# Supplementary material for: Plastid phylogenomics of Pleurothallidinae (Orchidaceae): Conservative plastomes, new variable markers, and comparative analyses of plastid, nuclear, and mitochondrial data
Source: PLoS One. 2021 Aug 27;16(8):e0256126. doi: 10.1371/journal.pone.0256126 (PMC8396723; doi:10.1371/journal.pone.0256126)
Supplement: S1 File — (ZIP) [file pone.0256126.s018.zip]

Archive with 82 entries (82 files):
- ycf2.fasta
- ycf3.fasta
- ycf4.fasta
- Codes.R
- ndhs.txt
- plastomes_indels.txt
- SV_regions.txt
- accD.fasta
- Acianthera_recurva_CDS.fasta
- Anathallis_microphyta_CDS.fasta
- Anathallis_obovata_CDS.fasta
- Stelis_montserratii_CDS.fasta
- atpA.fasta
- atpB.fasta
- atpE.fasta
- atpF.fasta
- atpH.fasta
- atpI.fasta
- ccsA.fasta
- cemA.fasta
- clpP.fasta
- Dryadella_lilliputiana_CDS.fasta
- infA.fasta
- Masdevallia_picturata_CDS.fasta
- matK.fasta
- Myoxanthus_exasperatus_CDS.fasta
- Octomeria_grandiflora_CDS.fasta
- Pabstiella_mirabilis_CDS.fasta
- petA.fasta
- petB.fasta
- petD.fasta
- petG.fasta
- petL.fasta
- petN.fasta
- psaA.fasta
- psaB.fasta
- psaC.fasta
- psaI.fasta
- psaJ.fasta
- psbA.fasta
- psbB.fasta
- psbC.fasta
- psbD.fasta
- psbE.fasta
- psbF.fasta
- psbH.fasta
- psbI.fasta
- psbJ.fasta
- psbK.fasta
- psbL.fasta
- psbM.fasta
- psbN.fasta
- psbT.fasta
- psbZ.fasta
- rbcL.fasta
- rpl2.fasta
- rpl14.fasta
- rpl16.fasta
- rpl20.fasta
- rpl22.fasta
- rpl23.fasta
- rpl32.fasta
- rpl33.fasta
- rpl36.fasta
- rpoA.fasta
- rpoB.fasta
- rpoC1.fasta
- rpoC2.fasta
- rps2.fasta
- rps3.fasta
- rps4.fasta
- rps7.fasta
- rps8.fasta
- rps11.fasta
- rps12.fasta
- rps14.fasta
- rps15.fasta
- rps16.fasta
- rps18.fasta
- rps19.fasta
- Stelis_grandiflora_CDS.fasta
- ycf1.fasta
