# Supplementary material for: Plastid phylogenomics of Pleurothallidinae (Orchidaceae): Conservative plastomes, new variable markers, and comparative analyses of plastid, nuclear, and mitochondrial data
Source: PLoS One. 2021 Aug 27;16(8):e0256126. doi: 10.1371/journal.pone.0256126 (PMC8396723; doi:10.1371/journal.pone.0256126)
Supplement: S1 File — (ZIP) [file pone.0256126.s018.zip › Codes.R]

##Correlations

library(ggplot2)
library(ggpubr)

dataPlastomes <- read.table("plastomes_indels.txt", header = T)
dataPlastomes

ggscatter(dataPlastomes, x = "LSC", y = "TOTAL", add = "reg.line", 
          add.params = list(color = "blue", fill = "lightgray"),
          conf.int = TRUE) + stat_cor(method = "spearman", p.accuracy = 0.001,
                                      r.accuracy = 0.01)

ggscatter(dataPlastomes, x = "IR", y = "TOTAL", add = "reg.line", 
          add.params = list(color = "blue", fill = "lightgray"),
          conf.int = TRUE) + stat_cor(method = "spearman", p.accuracy = 0.001,
                                      r.accuracy = 0.01)

ggscatter(dataPlastomes, x = "SSC", y = "TOTAL", add = "reg.line", 
          add.params = list(color = "blue", fill = "lightgray"),
          conf.int = TRUE) + stat_cor(method = "spearman", p.accuracy = 0.001,
                                      r.accuracy = 0.01)

ggscatter(dataPlastomes, x = "LSC_indels", y = "TOTAL", add = "reg.line", 
          add.params = list(color = "blue", fill = "lightgray"),
          conf.int = TRUE) + stat_cor(method = "spearman", p.accuracy = 0.001,
                                      r.accuracy = 0.01)

ggscatter(dataPlastomes, x = "IR_indels", y = "TOTAL", add = "reg.line", 
          add.params = list(color = "blue", fill = "lightgray"),
          conf.int = TRUE) + stat_cor(method = "spearman", p.accuracy = 0.001,
                                      r.accuracy = 0.01)

ggscatter(dataPlastomes, x = "SSC_indels", y = "TOTAL", add = "reg.line", 
          add.params = list(color = "blue", fill = "lightgray"),
          conf.int = TRUE) + stat_cor(method = "spearman", p.accuracy = 0.001,
                                      r.accuracy = 0.01)

ggscatter(dataPlastomes, x = "SSC_ndhs", y = "SSC", add = "reg.line", 
          add.params = list(color = "blue", fill = "lightgray"),
          conf.int = TRUE) + stat_cor(method = "spearman", p.accuracy = 0.001,
                                      r.accuracy = 0.01)

ggscatter(dataPlastomes, x = "SSC_ndhs_CDS", y = "SSC", add = "reg.line", 
          add.params = list(color = "blue", fill = "lightgray"),
          conf.int = TRUE) + stat_cor(method = "spearman", p.accuracy = 0.001,
                                      r.accuracy = 0.01)

ggscatter(dataPlastomes, x = "ndhs_CDS", y = "TOTAL", add = "reg.line", 
          add.params = list(color = "blue", fill = "lightgray"),
          conf.int = TRUE) + stat_cor(method = "spearman", p.accuracy = 0.001,
                                      r.accuracy = 0.01)

##################################

##ndh content graph

library(heatmaply)

ndhs <- read.table("ndhs.txt", header = TRUE)
ndhs

heatmaply(ndhs, dendrogram = "none", colors = c("white", "darkgray", "gray20"),
          grid_color = "black")

##################################

##Codon usage analysis

library(seqinr)

ACIRE <- read.fasta(file = "Acianthera_recurva_CDS.fasta", seqtype = "DNA")
ACIRE_uco <- uco(ACIRE[[1]], as.data.frame = TRUE)
ACIRE_uco

ANAMI <- read.fasta(file = "Anathallis_microphyta_CDS.fasta", seqtype = "DNA")
ANAMI_uco <- uco(ANAMI[[1]], as.data.frame = TRUE)
ANAMI_uco

ANAOB <- read.fasta(file = "Anathallis_obovata_CDS.fasta", seqtype = "DNA")
ANAOB_uco <- uco(ANAOB[[1]], as.data.frame = TRUE)
ANAOB_uco

DRYLI <- read.fasta(file = "Dryadella_lilliputiana_CDS.fasta", seqtype = "DNA")
DRYLI_uco <- uco(DRYLI[[1]], as.data.frame = TRUE)
DRYLI_uco

MASPI <- read.fasta(file = "Masdevallia_picturata_CDS.fasta", seqtype = "DNA")
MASPI_uco <- uco(MASPI[[1]], as.data.frame = TRUE)
MASPI_uco

MYOEX <- read.fasta(file = "Myoxanthus_exasperatus_CDS.fasta", seqtype = "DNA")
MYOEX_uco <- uco(MYOEX[[1]], as.data.frame = TRUE)
MYOEX_uco

OCTGR <- read.fasta(file = "Octomeria_grandiflora_CDS.fasta", seqtype = "DNA")
OCTGR_uco <- uco(OCTGR[[1]], as.data.frame = TRUE)
OCTGR_uco

PABMI <- read.fasta(file = "Pabstiella_mirabilia_CDS.fasta", seqtype = "DNA")
PABMI_uco <- uco(PABMI[[1]], as.data.frame = TRUE)
PABMI_uco

STEGR <- read.fasta(file = "Stelis_grandiflora_CDS.fasta", seqtype = "DNA")
STEGR_uco <- uco(STEGR[[1]], as.data.frame = TRUE)
STEGR_uco

STEMO <- read.fasta(file = "Stelis_montserratii_CDS.fasta", seqtype = "DNA")
STEMO_uco <- uco(STEMO[[1]], as.data.frame = TRUE)
STEMO_uco

##Heatmap of the results from codon usage analysis

library(heatmaply)
library(cetcolor)

rfreqs <- matrix(data = c(ACIRE_uco$freq, ANAMI_uco$freq, ANAOB_uco$freq,
                          DRYLI_uco$freq, MASPI_uco$freq, MYOEX_uco$freq, 
                          OCTGR_uco$freq, PABMI_uco$freq, STEGR_uco$freq,
                          STEMO_uco$freq), nrow = 10, ncol = 64, byrow = TRUE)

RSCU <- matrix(data = c(ACIRE_uco$RSCU, ANAMI_uco$RSCU, ANAOB_uco$RSCU,
                        DRYLI_uco$RSCU, MASPI_uco$RSCU, MYOEX_uco$RSCU, 
                        OCTGR_uco$RSCU, PABMI_uco$RSCU, STEGR_uco$RSCU,
                        STEMO_uco$RSCU), nrow = 10, ncol = 64, byrow = TRUE)

rownames(RSCU) <- c("Acianthera recurva", "Anathallis microphyta", 
                    "Anathallis obovata", "Dryadella lilliputiana",
                    "Masdevallia picturata", "Myoxanthus exasperatus", 
                    "Octomeria grandiflora", "Pabstiella mirabilis", 
                    "Stelis grandiflora", "Stelis montserratii")

colnames(RSCU) <- ACIRE_uco$codon

heatmaply(RSCU, node_type = "scatter", point_size_mat = rfreqs,
          point_size_name = "Codon relative frequency", dendrogram = "none",
          label_names = c("Plastome", "Codon", "RSCU"))

##################################

##Tajima's D test in the 68 aligned CDSs

library(pegas)

accD <- read.alignment("accD.fasta", format = "fasta")
tajima.test(as.DNAbin(accD))

atpA <- read.alignment("atpA.fasta", format = "fasta")
tajima.test(as.DNAbin(atpA))

atpB <- read.alignment("atpB.fasta", format = "fasta")
tajima.test(as.DNAbin(atpB))

atpE <- read.alignment("atpE.fasta", format = "fasta")
tajima.test(as.DNAbin(atpE))

atpF <- read.alignment("atpF.fasta", format = "fasta")
tajima.test(as.DNAbin(atpF))

atpH <- read.alignment("atpH.fasta", format = "fasta")
tajima.test(as.DNAbin(atpH))

atpI <- read.alignment("atpI.fasta", format = "fasta")
tajima.test(as.DNAbin(atpI))

ccsA <- read.alignment("ccsA.fasta", format = "fasta")
tajima.test(as.DNAbin(ccsA))

cemA <- read.alignment("cemA.fasta", format = "fasta")
tajima.test(as.DNAbin(cemA))

clpP <- read.alignment("clpP.fasta", format = "fasta")
tajima.test(as.DNAbin(clpP))

infA <- read.alignment("infA.fasta", format = "fasta")
tajima.test(as.DNAbin(infA))

matK <- read.alignment("matK.fasta", format = "fasta")
tajima.test(as.DNAbin(matK))

petA <- read.alignment("petA.fasta", format = "fasta")
tajima.test(as.DNAbin(petA))

petB <- read.alignment("petB.fasta", format = "fasta")
tajima.test(as.DNAbin(petB))

petD <- read.alignment("petD.fasta", format = "fasta")
tajima.test(as.DNAbin(petD))

petG <- read.alignment("petG.fasta", format = "fasta")
tajima.test(as.DNAbin(petG))

petL <- read.alignment("petL.fasta", format = "fasta")
tajima.test(as.DNAbin(petL))

petN <- read.alignment("petN.fasta", format = "fasta")
tajima.test(as.DNAbin(petN))

psaA <- read.alignment("psaA.fasta", format = "fasta")
tajima.test(as.DNAbin(psaA))

psaB <- read.alignment("psaB.fasta", format = "fasta")
tajima.test(as.DNAbin(psaB))

psaC <- read.alignment("psaC.fasta", format = "fasta")
tajima.test(as.DNAbin(psaC))

psaI <- read.alignment("psaI.fasta", format = "fasta")
tajima.test(as.DNAbin(psaI))

psaJ <- read.alignment("psaJ.fasta", format = "fasta")
tajima.test(as.DNAbin(psaJ))

psbA <- read.alignment("psbA.fasta", format = "fasta")
tajima.test(as.DNAbin(psbA))

psbB <- read.alignment("psbB.fasta", format = "fasta")
tajima.test(as.DNAbin(psbB))

psbC <- read.alignment("psbC.fasta", format = "fasta")
tajima.test(as.DNAbin(psbC))

psbD <- read.alignment("psbD.fasta", format = "fasta")
tajima.test(as.DNAbin(psbD))

psbE <- read.alignment("psbE.fasta", format = "fasta")
tajima.test(as.DNAbin(psbE))

psbF <- read.alignment("psbF.fasta", format = "fasta")
tajima.test(as.DNAbin(psbF))

psbH <- read.alignment("psbH.fasta", format = "fasta")
tajima.test(as.DNAbin(psbH))

psbI <- read.alignment("psbI.fasta", format = "fasta")
tajima.test(as.DNAbin(psbI))

psbJ <- read.alignment("psbJ.fasta", format = "fasta")
tajima.test(as.DNAbin(psbJ))

psbK <- read.alignment("psbK.fasta", format = "fasta")
tajima.test(as.DNAbin(psbK))

psbL <- read.alignment("psbL.fasta", format = "fasta")
tajima.test(as.DNAbin(psbL))

psbM <- read.alignment("psbM.fasta", format = "fasta")
tajima.test(as.DNAbin(psbM))

psbN <- read.alignment("psbN.fasta", format = "fasta")
tajima.test(as.DNAbin(psbN))

psbT <- read.alignment("psbT.fasta", format = "fasta")
tajima.test(as.DNAbin(psbT))

psbZ <- read.alignment("psbZ.fasta", format = "fasta")
tajima.test(as.DNAbin(psbZ))

rbcL <- read.alignment("rbcL.fasta", format = "fasta")
tajima.test(as.DNAbin(rbcL))

rpl14 <- read.alignment("rpl14.fasta", format = "fasta")
tajima.test(as.DNAbin(rpl14))

rpl16 <- read.alignment("rpl16.fasta", format = "fasta")
tajima.test(as.DNAbin(rpl16))

rpl2 <- read.alignment("rpl2.fasta", format = "fasta")
tajima.test(as.DNAbin(rpl2))

rpl20 <- read.alignment("rpl20.fasta", format = "fasta")
tajima.test(as.DNAbin(rpl20))

rpl22 <- read.alignment("rpl22.fasta", format = "fasta")
tajima.test(as.DNAbin(rpl22))

rpl23 <- read.alignment("rpl23.fasta", format = "fasta")
tajima.test(as.DNAbin(rpl23))

rpl32 <- read.alignment("rpl32.fasta", format = "fasta")
tajima.test(as.DNAbin(rpl32))

rpl33 <- read.alignment("rpl33.fasta", format = "fasta")
tajima.test(as.DNAbin(rpl33))

rpl36 <- read.alignment("rpl36.fasta", format = "fasta")
tajima.test(as.DNAbin(rpl36))

rpoA <- read.alignment("rpoA.fasta", format = "fasta")
tajima.test(as.DNAbin(rpoA))

rpoB <- read.alignment("rpoB.fasta", format = "fasta")
tajima.test(as.DNAbin(rpoB))

rpoC1 <- read.alignment("rpoC1.fasta", format = "fasta")
tajima.test(as.DNAbin(rpoC1))

rpoC2 <- read.alignment("rpoC2.fasta", format = "fasta")
tajima.test(as.DNAbin(rpoC2))

rps11 <- read.alignment("rps11.fasta", format = "fasta")
tajima.test(as.DNAbin(rps11))

rps12 <- read.alignment("rps12.fasta", format = "fasta")
tajima.test(as.DNAbin(rps12))

rps14 <- read.alignment("rps14.fasta", format = "fasta")
tajima.test(as.DNAbin(rps14))

rps15 <- read.alignment("rps15.fasta", format = "fasta")
tajima.test(as.DNAbin(rps15))

rps16 <- read.alignment("rps16.fasta", format = "fasta")
tajima.test(as.DNAbin(rps16))

rps18 <- read.alignment("rps18.fasta", format = "fasta")
tajima.test(as.DNAbin(rps18))

rps19 <- read.alignment("rps19.fasta", format = "fasta")
tajima.test(as.DNAbin(rps19))

rps2 <- read.alignment("rps2.fasta", format = "fasta")
tajima.test(as.DNAbin(rps2))

rps3 <- read.alignment("rps3.fasta", format = "fasta")
tajima.test(as.DNAbin(rps3))

rps4 <- read.alignment("rps4.fasta", format = "fasta")
tajima.test(as.DNAbin(rps4))

rps7 <- read.alignment("rps7.fasta", format = "fasta")
tajima.test(as.DNAbin(rps7))

rps8 <- read.alignment("rps8.fasta", format = "fasta")
tajima.test(as.DNAbin(rps8))

ycf1 <- read.alignment("ycf1.fasta", format = "fasta")
tajima.test(as.DNAbin(ycf1))

ycf2 <- read.alignment("ycf2.fasta", format = "fasta")
tajima.test(as.DNAbin(ycf2))

ycf3 <- read.alignment("ycf3.fasta", format = "fasta")
tajima.test(as.DNAbin(ycf3))

ycf4 <- read.alignment("ycf4.fasta", format = "fasta")
tajima.test(as.DNAbin(ycf4))

##################################

##Variable sequences

library(ggplot2)

hotspots <- read.table("SV_regions.txt", header = T)
hotspots

regions <- as.factor(hotspots$Region)
position <- as.factor(hotspots$Position)
sequences <- as.character(hotspots$Sequence)
SV <- hotspots$SV
GC <- hotspots$GC

##Sequence Variability graph

ggplot(hotspots, aes(x = factor(sequences, level = sequences[order(regions,position)]), y = SV)) +
    geom_bar(stat = "identity", fill = "darkslateblue", width = 0.5) + coord_flip()
    labs(y = "Sequence Variability (%)") +
    theme_classic()

##Guanine-Cytosine content graph

ggplot(hotspots, aes(x = factor(sequences, level = sequences[order(regions,position)]), y = GC)) +
    geom_bar(stat = "identity", fill = "forestgreen", width = 0.5) + coord_flip()
    labs(y = "Guanine-Cytosine content (%)") +
    theme_classic()
