# Supplementary material for: Plastid phylogenomics of Pleurothallidinae (Orchidaceae): Conservative plastomes, new variable markers, and comparative analyses of plastid, nuclear, and mitochondrial data
Source: PLoS One. 2021 Aug 27;16(8):e0256126. doi: 10.1371/journal.pone.0256126 (PMC8396723; doi:10.1371/journal.pone.0256126)
Supplement: S1 File — (ZIP) [file pone.0256126.s018.zip › ndhs.txt]

	ndhA	ndhB	ndhC	ndhD	ndhE	ndhF	ndhG	ndhH	ndhI	ndhJ	ndhK
ACIRE	0	1	0	1	0	0	0	1	0	1	1
ANAMI	0	1	1	1	1	2	1	1	1	0	1
ANAOB	1	1	2	2	2	1	2	2	2	2	2
DRYLI	1	1	1	1	2	1	1	1	1	1	1
MASPI	2	2	2	2	2	2	2	2	2	2	2
MYOEX	2	2	2	2	2	1	2	2	1	2	2
OCTGR	2	2	2	2	2	2	2	2	2	2	2
PABMI	0	1	1	1	1	1	1	1	1	1	1
STEGR	2	2	2	2	2	2	2	2	2	2	1
STEMO	2	2	2	2	2	2	2	2	2	2	1
