# Supplementary material for: Plastid phylogenomics of Pleurothallidinae (Orchidaceae): Conservative plastomes, new variable markers, and comparative analyses of plastid, nuclear, and mitochondrial data
Source: PLoS One. 2021 Aug 27;16(8):e0256126. doi: 10.1371/journal.pone.0256126 (PMC8396723; doi:10.1371/journal.pone.0256126)
Supplement: S1 File — (ZIP) [file pone.0256126.s018.zip › plastomes_indels.txt]

	LSC	LSC_indels	IR	IR_indels	SSC	SSC_indels	SSC_ndhs	SSC_ndhs_CDS	ndhs_CDS	TOTAL
ACIRE	84871	383	26401	29	10573	71	1546	264	996	148246
ANAMI	84597	332	26984	26	15993	63	5112	3444	4464	154558
ANAOB	83694	263	26949	24	17923	46	8475	5832	7965	155515
DRYLI	89943	325	26936	24	17992	72	8146	2451	3741	156807
MYOEX	85605	323	27020	21	18260	56	8455	7320	10467	157905
OCTGR	84916	336	26247	30	17874	53	8486	7374	10521	155284
PABMI	83699	307	25242	23	16134	64	4959	1647	2430	150317
STEGR	85205	300	26943	20	18444	56	8484	7377	10431	157535
STEMO	85147	283	26983	19	18366	49	8475	7374	10428	157479
