# Supplementary material for: Plastid phylogenomics of Pleurothallidinae (Orchidaceae): Conservative plastomes, new variable markers, and comparative analyses of plastid, nuclear, and mitochondrial data
Source: PLoS One. 2021 Aug 27;16(8):e0256126. doi: 10.1371/journal.pone.0256126 (PMC8396723; doi:10.1371/journal.pone.0256126)
Supplement: S1 File — (ZIP) [file pone.0256126.s018.zip › SV_regions.txt]

Sequence	SV	Region	GC	Position
trnN-ycf1	04.04	IR	38.1	77
trnR-trnN	09.68	IR	42.2	78
rrn5-trnR	05.00	IR	41.3	79
rrn4.5-rrn5	03.70	IR	46.3	80
trnA_intron	01.99	IR	50.9	81
trnI_intron	01.71	IR	49.2	82
rrn16-trnI	04.76	IR	50.6	83
trnV-rrn16	01.71	IR	45.9	84
rps12-trnV	06.23	IR	39.7	85
rps12_intron	02.01	IR	39.7	86
ndhB-rps7	02.52	IR	35.4	87
ndhB_intron	03.07	IR	39.3	88
trnL-ndhB	07.20	IR	37.1	89
ycf2-trnI	06.25	IR	42.7	90
rpl23-trnI	05.16	IR	34.6	91
rpl2_intron	01.20	IR	40.6	92
rpl22-rps19	18.60	IR	30.0	93
trnH-psbA	19.94	IR-LSC	34.8	1
psbA-trnK	21.93	LSC	28.0	2
trnK-matK_intron	23.95	LSC	29.0	3
matK	10.58	LSC	32.2	4
matK-trnK_intron	21.36	LSC	28.5	5
trnK-rps16	22.33	LSC	27.6	6
rps16_intron	16.20	LSC	31.7	7
rps16-trnQ	22.39	LSC	26.8	8
trnQ-psbK	19.85	LSC	23.4	9
psbK-psbI	29.63	LSC	25.1	10
psbI-trnS	41.67	LSC	22.8	11
trnS-trnG	36.19	LSC	26.5	12
trnG_intron	10.68	LSC	31.4	13
trnG-trnR	26.50	LSC	24.7	14
trnR-atpA	31.94	LSC	23.4	15
atpF-atpH	26.58	LSC	26.3	16
atpF_intron	15.70	LSC	30.7	17
atpH-atpI	26.27	LSC	30.0	18
atpI-rps2	19.35	LSC	25.6	19
rps2-rpoC2	16.67	LSC	31.5	20
rpoC2-rpoC1	17.51	LSC	36.9	21
rpoC1_intron	10.30	LSC	36.3	22
rpoB-trnC	18.97	LSC	30.4	23
trnC-petN	17.81	LSC	33.6	24
petN-psbM	29.78	LSC	25.6	25
psbM-trnD	26.95	LSC	30.9	26
trnD-trnY	22.53	LSC	29.6	27
trnE-trnT	25.32	LSC	24.7	28
trnT-psbD	20.77	LSC	33.7	29
psbC-trnS	21.01	LSC	35.3	30
trnS-psbZ	10.57	LSC	33.1	31
psbZ-trnG	20.31	LSC	31.3	32
trnG-trnfM	24.34	LSC	32.6	33
trnfM-rps14	17.50	LSC	35.1	34
psaA-ycf3	17.35	LSC	29.8	35
ycf3_intron_II	09.18	LSC	36.0	36
ycf3_intron_I	08.66	LSC	32.8	37
ycf3-trnS	18.83	LSC	31.5	38
trnS-rps4	17.26	LSC	28.6	39
rps4-trnT	17.42	LSC	27.8	40
trnT-trnL	25.50	LSC	26.9	41
trnL_intron	18.56	LSC	30.2	42
trnL-trnF	20.24	LSC	30.9	43
trnF-ndhJ	24.00	LSC	27.2	44
ndhC-trnV	24.51	LSC	25.4	45
trnV_intron	06.84	LSC	39.6	46
trnV-trnM	11.30	LSC	32.4	47
trnM-atpE	12.70	LSC	29.4	48
atpB-rbcL	29.04	LSC	23.9	49
rbcL-accD	18.33	LSC	30.6	50
accD-psaI	24.54	LSC	27.2	51
psaI-ycf4	17.26	LSC	31.3	52
ycf4-cemA	22.84	LSC	31.1	53
cemA-petA	12.14	LSC	30.3	54
petA-psbJ	21.35	LSC	28.8	55
psbE-petL	20.39	LSC	27.6	56
petL-petG	19.17	LSC	29.8	57
trnW-trnP	30.61	LSC	30.8	58
trnP-psaJ	26.29	LSC	23.9	59
psaJ-rpl33	19.90	LSC	25.8	60
rpl33-rps18	21.47	LSC	27.5	61
rps18-rpl20	19.25	LSC	30.9	62
rpl20-rps12	12.45	LSC	34.9	63
clpP_intron_II	16.57	LSC	30.7	64
clpP_intron_I	12.88	LSC	30.8	65
clpP-psbB	28.38	LSC	24.0	66
psbB-psbT	38.76	LSC	19.5	67
psbH-petB	19.35	LSC	26.3	68
petB_intron	10.47	LSC	34.1	69
petB-petD	13.89	LSC	31.3	70
petD_intron	12.81	LSC	33.1	71
petD-rpoA	16.67	LSC	29.7	72
rps11-rpl36	15.85	LSC	25.5	73
rps8-rpl14	28.13	LSC	21.1	74
rpl16_intron	21.23	LSC	27.9	75
rpl16-rps3	29.68	LSC	22.21	76
ndhF-rpl32	41.19	SSC	18.5	94
rpl32-trnL	33.88	SSC	23.8	95
trnL-ccsA	19.49	SSC	18.7	96
ccsA-ndhD	21.09	SSC	23.8	97
ndhD-psaC	08.21	SSC	34.5	98
psaC-ndhE	22.03	SSC	21.7	99
ndhE-ndhG	20.65	SSC	22.5	100
ndhG-ndhI	18.92	SSC	27.0	101
ndhA_intron	19.59	SSC	30.4	102
rps15-ycf1	26.53	SSC	24.0	103
ycf1	20.05	SSC	27.5	104
