# Supplementary material for: Plastid phylogenomics of Pleurothallidinae (Orchidaceae): Conservative plastomes, new variable markers, and comparative analyses of plastid, nuclear, and mitochondrial data
Source: PLoS One. 2021 Aug 27;16(8):e0256126. doi: 10.1371/journal.pone.0256126 (PMC8396723; doi:10.1371/journal.pone.0256126)
Supplement: S1 File — (ZIP) [file pone.0256126.s018.zip › atpI.fasta]

>ACIRE_CDS_s/ndh_-_atpI_CDS
ATGAATGTTATACCATGTTCCATTAAAACACTCAAAGGGTTATATGATATATCAGGTGTAGAAGTAGGCCAACATTTATATTGGCAAATAGGAGGTTTACAAATTCATGCCCAAGTACTTATCACTTCTTGGGTTGTAATTGCTATCTTATTAGGTTCAATAATCATAGCTGTTCGGAATCCACAAACCATTCCGACCAACGGTCAGAATTTCTTCGAATATGTCCTTGAATTTATTCAAGACTTGAGCAAAACTCAGATTGGAGAGGAGTATGGTCCTTGGGTTCCTTTTATAGGAACGATGTTCTTATTTATTTTTGTTTCTAACTGGTCAGGTGCTCTTTTACCTTGGAAAATTATAAAGTTACCTCATGGGGAGTTAGCTGCGCCCACGAATGATATAAATACTACTGTTGCTTTAGCTTTACCCACGTCAGTGGCATATTTCTATGCGGGTCTTAGCAAAAAAGGATTGGGATATTTCGGGAAATACATTCAACCAACTCCAATACTTTTACCAATTAATATTCTAGAAGATTTCACAAAACCTTTATCTCTTAGTTTTCGACTTTTCGGGAATATATTGGCTGATGAATTAGTGGTTGTTGTTCTTGTTTCTTTAGTGCCTTCAGTAGTTCCTATACCTGTCATGTTTCTTGGATTATTTACAAGTGGTATTCAAGCTCTTATTTTTGCAACTTTGGCTGCGGCTTATATAGGTGAATCCATGGAGGGTCATCATTGA
>ANAMI_CDS_s/ndh_-_atpI_CDS
ATGAATGTTATACCATGTTCCATTCAAACACTCAAAGGGTTATATGATATATCAGGTGTAGAAGTAGGCCAACATTTATATTGGCAAATAGGAGGTTTACAAATTCATGCCCAAGTACTTATCACTTCTTGGGTTGTAATTGCTATCTTATTAGGTTCAATCATCATAGCTGTTCGGAATCCACAAACCATTCCGACCAACGGTCAGAATTTCTTCGAATATGTCCTTGAATTTATTCAAGACTTGAGCAAAACTCAGATTGGAGAGGAGTATGGTCCTTGGGTTCCTTTTATAGGAACGATGTTCTTATTTATTTTTGTTTCTAACTGGTCAGGTGCTCTTTTACCTTGGAAAATCATAAAGTTACCTCATGGGGAGTTAGCTGCGCCCACGAATGATATAAATACTACTGTTGCTTTAGCTTTACCTACGTCAGTGGCATATTTCTATGCGGGTCTTAGCAAAAAAGGATTGGGATATTTCGGGAAATACATTCAACCAACTCCCATACTTTTACCAATTAATATTCTAGAAGATTTCACAAAACCTTTATCTCTTAGTTTTCGACTTTTCGGGAATATATTGGCTGATGAATTAGTGGTTGTTGTTCTTGTTTCTTTAGTGCCTTCAGTAGTTCCTATACCTGTCATGTTTCTTGGATTATTTACAAGTGGTATTCAAGCTCTTATTTTTGCAACTTTGGCTGCGGCTTATATAGGTGAATCCATGGAGGGTCATCATTGA
>ANAOB_CDS_s/ndh_-_atpI_CDS
ATGAATGTTATACCATGTTCCATTCAAACACTCAAAGGGTTATATGATATATCAGGTGTAGAAGTAGGCCAACATTTATATTGGCAAATAGGAGGTTTACAAATTCATGCCCAAGTACTTATCACTTCTTGGGTTGTAATTGCTATCTTATTAGGTTCAATCATCATAGCTGTTCGGAATCCACAAACCATTCCGACCAACGGTCAGAATTTCTTCGAATATGTCCTTGAATTTATTCAAGACTTGAGCAAAACTCAGATTGGAGAGGAGTATGGTCCTTGGGTTCCTTTTATAGGAACGATGTTCTTATTTATTTTTGTTTCTAACTGGTCAGGTGCTCTTTTACCTTGGAAAATCATAAAGTTACCTCATGGGGAGTTAGCTGCGCCCACGAATGATATAAATACTACTGTTGCTTTAGCTTTACCTACGTCAGTGGCATATTTCTATGCGGGTCTTAGCAAAAAAGGATTGGGATATTTCGGGAAATACATTCAACCAACTCCAATACTTTTACCAATTAATATTCTAGAAGATTTCACAAAACCTTTATCTCTTAGTTTTCGACTTTTCGGGAATATATTGGCTGATGAATTAGTGGTTGTTGTTCTTGTTTCTTTAGTGCCTTCAGTAGTTCCTATACCTGTCATGTTTCTTGGATTATTTACAAGTGGTATTCAAGCTCTTATTTTTGCAACTTTGGCTGCGGCTTATATAGGTGAATCCATGGAGGGTCATCATTGA
>STEMO_CDS_s/ndh_-_atpI_CDS
ATGAATGTTATACCATGTTCCATTCAAACACTCAAAGGGTTATATGATATATCAGGTGTAGAAGTAGGCCAACATTTATATTGGCAAATAGGAGGTTTACAAATTCATGCCCAAGTACTTATCACTTCTTGGATTGTAATTGCTATCTTATTAGGTTCAATCATCATAGCTGTTCGGAATCCACAAACCATTCCGACCAACGGTCAGAATTTCTTCGAATATGTCCTTGAATTTATTCAAGACTTGAGCAAAACTCAGATTGGAGAGGAGTATGGTCCTTGGGTTCCTTTTATAGGAACGATGTTCTTATTTATTTTTGTTTCTAACTGGTCAGGTGCTCTTTTACCTTGGAAAATCATAAAGTTACCTCATGGGGAGTTAGCTGCGCCCACGAATGATATAAATACTACTGTTGCTTTAGCTTTACCCACGTCAGTGGCATATTTCTATGCGGGTCTTAGCAAAAAAGGATTGGGATATTTCGGGAAATACATTCAACCAACTCCAATACTTTTACCAATTAATATTCTAGAAGATTTCACAAAACCTTTATCTCTTAGTTTTCGACTTTTCGGGAATATATTGGCTGATGAATTAGTGGTTGTTGTTCTTGTTTCTTTAGTGCCTTCAGTAGTTCCTATACCTGTCATGTTTCTTGGATTATTTACAAGTGGTATTCAAGCTCTTATTTTTGCAACTTTGGCTGCGGCTTATATAGGTGAATCCATGGAGGGTCATCATTGA
>DRYLI_CDS_s/ndh_-_atpI_CDS
ATGAATGCTATACCATGTTCCATTCAAACACTCAAAGGGTTATATGATATATCAGGTGTAGAAGTAGGCCAACATTTATATTGGCAAATAGGAGGTTTACAAATTCATGCCCAAGTACTTATCACTTCTTGGGTTGTAATTGCTATCTTATTAGGTTCAATCATCATAGCTATTCGAAATCCACAAACCATTCCGACCAACGGTCAGAATTTCTTCGAATATGTCCTTGAATTTATTCAAGACTTGAGCAAAACTCAGATTGGAGAGGAGTATGGTCCTTGGGTTCCTTTTATAGGAACGATGTTCTTATTTATTTTTGTTTCTAACTGGTCAGGTGCTCTTTTACCTTGGAAAATCATAAAGTTACCTCATGGGGAGTTAGCTGCGCCCACGAATGATATAAATACTACTGTTGCTTTAGCTTTACCCACGTCAGTGGCATATTTCTATGCGGGTCTTAGCAAAAAAGGATTGGGATATTTCGGGAAATACATTCAACCAACTCCAATACTTTTACCAATTAATATTCTAGAAGATTTCACAAAACCTTTATCTCTTAGTTTTCGACTTTTTGGGAATATATTGGCTGATGAATTAGTGGTTGTTGTTCTTGTTTCTTTAGTGCCTTTAGTAGTTCCTATACCTGTCATGTTTCTTGGATTATTTACAAGTGGTATTCAAGCTCTTATTTTTGCAACTTTGGCTGCGGCTTATATAGGTGAATCCATGGAGGGTCATCATTGA
>MASPI_CDS_s/ndh_-_atpI_CDS
ATGAATGTTATACCATGTTCCATTCAAACACTCAAAGGGTTATATGATATATCAGGTGTAGAAGTAGGCCAACATTTATATTGGCAAATAGGAGGTTTACAAATTCATGCCCAAGTACTTATCACTTCTTGGGTTGTAATTGCTATTTTATTAGGTTCAATCATCATAGCTGTTCGGAATCCACAAACCATTCCGACCAACGGTCAGAATTTATTCGAATATGTCCTTGAATTTATTCAAGACTTGAGCAAAACTCAGATTGGAGAGGAGTATGGTCCTTGGGTTCCTTTTATAGGAACGATGTTCTTATTTATTTTTGTTTCTAACTGGTCAGGTGCTCTTTTACCTTGGAAAATCATAAAGTTACCTCATGGGGAGTTAGCTGCGCCCACGAATGATATAAATACTACTGTTGCTTTAGCTTTACCCACGTCAGTGGCATATTTCTATGCGGGTCTTAGCAAAAAAGGATTGGGATATTTCGGGAAATACATTCAACCAACTCCAATACTTTTACCAATTAATATTCTAGAAGATTTCACAAAACCTTTATCTCTTAGTTTTCGACTTTTCGGGAATATATTGGCTGATGAATTAGTGGTTGTTGTTCTTGTTTCTTTAGTGCCTTCAGTAGTTCCTATACCTGTCATGTTTCTTGGATTATTTACAAGCGGTATTCAAGCTCTTATTTTTGCAACTTTGGCTGCGGCTTATATAGGTGAATCCATGGAGGGTCATCATTGA
>MYOEX_CDS_s/ndh_-_atpI_CDS
ATGAATGTTATACCATGTTCCATTAAAACACTCAAAGGGTTATATGATATATCAGGTGTAGAAGTAGGCCAACATTTATATTGGCAAATAGGAGGTTTACAAATTCATGCCCAAGTACTTATCACTTCTTGGGTTGTAATTGCTATCTTATTAGGTTCAATCATCATAGCTGTTCGGAATCCACAAACCATTCCGACCAACGGTCAGAATTTCTTCGAATATGTCCTTGAATTTATTCAAGACTTGAGCAAAACTCAGATTGGAGAGGAGTATGGTCCTTGGGTTCCTTTTATAGGAACGATGTTCTTATTTATTTTTGTTTCTAACTGGTCAGGTGCTCTTTTACCTTGGAAAATCATAAAGTTACCTCATGGGGAGTTAGCTGCGCCCACAAATGATATAAATACTACTGTTGCTTTAGCTTTACCCACGTCAGTGGCATATTTCTATGCGGGTCTTAGCAAAAAAGGATTGGGATATTTCGGGAAATACATTCAACCAACTCCAATACTTTTACCAATTAATATTCTAGAAGATTTCACAAAACCTTTATCTCTTAGTTTTCGACTTTTCGGGAATATATTGGCTGATGAATTAGTGGTTGTTGTTCTTGTTTCTTTAGTGCCTTCAGTAGTTCCTATACCTGTCATGTTTCTTGGATTATTTACAAGTGGTATTCAAGCTCTTATTTTTGCAACTTTGGCTGCGGCTTATATAGGTGAATCCATGGAGGGTCATCATTGA
>OCTGR_CDS_s/ndh_-_atpI_CDS
ATGAATGTTATACCATGTTCCATTAAAACACTCAAAGGGTTATACGATATATCAGGTGTAGAAGTAGGCCAACATTTATATTGGCAAATAGGAGGTTTACAAATTCATGCCCAAGTACTTATCACTTCTTGGGTTGTAATTGCTATCTTATTAGGTTCAATCATCATAGCTGTTCGGAATCCACAAACCATTCCGACCAACGGTCAGAATTTTTTCGAATATGTCCTTGAATTTATTCAAGACTTGAGCAAAACTCAGATTGGAGAGGAGTATGGTCCTTGGGTTCCTTTTATAGGAACGATGTTCTTATTTATTTTTGTTTCTAACTGGTCAGGTGCTCTTTTACCTTGGAAAATCATAAAGTTACCTCATGGGGAGTTAGCTGCGCCCACGAATGATATAAATACTACTGTTGCTTTAGCTTTACCCACGTCAGTGGCATATTTCTATGCGGGTCTTAGCAAAAAAGGATTGGGATATTTCGGGAAATACATTCAACCAACTCCAATACTTTTACCAATTAATATTCTAGAAGATTTCACAAAACCTTTATCTCTTAGTTTTCGACTTTTCGGGAATATATTGGCTGATGAATTAGTGGTTGTTGTTCTTGTTTCTTTAGTGCCTTCAGTAGTTCCTATACCTGTCATGTTTCTTGGATTATTTACAAGTGGTATTCAAGCTCTTATTTTTGCAACTTTGGCTGCGGCTTATATAGGTGAATCTATGGAGGGTCATCATTGA
>PABMI_CDS_s/ndh_-_atpI_CDS
ATGAATGTTATACCATGTTCCATTCAAACACTCAAAGGGTTATATGATATATCAGGTGTAGAAGTAGGCCAACATTTATATTGGCAAATAGGAGGTTTACAAATTCATGCCCAAGTACTTATCACTTCTTGGGTTGTAATTGCTATCTTATTAGGTTCAATCATCATAGCTGTTCGAAATCCACAAACCATTCCGACCAACGGTCAGAATTTCTTCGAATATGTCCTTGAATTTATTCAAGACTTGAGCAAAACTCAGATTGGAGAGGAGTATGGTCCTTGGGTTCCTTTTATAGGAACGATGTTCTTATTTATTTTTGTTTCTAACTGGTCAGGTGCTCTTTTACCTTGGAAAATCATAAAGTTACCTCATGGGGAGTTAGCTGCGCCCACGAATGATATAAATACTACTGTTGCTTTAGCTTTACCCACGTCAGTGGCATATTTCTATGCGGGTATTAGCAAAAAAGGATTGGGATATTTCGGGAAATACATTCAACCAACTCCAATACTTTTACCAATTAATATTCTAGAAGATTTCACAAAACCTTTATCTCTTAGTTTTCGACTTTTCGGGAATATATTGGCTGATGAATTAGTGGTTGTTGTTCTTGTTTCTTTAGTGCCTTCAGTAGTTCCTATACCTGTCATGTTTCTTGGATTATTTACAAGTGGTATCCAAGCTCTTATTTTTGCAACTTTGGCTGCGGCTTATATAGGTGAATCCATGGAGGGTCATCATTGA
>STEGR_CDS_s/ndh_-_atpI_CDS
ATGAATGTTATACCATGTTCCATTCAAACACTCAAAGGGTTATATGATATATCAGGTGTAGAAGTAGGCCAACATTTATATTGGCAAATAGGAGGTTTACAAATTCATGCCCAAGTACTTATCACTTCTTGGGTTGTAATTGCTATCTTATTAGGTTCAATCATCATAGCTGTTCGGAATCCACAAACCATTCCGACCAACGGTCAGAATTTCTTCGAATATGTCCTTGAATTTATTCAAGACTTGAGCAAAACTCAGATTGGAGAGGAGTATGGTCCTTGGGTTCCTTTTATAGGAACGATGTTCTTATTTATTTTTGTTTCTAACTGGTCAGGTGCTCTTTTACCTTGGAAAATCATAAAGTTACCTCATGGGGAGTTAGCTGCGCCCACGAATGATATAAATACTACTGTTGCTTTAGCTTTACCCACGTCAGTGGCATATTTCTATGCGGGTCTTAGCAAAAAAGGATTGGGATATTTCGGGAAATACATTCAACCAACTCCAATACTTTTACCAATTAATATTCTAGAAGATTTCACAAAACCTTTATCTCTTAGTTTTCGACTTTTCGGGAATATATTGGCTGATGAATTAGTGGTTGTTGTTCTTGTTTCTTTAGTGCCTTCAGTAGTTCCTATACCTGTCATGTTTCTTGGATTATTTACAAGTGGTATTCAAGCTCTTATTTTTGCAACTTTGGCTGCGGCTTATATAGGTGAATCCATGGAGGGTCATCATTGA
