# Supplementary material for: Plastid phylogenomics of Pleurothallidinae (Orchidaceae): Conservative plastomes, new variable markers, and comparative analyses of plastid, nuclear, and mitochondrial data
Source: PLoS One. 2021 Aug 27;16(8):e0256126. doi: 10.1371/journal.pone.0256126 (PMC8396723; doi:10.1371/journal.pone.0256126)
Supplement: S1 File — (ZIP) [file pone.0256126.s018.zip › Pabstiella_mirabilis_CDS.fasta]

>PABMI_CDS
ATGGAAAAATGTTGGTTCAATTCGATGTTGTCTAACAAGAAGTTAGAACATAGGTGTAGACTAAGTAAATCAATGGATAGTCTTGATGCTCTTGGACATACCGGTGGGGATGAACAAACTATTCTAAATGATGCGGATAAAAAGATTCCTAGTTGGGACAATTCTAGTTTCAGTAATATGAATTATCTAAATTCTTATTATTTCTTTGATAACAGGAATATTTTGAGTTTGATCTCTGATCATACTTTTTTAGTTAGAAATAGTAATGGTGACACTTATTCTGTATATTTTGATATTGAAAATAAGATTTTTGCTATTGAAAATAAGGATTTTGCTATTGAAAATAAGGATTTTGATATTGATAATGCTAGTTCTTTTTTGAGTGAACTAAAGATTCTTTTTTCTAGTTATTTGAATAGTGGGTCTAATAGTAGTAATTACTACTATTATTATTCCATGTATGATACTCAATCTAATTGGAATAATTGGAATAATCACATTAATAGTTGCATTGATAGTTATCTTCGTTTTGAAATCAGTCTTAATAGTGACATTTACAGTGATATTGACAGTTACATTTCTAGTTTCATTTGTATGGAAAGTACAAGTAGTATTGAAAGTGGAAATTCTAGTCTAAAAACTAGTAGCAGTTATTTCAATAAAAGAGAAAAATCTAATGATTTCGATATAAATAATATAAATCCAAAATACAAACAGTTATGGGTTCAATGTGAGAATTGTTATGGATTAAATTATAAAAAATTTTTTAGTTCAAAAATGAATATTTGTGAACACTGCGGATATCATTTGAAAATGAGTAGTTCAGATAGAATCGAACTCTTTATTGATCCTGGCACTTGGGAGCCTATGGATGAAGATATGGTCTCTATGGACCCTATTGAATTTCATTCAGAGGAGGAACCCTATATAGATCGCATCTCTTTTTCTCAAAAAAAAACGGGTTTAACTGAAGCTGTTCAAACGGGCGTAGGTCAACTAAATAGTATTCTCATAGCAATTGGAGTTATGGATTTTCAGTTTATGGGAGGTAGTATGGGATCCGTAGTAGGTGAGAAAATCACCCGTTTGATTGAGTATGCTACTAATCGATCTCTACCTGTCATTATTGTGTGTGCTTCTGGAGGAGCACGCATGCAAGAAGGGAGTTTGAGCTTGATGCAAATGGCTAAAATATCTTCTGCTTCATATGATTATCAATCAAATAAAAAGTTATTCTATGTATCAATCCTTACATCTCCTACAACTGGTGGAGTTACAGCAAGTTTTGGTATGTTGGGAGATATCATTATTGCTGAACCTAATGCCTACATTGCGTTTGCGGGTAAAAGAGTAATTGAACAAACATTGAAAAATACAGTACCCGACGGTTCACAAGCGGCTGAGTCTTTATTCCATAAGGGCTTATTCGACCCAATCGTACCACGTAATCCTTTAAAAGGTGTTCTTAATGAGTTATTTCAGCTACACGGTTTCCTTCCCTTGAATCAAGATTCAAAAAAAAGATTTTAAATGGGAACTCTTCGAGCTGACGAAATTAGTAATATTATACGCGAACGTATTGAACAATATAATAGAGAAGTAAAGATTGTGAATACCGGTACCGTACTTCAAGTGGGCGACGGTATTGCTCGTATTCATGGTCTTGATGAAGCAATGGCAGGTGAATTAATAGAATTTGAAGAGGGTACCATAGGTATTGCTCTGAATTTGGAATCCAATAATGTTGGCGTTGTATTAATGGGTGATGGTTTGATGATAAAAGAGGGAAGTTCTGTAAAAGCAACAGGAAGAATCGCTCAGATCCCTGTGAGCGAGGCTTTTTTGGGTCGTGTTATAAATGCTCTGGCTAAACCTATTGATGGGAGAGGTGAAATTTCATCTTCTGAATCTCGGTTAATTGAATCTCCTGCCCCAGGTATTATTTCGAGACGTTCTGTATATGAGCCCCTTCAAACGGGACTTATTGCTATTGATTCAATGATCCCTATAGGACGCGGGCAACGAGAATTAATTATTGGAGACAGACAGACTGGTAAAACAGCAGTAGCCACAGATACGATTCTCAATCAAAAAGGACAAAATGTGATATGTGTTTATGTAGCTATTGGTCAAAAAGCATCTTCTGTGGCTCAGGTAGTGACTACTTTCCAGGAAGGAGGGGCAATGGACTACACTATTGTGGTAGCCGAAACAGCAGATTCGCCTGCTACATTACAATATCTCGCTCCTTATACGGGAGCGGCTCTGGCTGAATATTTTATGTACCGTGAACGACATACTTCAATAATTTATGATGATCTCTCCAAACAGGCACAAGCTTATCGTCAAATGTCTCTTCTATTAAGAAGACCCCCCGGTCGTGAAGCTTATCCAGGAGATGTTTTTTATTTGCATTCACGACTTTTGGAAAGAGCCGCTAAATTAAGTTCTCGTTTAGGTGAAGGAAGTATGACTGCTTTACCAATAGTGGAGACTCAATCTGGAGACGTTTCGGCTTATATTCCTACTAATGTCATTTCTATTACAGATGGACAAATATTCTTATCTGCTGATCTATTCAATGCTGGAATCAGGCCTGCTATTAATGTAGGTATTTCTGTTTCAAGAGTAGGATCGGCAGCTCAAATTAAAGCCATGAAACAAGTAGCTGGCAAATCAAAATTGGAACTAGCTCAATTTGCAGAATTAGAAGCCTTTGCACAATTTGCTTCTGATCTAGATAAAGCTACTCAAAATCAATTGGCAAGAGGTCAACGATTACGTGAGTTGCTCAAACAATCCCAATCAGACCCTCTCGCGGTGGAAGACCAGATAGCTACTATTTACACCGGAACGAATGGATATCTTGATGCGTTAGAAATTGGGCAGGTAAAGAAATTTCTCGTTGGATTACGTACCTACTTAACAAAGAAAAAACCTAAATTCCAAGAAATTCTATCTTCTACCAAGATATTCACCGAAGAAGCTGAAACTCTTTTGAAAGAAGCTATTCAGGAACAGATCGAACTCTTTCTACTTCAGGAACAAACATAAATGAGAAGCAATCCCACTACTTCTGATCCTGTGGTTTCTACACTTGAAGAGCAAAACCTAGGGCGTATCGCTCAAATTATTGGCCCAGTACTGGATATCATTTTTCCACCGGGCAAGATGCCTAATATTTATAATGCTTTGGTAATTCAGGGTCGAGATACTGTCGGTCAGCAAATTCATGTAACTTGTGAAGTACAACAATTATTAGGAAATAATCGAGTGAGAGCTGTAGCTATGAGTGCTACAGATGGTCTGATGAGAGGAATGAAAGTGATTGACACGGGAACTCCTCTAAGTGTTCCAGTCGGGGGAGCTACTCTCGGACGAATTTTCAACGTTCTTGGAGAGCCCGTTGATAATTTAGGTCCTGTCGATACTCGTACAACATCTCCTATTCATAGATCTGCACCCGCCTTCATACAGTTAGATACGAAATTATCAATCTTTGAAACAGGGATTAAAGTGGTGGATCTTTTAGCCCCCTATCGCCGTGGAGGAAAAATCGGACTCTTTGGGGGAGCTGGAGTGGGTAAAACAGTACTCATCATGGAATTGATCAACAACATTGCCAAAGCTCACGGAGGCGTATCCGTATTTGGCGGAGTAGGTGAACGTACTCGTGAAGGAAATGATCTTTACATGGAAATGAAAGAATCCGGGGTGATTAATGAAAAAAATATTGCAGAATCCAAAGTGGCTCTAGTCTATGGTCAAATGAATGAACCGCCAGGAGCTCGTATGAGAGTTGGCTTGACCGAAGATTTTCGGGATGTTAATGAGCAAGATGTACTTCTATTCATCGACAATATATTTCGTTTCGTTCAAGCAGGGTCCGAAGTCTCTGCCTTATTAGGTAGAATGCCTTCTGCAGTGGGTTATCAACCTACCCTTAGTACAGAAATGGGTTCTTTGCAAGAAAGAATTACTTCTACCAAGGAAGGATCCATAACATCGATCCAAGCAGTTTATGTACCTGCGGATGATTTGACCACATTTGCACATTTAGATGCTACTACCGTATTATCAAGAGGATTAGCTGCCAAAGGTATTTATCCAGCAGTAGATCCTTTGGATTCAACGTCAACTATGTTACAACCTCGGATCGTTGGCGAGGAACATTATGAAACTGCGCAAAGGGTTAAGCAAACTTCACAACGTTACAAAGAACTTCAGGACATTATAGCTATCCTTGGGTTGGACGAATTATCCGAAGAAGATCGTTTAACTGTAGCAAGAGCACGCAAGATTGAGCGTTTCTTATCACAACCCTTCTTTGTGGCAGAAGTCTTTACTGGCTCTCCAGGGAAATATGTTGGTCTCGCAGAAACAATTCGGGGGTTTCAATTCATCCTTTCCGGAGAATTAGATGGTCTTCCCGAACAGGCCTTTTATTTGGTGGGTAACATCGATGAAGCTACCGCGAAAGCTATGAACTTAGAAGAGGAGAGCAAATCAAAGAAATGAATGACCTTAAATCTTTGTGTACTGACTCCTAATCGAATGATTTGGGATTCCGAAGTGAAAGAGATTATTTTATCTACTAATAGTGGACAAATTGGGGTATTACCAAACCATGCCCCCATTGCCACAGCTGTAGATATAGGTCTTTTGAGAATACGGCTAAACGACCGATGGTTAACGGTGGCTCTTATGGGCGGTTTTGCTAGAATAAGTAATAATGAGATCACTATTTTAGGAAATGGTGCGGAAATTAGTACTGACATTGATCCACAAGAAGCTCAACAAACTCTTGAAATAGCTGAAGCTAACTTGAGTAGAGCTGAGGGTAAGAGACAAGCAATTGAGGCAAATCTAGCTCTCAGACGAGCTAGGACACGAGTAGAAGCTGTCAAAGTGATTTCCTATTAGATGAAAAATATAACCGATTCTTTTGTTTCCGTGGAGCACTGGTCATCCGCTGGGAGTTTCGAGTTTAATACCGATATTTTAGCAACAAATCCAATAAATCTAAGCGTAGTGCTGGGTGTATTGATTTTTTTTGGAAAGGGAGTGTTAAATGATTTATTAGATAAGCGAAAACAGAGGATCTTGAGTACTATTCGAAATTCAGAAGAATTACGTAGAGGAGCCATTGAACAGCTCGAAAGAGCTCGGGTTAGATTACGAAAAGTGGGAATCGAAGCAGATGAGTATCGAACGAATGGATACTCTGAGATAGAACGCGAAAGAGTAAATTTGATTAATGCTACTTGCAATAGTTTGGAACGATTAGAAAATTACAAAAATGAAACTCTTTTTTTTGAAAAACAAAGAGCAATTAATCAGGTCCGACAAAAAGTTTTGCAACAAGCCTTACAAAAAGCTATAGGAACTTTGAATAGTTGTTTGAATAGCGAATTACATTTTCGTACCATCAGTGCTAATATTGATATCCTCGGGTCCGTGGAAGAAATAACTGATTAGATGAATCCACTTATTTCTGCTGCTTCCGTTATTGCTGCTGGATTGGCTGTAGGTCTTGCTTCTATCGGACCTGGGGTTGGTCAAGGTACTGCTGCGGGCCAAGCCGTAGAAGGTATTGCGAGACAACCAGAAGCAGAGGGTAAAATACGAGGTACTTTATTGCTTAGTCTGGCTTTTATGGAAGCTTTAACAATTTATGGACTGGTCGTGGCATTAGCTCTTTTATTTGCAAATCCTTTTGTTTAAATGAATGTTATACCATGTTCCATTCAAACACTCAAAGGGTTATATGATATATCAGGTGTAGAAGTAGGCCAACATTTATATTGGCAAATAGGAGGTTTACAAATTCATGCCCAAGTACTTATCACTTCTTGGGTTGTAATTGCTATCTTATTAGGTTCAATCATCATAGCTGTTCGAAATCCACAAACCATTCCGACCAACGGTCAGAATTTCTTCGAATATGTCCTTGAATTTATTCAAGACTTGAGCAAAACTCAGATTGGAGAGGAGTATGGTCCTTGGGTTCCTTTTATAGGAACGATGTTCTTATTTATTTTTGTTTCTAACTGGTCAGGTGCTCTTTTACCTTGGAAAATCATAAAGTTACCTCATGGGGAGTTAGCTGCGCCCACGAATGATATAAATACTACTGTTGCTTTAGCTTTACCCACGTCAGTGGCATATTTCTATGCGGGTATTAGCAAAAAAGGATTGGGATATTTCGGGAAATACATTCAACCAACTCCAATACTTTTACCAATTAATATTCTAGAAGATTTCACAAAACCTTTATCTCTTAGTTTTCGACTTTTCGGGAATATATTGGCTGATGAATTAGTGGTTGTTGTTCTTGTTTCTTTAGTGCCTTCAGTAGTTCCTATACCTGTCATGTTTCTTGGATTATTTACAAGTGGTATCCAAGCTCTTATTTTTGCAACTTTGGCTGCGGCTTATATAGGTGAATCCATGGAGGGTCATCATTGAATGATATTTGCGACCTTAGAACATATATTAACTCATATTTCCTTTTCGATCATCTCAATTGTGATTCTAATTCATTTGATGAACTTATTAGTATACGAAATCGAAGGATTACGTAATTCGTCAGAAAAAGGGATGATAGCTACTTTTCTCTCTATAACAAGTTTTTTAGTTATTCGTTGGATTTCTTCGGGACATTTTCCTTTAAGTAATTTATACGAATCATTAATTTTTCTTTCATGGAGTTTATCCATTATTCATATGATTCCGTATCTTGGGAATCATAAAAATGATTTCAGCGCAATAACTGCACCAAGTGCCATTTTTACCCAAGGTTTCGCCACGTCAGGTCTTTCAACTGAAATGCATCAACCCGCAATATTAGTACCTGCTCTAAAATCTCAGTGGTTAATGATGCATGTCAGTATGATGCTATTGAGCTATGCAGCTCTTTTATGCGGATCGTTATTATCAGTTGCTCTTATAGTGATTACATTTCAAAAAAAAATCGATTTTTTTTTGAAAAATAAGAATTGTTTAAGTTTAAGGAAGTCGCTTTTCTTTGGTGATATGGAATATTTGAACGAAAAAGAAAGTTTATTAAAAAAGACTTATTTCCTCTCATTTCAAAATTTTTACAAATATCAATTAATTCAGCGTTTAGATTATTGGAGTTATCGTGTCATTAGTTTAGGGTTTACCTTTTTAACCATAGGCATTCTTTCTGGAGCAGTATGGGCTAATGAAGCATGGGGTTCATATTGGAATTGGGATCCTAAGGAAACTTGGGCTTTTATTACTTGGACTTTATTTGCAATTTATTTACATACTAGAAATAGAAAAAAAAATGCAAAATTGCAAGATCAAGGCACGAATTCGGCATTTGTAGCTTCTATAGGATTTATCCTAATTTGGATATGTTATTTTGGGATCAATCTATTAGGAATCGGGTTCCATAGTTATGGTTCATTCCAATTAATATCTAATTGAATGAAAAAAAAGAAAGCATTGGCTTCCCTCCCATATCTTGTGTCTATACTCTTTTTGCCCTGGTGGGTTTCTTTCTCATTTAAGAAATGTCTAGAAACTTGGTTTCTTAATTGGTGGAATACCAGGCAATCCGAAATCCTTTTGAATGATATTCAAGAGAAAAATGTTCTAGAAAGATTTATGGAATTAGAAGAACTATTCCTGTTGGACGAGATGATAAAGGAGTACTCGGAAACACATATGCAAAGACTTCGTATAGGAATGCACAAGGAAACAATACAATTAGTCCAAAGACAAAATGAATCTCATTTCCATATCATTTTGCATTTCTCTACAAATATAATCTGTTTCGCTATTCTAAGTGGTTATTTTTTTCTGGGTAATGAAGAACTTTTCATTCTAAATTCTTGGATTCAGGAATTTCTCTATAACTTAAGTGATACAATCAAAGCTTTTTCGATTCTTTTAGTTACTGATTTATGGATCGGATTTCACTCGACCCATGGTTGGGAACTAATGATTTGTTCGATTTACAACGATTTTGGATTGGCTCAGAATGATCAGATTATATCTGGTCTTGTTTCCACTTTTCCAGTGATTCTAGATACAATTGTGAAATATTGGATCTTCCATTTTTTAAATCGTGTATCTCCTTCGCTTGTAGTAATTTATCATTCAATGAATGAATAAATGCCCATTGGTGTTCCAAAAGTACCTTTTCGGAGTCCTGGAGAGGAAGATGCAGCTTGGGTTGACGTATACAACCGACTTCATCGAGAAAGATTACTTTTTTTAGGACAAGAGGTTGATAATGAGATCGCGAATCAACTTGTTGGTCTCATGGTATATCTCAGCATAGAAGATAATACTAAGGATCTTTATTTATTTATAAATTCTCCAGGCGGATGGGTAATACCAGGAATATCCATTTATGATACTATGCAATTTGTGTCACCAGATGTACATACAATATGTATGGGATTAGCCGCTTCAATGGGATCTTTCATTCTGGTCGGAGGAGAAATTACCAAACGTCTAGCATTCCCTCACGCTAGGGTTATGATTCACCAACCTGCTAGTTCTTTTTATGAGGCACAAGCAGGGGAATTTATCCTGGAAGCAGAAGAGCTATTGAAGCTTCGCGAAACTATCACAAAAGTTTACGTACAAAGAACGGGCAATCCTTTATGGGTTATATCCGAAGATATGGAAAGGGATGTTTTTATGTCAGCAACAGAAGCCCAAGCTCATGGCATCGTTGATCTTGTAGCGGTCGAAAATGAAAATACTGGGGATTCCATATAAATGAAAGAACAAAAATTAATTAATGAGGGTTTAATTACTGAATCACTTCCCAACGGTATGTTCCGAGTTCGATTAGATAATGAAGATCTAATTCTAGGTTATATTTCAGGGAGAATCCGGCGCAGTTTTATACGTATACTACCCGGAGATAGAGTCAAAATTGAAATGAGTCGTTATGATTCAACCAGGGGACGTATAATTTATAGACTTCGCAAAAAAGATTCGAACGATTAGATGGCAGTATTACAAGGGATACTTAGATTGAAAAAAAATAGTTTTCGGCAACAAAACTTCCTATATCCGCTACTCCTTCAGGAGTATATTTACTCACTTGCTCATTATCATAGCTTCAATAGTTTGATTTTTTACGAACCTGTGGAAATTCTTGGTTATGACAATAAATCTAGTTTAGTACTTGTGAAACGTTTAATTACTCGAATGTATCAACAGAAATCTTTGATTTATTCGTTGAATGATTCTAACCAAAATGGATTTTGGGGGCACAAGAATTCTTTTTCTTCTCATTTTTATTCTCAAATGGTATCAGAAGGTTTTGGAGTCATTCTGGAAATTCCATTCTCGTCACGATTAGTATCTTCCCTTGAAGAAAAAAGAATGCCAAAATATCAGAATTTACGATCTATTCATTCAATCTTTCCCTTTTTAGAGGATAAATTATCACATTTAAATTATGTGTCAGATCTACTAATACCCCATCCCATCCATCTGGAGATCTTGGTTCAAATCCTTCAATGTTGGATCAAAGATGTTCCTTCTTTGCATTTATTGCGATTGTTTTTCCACGAATATCATAATTTGAATAGTCTCATTACTTCAAATAAATCCATTTACGTCTTTTCAAAAAGAAATAAAAGATTCTTTTGGTTCCTACATAATTCTTATGTATATGAATGCGAATATCTATTCCTGTTTCTTCGTAAACAGTCTTCTTATTTACGATCAATATCTTCTGGAGTCTTTCTTGAGCGAACACATTTCTATGGAAAAATAGAATATCTTATAGTCGTGTGTTGTAATTCTTTTCAGAGGATCTTATGGTTCCTCAAAGATACTTTCATACATTATGTTCGATATCAAGGAAAAGCGATTCTGGCTTCAAAAGGGACTCTTATTCTGATGAAGAAATGGAAATTTCATCTTGTGAATTTTTGGCAATCTTATTTTCACTTTTGGTTTCAACCTTATAGGATCCATATAAAGCAATTACCCAACTATTCTTTCTCTTTTCTGGGGTATGTTTCAAGTGTACGAAAAAATTCTTTGGTAGTAAGAAATCAAATGCTAGAGAATTCATTTATAATAAATACTCTGACTAATAAATTAGATACCCTAGTCCCAGCTATTTCTCTTATTGGATCATTGTCGAAAGCTCAATTTTGTACTGTACTGGGTCATCCTATTAGTAAACCGATCTGGACCGATTTATCGGATTCTGATATTCTTGATCGATTTTGTCGGATATGTAGAAATCTTTGTCGTTATCACAGCGGATCCTCAAAAAAACAGGTTTTATATCGTATAAAGTATATACTTCGACTTTCGTGTGCTAGAACTTTGGCTCGTAAACATAAAAGTACAGTACGCACTTTTATGCGAAGATTAGGTTCGGGATTCTTAGAAGAATTTTTTTTGGAAGAAGAACAATCTCTTTCTTTAATCTTCCTCCAAAAAATCCCTTTTCTTTTACACGGATTACATAGAGAACGTATTTGGTATTTGGACATTATCCGTATTAATGATCTGGTGGATAATTCATGAATGATCTGGCATGTACAGAATGAAAACTTCATTCTCGATTCTACGAGAATTTTTATGAAAGCGTTTCATTTGCTTCTCTTCCATGGAAGTTTCATTTTCCCAGAATGTATCCTAATTTTTGGCCTAATTCTTCTTCTGATGATCGATTCAACCTCTGATCAAAAAGATAGACCTTGGTTCTATTTCATCTCTTCAACAAGTTTAGTAATGAGCATAACGGCCCTATTTTTCCGATGGAGAGAAGAACCTAGAATTAGCTTTTCGGGCGAACAATTTCAACGAAATCTTTCAATTTCTTATTTTACTATGTCCAACTCTATGTATTCCTCTATCCGTAGAGTACATTGAATGTTTCTGCTTCACGAATAGACGAGTTATTTTCCTTGGTTAACAATACTTATTGTTTTGCCCATATTTGCGGGTTCTTCAATTGTATTTTTCCCTCATAAGGGAAAAAATAAGGTGTATAGGTGGTATACTCTATGTATATGTACCCTAGAGCTCCTTCTAATGACCTATGTATTTTGTTATCATTTCCAATTGGACGATCCATTAACCCAATTGAAGGAGGATTCTAAATGGATCGATTCTTTTGATTTTCACTGGAGACTGGGAACCAATGGATTTTCCATCGGACCCATTTTATTAACAGGATTTATCACTACTTTAGCTACTTTAGCAGCTTGGCCAGTTACTCGAAATCCGCGATTTTTCTATTTCTTGATGTTAGCAATGTATAGTGGCCAAATAGGATCATTTTCTTCTCGAGACTTTTTACTTTTTTTCATTATGTGGGAATTAGAATTAATTCCTGTTTATTTACTTTTATCCATGTGGGGAAGAAAAAAACGCCTGTACTCGGCTACAAAGTTTATTTTGTGCACTGCCGGAGGTTCCTTTATTCTATTAATAGGAGTGCTAGGCATGGGTTTATATGGTTCCAATGAACCAACATTAGATTTAGATTTAGAAAAATTAGCTAATCAATCGTATCCTGCAGCATTGGAAATAATACAATACTCTATTTTGGTTTTCTTATTGCTTATGCTGTCAAATTAAATGATGTTAGAGCATGAACTTTTTCAAAGTGTTTTGTTTATTTATTTTCTATTGGTATCTATGGACTGAATGGAATATACATAGATGGATTTACCTGGACCAATACATGATATTCTTGTAGTATTTCTAGGATCAGTTCTTATCTTAGGAGGTCTGGGAGTAGTATTATTTATCAATCCCATTGATTCTGCCTTTTCATTAGGATTGGTTCTTGTTTGTATATCCTTATTCTATATTTCATTGAATTCCTATTTTGTAGCTGCCGCGCAGTTACTTATTTATGTGGGAGCCGTAAATGTATTAATAATATTTGCTGTGATGTTCATGAACGGTTCAGAATATTCCAAGGATTCCTATTTGTGGACCATTGGAGATAGGATCACTTCACTGGTTTGTACAAGTATTTTTTTTTCATTAATGATTACTATCCCAGATACCTCATAGATGACTGTACCGGCTACAAGAAAGAAAAGATTTTTTAATAATAGTCAATATGGCACCCATCAATGCATGGTGTTCTTCGGCTGAATGTTACCTATGATTACTGGGTTCATGAATTATGGCAAACAAACAATACGAGCCGCAAGATACATTGGACAAAGTTTCATAATTATCTTATCCCATACAAGTTGTTTACCTGTAACTATTCAATATCCTTATGAAAAATCAATCACATCAGAGCGTTTTCGTGGTCGAATCCATTTTGAATTTGATAAATGTATTGCTTGTGAAGTATGTGTTCGGGTATGTCCACTAGACCTTCCCATTGTTGATTGGAAATTTGAAAAAAAAAATATTAAGAAAAAACAATTGCTTCATTATAGTATTGATTTTGGTGTCTGTATATTTTGCGGTAACTGTGTCGAGTATTGTCCGACAAACTGTTTATCAATGACTGAAGAATATGAACTTTCCACTTATGATCGTCACGAATTGAATTATAATCAAATTTATTAAATGCAGGTTCATTTATCTGATTGGCTAGTCAAGCATGAACTAATTCCTAGATCTTTAGGCTTTGATTGCCGAGGAATAGAGACTTTACAAATAGAAACCGAGGATTGGGATTCCATTGCTGTCATTTCATATGTATATGGTTACAATTATTTACGCTCCCAGTGTGCCCATGATGTAGCACCAGGTGGATTTTTAGCTAGTGTGTATCACTTTACGAAAATACGGTATGATATAGATAAACCAGAAGAGGTATGCATAAAAGTATTTGCTCCCAGGAGTATCCTCAAACCCCGTCAGTTTTCTGGATTTGGAGAAGTGCTGATTTTCAGGAACGGGAATCTTATGAAAAGTAAAGAATATCTATCCCGATCCGTCTAAATGGTCTTAGCTGAATATTTAGACAATAAAAAATAAATGCAAAATAGAAATACTTTTTCTTGGGTAAAAGAACAGATGACTCGATCCATTTATGTATTGATCATGATATATGTAATAACTCGAGCATCTATTTCAAATGCATATCCCATTTTTGCGCAGCAGGGTTATGAAAATCCACGAGAAGCAACTGGGCGAATTATATGTGCCAATTGCCATTTAGCTAATAAGCCCGTGGATATTGAAGTTCCGCAAGCTGTACTTCCTGATACTGTATTTGAAGCAGTTGTTCGAATTCCTTATGATATGCAACTGAAACAAGTTCTTGCTAATGGTAAAAAAGGAGCTTTGAATGTAGGAGCTGTTCTTATTTTACCCGAGGGATTCGAATTAGCCCCCCCCGATCGTATTTCTCCCGAAATGAAAGAAAAGATGGGCAATCTTTCTTTTCAGTCTTATCGTCCTAATAAAAGAAATATTCTTGTGATAGGTCCTGTTCCCGGTCAAAAATATAGTGAAATCGTCTTTCCTATTCTTTCCCCCGACCCTGCTACGAAAAAAGACGTTTACTTCTTAAAATATCCCATATATGTAGGTGGGAACAGAGGAAGGGGTCAGATTTATCCTGATGGTAGCAAGAGTAACAATACAGTTTATAATGCTACATCTGCTGGTATAGTAAGCAAAATAGCACGTAAAGAAAAAGGGGGATATGAAATAACCATAGTTGATGCATCAGAAGGACGTCAAGTGGTTGATAGTATACCTCCAGGACCAGAACTTCTTGTTTCAGAAGGTGAATCCATCAAGCTTGATCAACCATTAACAAGTAATCCAAATGTAGGAGGTTTTGGTCAGGGAGATACAGAAATAGTGCTTCAAGATCCATTACGAGTCCAAGGCCTTCTGTTCTTCTTTGCATCTGTGATTTTGGCACAAATATTTTTGGTTCTGAAAAAGAAACAGTTTGAAAAGGTTCAGTTGTACGAAATGAATTTCTAGATGAGCAAAGTATATGATTGGTTCGAGGAACGTCTCGAGATTCAAGCGATTGCAGATGATATAACTAGTAAATATGTTCCTCCTCATGTCAACATATTTTATTGTCTAGGGGGGATTACGCTTACTTGTTTTTTAGTACAAGTAGCTACGGGTTTTGCTATGACCTTTTACTATCGTCCAACTGTTACAGAGGCTTTTTCCTCTGTTCAATACATAATGACTGAGGCCAACTTTGGTTGGTTAATTCGATCAGTTCATCGATGGTCAGCAAGTATGATGGTTCTAATGATGATCTTACACGTATTTCGTGTGTATCTTACGGGTGGTTTTAAAAAACCCCGCGAATTAACTTGGGTTACAGGGGTGATTCTGGCTGTATTGACCGCATCTTTTGGCGTAACTGGTTATTCCTTACCTCGGGACCAAATTGGCTATTGGGCAGTCAAAATTGTAACAGGCGTACCTGAAGCTATTCCTATAATAGGATCACCTTTGGTAGAATTATTACGTGGAAGTGCTAGTGTGGGCCAGGCCACTTTGACTCGTTTTTATAGTTTACATACTTTTGTATTACCTCTTCTTACTGCCGTATTTATGTTAATGCACTTTCCAATGATACGTAAGCAAGGTATTTCGGGTCCTTTATAGATGGGAGTAACAAAGAAACCTGATTTGAATGATCCTGTATTAAGAGCTAAATTGGCTAAAGGGATGGGACATAATTATTATGGAGAACCTGCATGGCCTAATGATCTTTTATATATCTTTCCAGTAGTAATTCTAGGCACTATTGCATGTAATGTGGGCTTAGCAGTTCTAGAGCCGTCAATGATCGGTGAACCGGCGGATCCGTTTGCAACTCCGTTGGAAATATTACCCGAATGGTACTTTTTTCCCGTATTTCAAATACTTCGTACAGTGCCCAATAAGTTATTGGGTGTTCTTTTAATGGTTTCAGTACCGATAGGATTATTGACAGTACCTTTTTTGGAGAATGTCAATAAATTCCAAAATCCATTTCGTCGTCCAGTAGCTACAACAGTCTTTTTGATCGGTACCGCAGTAGCTCTTTGGTTAGGTATTGGAGCAACTTTACCTATTGAGAAATCCCTAACTTTAGGTCTTTTTCAAATTGATTAAATGATTGAAGTTTTTCTATTTGGAATCGTCTTAGGTCTAATTCCTATTACTTTAACAGGATTATTTGTAACTGCATATTTACAATACAGGCGCGGTGATCAGTTGGATCTTTGAATGCCTATTCTAACTAGATATTTTGGTTTTTTACTGGCTGCTTCAACTATAACCCCAGCTCTATTTATTGGTTTGAACAAGATACGACTTATTTGAATGGATATAGTAAGTCTCGCTTGGGCTGCTTTAATGGTAGTGTTTACATTTTCTCTTTCACTTGTAGTATGGGGAAGGAGTGGGCTTTAGATGATTATTCGTTCGCCGGAACCCGAAGTGAAAATTGTTGTAGACAGGAATCCTATAAAAACGTCTTTCGAGGAATGGGCCAGACCCGGCCATTTCTCAAGAACAATAGCTAAGGGTCCTGATACTACCACTTGGATCTGGAACCTACATGCTGATGCTCACGATTTCGATAGTCATACCAGTGATTTGGAGGAGATCTCTCGAAAAGTATTTAGTGCTCATTTTGGCCAACTCTCTATTATCTTTCTTTGGCTGAGTGGCATGTACTTCCATGGCGCCCGTTTTTCCAATTATGAAGCATGGCTAAGTGATCCTACTCATATTGCACCCAGTGCCCAAGTAGTTTGGCCAATAGTAGGTCAAGAAATATTAAATGGGGATGTGGGCGGTGGTTTTCGAGGAATACAAATAACCTCCGGTTTTTTTCAGATTTGGCGAGCATCTGGAATCACTAGTGAATTACAACTCTATTGTACCGCAATTGGTGCATTGGTCTTTGCATCATTAATGCTTTTTGCTGGTTGGTTCCATTATCATAAAGCCGCTCCCAAATTGGCTTGGTTCCAAGATGTAGAATCTATGTTGAATCACCACTTAGCGGGGTTACTAGGACTTGGGTCTCTTTCTTGGGCGGGACACCAAATCCACGTATCTTTACCGATTAACCAATTTCTTGACGCTGGAGTTGATCCTAAAGAAATACCACTTCCTCATGAATTTATCTTGAATCGGGATCTTTTGGCTCAACTTTATCCAAGTTTTGCCGAGGGAGCAACACCCTTTTTCACCTTGAATTGGGCAAAATATGCGGAATTTCTGAGTTTTCGTGGAGGATTAGATCCAATAACAGGGGGTCTTTGGCTGAGTGATATTGCACACCATCATTTAGCTATTGCGATTCTGTTCCTTATCGCAGGTCATATGTATAGGACTAACTGGGCCATTGGTCATGGCCTTAAAGACATTTTAGAGGCTCATAAAGGTCCATTTACGGGCCAGGGACATAAAGGTCTTTATGAAATCCTAACAACGTCATGGCATGCTCAATTATCTCTGAACCTGGCTATGTTAGGTTCTTTAACCATTGTTGTAGCTCACCATATGTATTCCATGCCCCCCTATCCATACCTAGCTATTGACTACGGTACACAACTTTCATTGTTCACACATCACATGTGGATCGGGGGATTTCTTATAGTTGGCGCTGCTGCACATGCAGCCATCTTTATGGTAAGAGACTACGATCCAACTACTCGATACAACGATCTATTAGATCGTGTCCTTAGACACCGTGATGCAATCATATCACATCTGAACTGGGCATGCATATTTCTAGGTTTTCACAGTTTTGGCTTGTATATTCATAATGATACTATGAGCGCTTTAGGGCGTCCCCAAGATATGTTTTCCGATACCGCTATACAATTACAACCCATCTTTGCTCAATGGGTACAAAATACCCATGCTTTAGCACCTAGCGTAACAGCTCCTGGTGCAACAACAAGTACCAGCTTAACTTGGGGAGGTAGTGAGTTAGTAGCAGTGGGTGGCAAAGTTGCTTTGTTACCTATCCCATTAGGAACTGCAGATTTTTTGGTTCATCACATTCATGCATTTACAATTCATGTAACTGTATTGATTCTGCTGAAAGGTGTTCTATTTGCTCGCAGTTCCCGTTTGATACCTGATAAAGCAAATCTTGGTTTTCGTTTCCCTTGTGATGGACCTGGTAGGGGGGGGACATGTCAAGTATCCGCCTGGGATCATGTATTCTTAGGTCTATTCTGGATGTACAATGCAATTTCGGTAGTCATTTTCCATTTCAGTTGGAAAATGCAGTCGGATGTTTGGGGTACTATAAGTGATCAAGGAGTAGTCACTCATATCACAGGAGGGAACTTTGCACAGAGTTCCATTACTATTAATGGATGGCTCCGGGATTTCTTATGGGCACAGGCATCTCAGGTAATTCAGTCTTATGGTTCTTCATTATCTGCATATGGTCTTTTTTTCTTAGGTGCTCATTTTGTCTGGGCTTTCAGTTTAATGTTTCTATTCAGCGGCCGTGGTTATTGGCAAGAACTCATTGAATCCATCGTTTGGGCTCATAACAAATTAAAAGTTGCTCCTGCTACCCAGCCTAGAGCCTTGAGTATTGTACAAGGACGTGCTGTAGGAGTAACCCATTACCTTCTGGGTGGAATTGCCACAACATGGGCATTCTTCTTAGCAAGAATTATTGCAGTAGGATAAATGACATTAAGATTCCCAAGGTTTAACCAAGGCTTAGCTCAGGACCCCACTACTCGTCGTATTTGGTTTGGTATTGCTACCGCACATGATTTCGAGAGTCATGATGATATTACTGAAGAACGTCTTTATCAGAACATTTTTGCTTCGCACTTTGGACAGTTAGCAATAATCTTTCTGTGGACGTCCGGAAATCTTTTTCATGTAGCTTGGCAAGGAAATTTTGAGTCATGGATACAGGACCCTTTACATGTAAGACCTATTGCTCATGCAATTTGGGATCCTCATTTTGGTCAACCTGCTGTAGAAGCCTTTACTAGAGGAGGCGCTATCGGTCCAGTGAATATCGCTTATTCTGGTGTTTATCAGTGGTGGTATACAATCGGATTACGCACCAACGGGGATCTTTATAATGGAGCTCTTTTTCTATTACTTCTTTCTGCTATATCCTTAATAGCGAGTTGGTTACACTTACAACCAAAATGGAAACCAAGCGTTTCTTGGTTCAAAAATGCCGAATCTCGTCTAAATCATCATTTGTCAGGGCTTTTTGGAGTAAGTTCCTTGGCTTGGACAGGACATTTAGTTCATGTCGCTATTCCCGGATCGAGGGGAGAGTACGTCAGATGGAATAATTTCTTAGATGTATTGCCGTATCCCCAAGGGTTGGGACCCCTTTTTATGGGTCAATGGAATCTTTATGCTCAAAACCCTGATTCCAGTAGTCATTTGTTTGGTACCTCCCAAGGGGCAGGAACTGCCATTCTAACCCTTCTTGGGGGATTCCATCCCCAAACGCAAAGTTTATGGCTAACCGATATTGCTCATCATCATTTAGCTATTGCATTCCTTTTTCTTGTTGCTGGTCATATGTATAGAACTAACTTCGGAATTGGGCACAGTATCAAAGATCTTTTAGAAGCACATATTCCTCCGGGGGGTCGATTAGGACGTGGGCATAAGGGTCTTTATGACACAATAAATAATTCGCTTCATTTTCAATTGGGCCTTGCTCTAGCCTCTTTAGGGGTTATTACTTCCTTAGTAGCTCAACACATGTACTCTTTACCTGCTTATGCATTCATAGCACAAGACTTTACTACTCAAGCTGCGTTATATACTCATCACCAATACATCGCAGGGTTCATCATGACAGGAGCCTTTGCTCATGGGGCTATATTTTTCATTAGGGATTACAATCCGGAACAGAATGAGGATAATGTATTGGCAAGAATGTTAGACCATAAAGAAGCTATAATATCTCATTTAAGTTGGGCCAGCCTCTTTCTGGGGTTCCATACCTTGGGCCTTTATGTTCATAACGACGTCATGCTTGCTTTTGGTACTCCGGAAAAACAAATCTTAATCGAACCCATATTTGCCCAATGGATACAATCTGCTCATGGCAAGACTTCATATGGGTTCGATGTACTCTTATCTTCAACGAATAGCCCTGCATTCAATGCAGGTCGAAGCATATGGTTACCTGGCTGGTTGAATGCTATTAATGAGAATAGTAATTCACTTTTCTTAACAATAGGGCCGGGAGATTTCTTGGTTCATCATGCTATTGCTCTGGGTTTACATACGACTACATTAATTTTAGTCAAAGGTGCTTTAGATGCGCGTGGTTCCAAGTTAATGCCAGATAAAAAGGATTTCGGTTATAGTTTTCCTTGCGACGGCCCCGGGCGTGGTGGTACTTGTGATATTTCTGCTTGGGACGCATTTTATTTGGCAGTTTTCTGGATGCTAAATACCATTGGATGGGTTACTTTTTATTGGCATTGGAAACACATCACATTATGGCAGGGTAATGTTTCACAATTTAATGAATCTTCCACTTATTTGATGGGATGGTTAAGAGATTATCTATGGTTAAACTCTTCACAACTTATCAATGGATATAACCCTTTTGGTATGAATAGTTTATCGGTCTGGGCGTGGATGTTCTTATTTGGACATCTTGTTTGGGCTACTGGATTTATGTTCTTAATTTCCTGGCGTGGCTATTGGCAGGAATTGATTGAAACTTTAGCGTGGGCTCATGAACGAACACCTTTAGCTAATTTGATTCGATGGAAAGATAAGCCAGTGGCTCTTTCCATTGTGCAAGCAAGATTAGTTGGATTAGCCCACTTTTCCGTAGGTTATATATTCACTTACGCAGCTTTCTTGATTGCCTCCACATCAGGAAAATTTGGTTAAATGTCACATTCAGTAAAGATTTATGATACATGTATAGGATGTACCCAATGTGTTCGAGCTTGCCCCACGGATGTATTGGAAATGATACCTTGGGACGGATGTAAAGCTAAGCAAATTGCTTCTGCGCCAAGAACCGAAGATTGTGTAGGTTGTAAAAGATGTGAATCCGCTTGTCCAACGGATTTTTTGAGTATCCGTGTTTATTTATGGCATGAAACAACTCGCAGCATGGGTCTTTCTTATTAAATGATAGATTTGAACTTTCCCTCTATTTTTGTTCCTTTAGTAGGCCTAGTCTTTCCGGCAATCGCAATGGCTTCTTTATCTCTTTATGTCCAAAAAAATAAGATTGTTTAAATGCAAGATTTCAAAACATATCTCTCAACGGCACCTGTGCTAACCACTCTATGGTTTGGGTCTTTAGCAGGTCTATTGATAGAAATTAATCGTTTCTTTCCAGATGCCTTGTCATTCCCCTTTTTTTCATCTTGAATGACTGCAATTTTAGAGAGACGCGAAAGTACAAGCCTATGGGGTCGCTTCTGCAACTGGATTACCAGTACTGAAAACCGTCTTTACATTGGATGGTTTGGTGTTTTGATGATCCCTACTTTATTGACCGCAACTTCTGTATTTATCATTGCCTTCATTGCTGCCCCTCCAGTCGATATTGATGGTATTCGTGAACCTGTTTCTGGGTCTCTACTCTATGGAAACAATATTATCTCAGGTGCCATTATTCCTACTTCCGCAGCTATAGGTTTACATTTTTACCCAATATGGGAAGCAGCATCTGTTGATGAGTGGTTATACAATGGCGGTCCTTATGAACTGATTGTTCTACACTTTTTACTTGGTGTAGCTTGTTATATGGGTCGTGAGTGGGAACTTAGTTTCCGTCTGGGTATGCGCCCTTGGATTGCTGTTGCATATTCAGCTCCTGTTGCGGCTGCTACAGCCGTTTTCTTGATCTATCCTATCGGTCAAGGAAGTTTTTCTGATGGTATGCCTTTAGGAATATCTGGTACTTTCAATTTCATGATTGTATTCCAGGCAGAGCACAACATTCTTATGCATCCATTTCACATGTTAGGCGTAGCTGGTGTATTCGGCGGCTCCCTATTCAGTGCTATGCATGGTTCTTTGGTAACTTCTAGTTTAATCAGGGAAACCACTGAAAATGAGTCTGCTAATGAAGGTTACAGATTCGGTCAAGAGGAAGAAACCTATAATATTGTAGCCGCTCATGGTTATTTTGGCCGATTGATCTTCCAATATGCTAGTTTCAACAATTCCCGTTCCTTACATTTCTTCCTGGCTGCTTGGCCAGTAGTTGGTATCTGGTTCACTGCTTTGGGTATTAGCACTATGGCGTTCAACCTGAACGGTTTCAATTTTAACCAATCTGTAGTTGACAGCCAAGGTCGTGTTATTAACACTTGGGCTGATATCATAAATCGTGCTAATCTTGGTATGGAAGTAATGCATGAACGTAATGCACATAACTTCCCACTAGATCTAGCTTCAGTGGAAGCTCCATCTATAAATGGCTAAATGGGTTTACCTTGGTATCGTGTTCATACTGTTGTATTGAATGATCCCGGTCGATTACTTTCTGTTCATATAATGCATACAGCTCTAGTTTCTGGTTGGGCCGGCTCGATGGCTCTATATGAATTAGCGGTTTTTGATCCCTCTGACCCTGTTCTTGATCCAATGTGGAGACAAGGCATGTTCGTTATACCCTTCATGACTCGTTTAGGAATAACCAATTCGTGGGGGGGTTGGAGTATCTCGGGAGGAACTATAACGAATCCGGGCATTTGGAGTTATGAAGGCGTGGCAGGGGCACATATTTTGTTTTCTGGCTTGTGCTTCTTGGCAGCTATCTGGCATTGGGTGTATTGGGACCTAGAAATATTCTGTGATGAACGCACGAGAAAACCTTCTTTGGATTTGCCCAAGATCTTTGGAATTCATTTATTTCTCTCAGGAGTCGCTTGCTTTGGCTTTGGTGCATTTCATGTAACAGGCTTATATGGTCCTGGAATATGGGTATCCGATCCTTATGGACTAACTGGAAAAGTACAATCTGTAAATCCAGCATGGGGTGCGGAAGGTTTTGATCCTTTTGTTCCGGGGGGGATAGCTTCTCATCATATTGCAGCAGGTACATTGGGCATATTAGCGGGTCTATTCCATCTTAGTGTCCGTCCGCCTCAACGTCTATACAAAGGATTACGCATGGGTAATATTGAAACTGTACTGTCCAGTAGTATTGCTGCTGTTTTTTTTGCAGCTTTCGTTGTTGCTGGAACTATGTGGTATGGTTCAGCAACTACCCCAATCGAATTATTTGGCCCCACTCGTTATCAGTGGGATCAGGGGTACTTCCAGCAAGAAATATATCGAAGAGTTGGGGCCGGACTAGCCGAAAATATGAGCTTATCGGAAGCTTGGTCTAAAATTCCCGAAAAATTAGCTTTTTACGATTACATTGGTAATAATCCGGCGAAAGGGGGGTTATTCAGAGCAGGCTCAATGGATAACGGGGATGGAATAGCTGTTGGGTGGTTAGGGCACCCCGTATTTAGAGATAAAGAAGGGCGCGAACTCTTTGTACGTCGTATGCCTACCTTTTTTGAAACATTTCCGGTAGTTTTGGTAGATGGAGACGGAATTGTGAGAGCCGATGTTCCTTTTAGAAGGGCAGAATCCAAGTATAGTGTTGAACAAGTAGGGGTAACTGTTGAATTCTATGGTGGCGAACTCAATGGAGTCATTTATAGTGATCCCGCTACTGTGAAAAAATATGCTCGACGTGCCCAATTAGGTGAAATTTTTGAATTAGACCGGGCTACTTTGAAATCCGATGGTGTTTTTCGTAGCAGTCCAAGGAGTTGGTTCACTTTTGGACATGCTACGTTTGCTTTGCTCTTCTTTTTCGGACACATTTGGCACGGCGCCAGAACCTTGTTCAGAGATGTTTTCGCTGGTATTGATCCAGATTTGGATGCTCAAGTGGAATTTGGAACATTCCAAAAACTTGGAGATCCAACTACAAGGAGACAAGTAGTCTGAATGAAAACCTTATATTCCCTGAGGAGGTTCTACCCCGTGGAAACGCTCTTTAATGGAACTTTATCCTTAGTCGGTCGTGACCAAGAAACCACCGGTTTCGCTTGGTGGGCCGGGAATGCGAGACTTATTAATTTGTCCGGTAAACTACTTGGGGCTCACGTAGCTCATGCCGGATTAATCGTATTCTGGGCCGGAGCAATGAACCTATTTGAAGTGGCTCATTTCGTACCAGAGAAACCCATGTATGAACAAGGATTGATTTTACTTCCGCACTTAGCTACTCTAGGGTGGGGAGTAGGTCCGGGGGGAGAAGTTATCGACACCTTTCCATACTTTGTATCTGGAGTACTCCACTTAATTTCCTCTGCAGTCTTAGGCTTTGGCGGTATTTATCATGCACTTCTAGGACCTGAAACTCTTGAAGAATCCTTTCCATTCTTCGGTTATGTATGGAAAGATAGAAATAAAATGACTACAATTTTGGGTATTCACTTAATTTTATTAGGTATAGGTGCTTTTCTTCTAGTACTCAAGGCTCTGTATTTTGGAGGCATATATGATACCTGGGCACCTGGAGGGGGAGATGTAAGAAAAATTGCCAACTTGACCCTTAGCCCAAGCGTCATCTTTGGTTATTTACTAAAATCTCCTTTTGGGGGAGAAGGATGGATTGTTAGTGTGGACGATTTAGAAGATATAATTGGAGGACATGTTTGGTTAGGTTCCATTTGTATACTTGGTGGAATTTGGCATATCTTAACCAAGCCTTTTGCATGGGCTCGCCGTGCATTTGTATGGTCTGGAGAGGCTTACTTGTCGTATAGTTTAGGTGCTTTAGCTGTCTTTGGTTTCATCGCTTGTTGTTTCGTCTGGTTCAATAATACCGCTTATCCTAGTGAGTTTTACGGACCCACTGGGCCGGAAGCTTCTCAAGCTCAAGCATTTACTTTTCTAGTGAGAGACCAACGTCTTGGGGCTAACGTGGGATCTGCCCAAGGACCCACTGGTTTAGGTAAATATCTAATGCGTTCTCCGACCGGAGAAGTTATTTTTGGGGGAGAAACTATGCGTTTTTGGGATCTTCGTGCTCCCTGGTTAGAACCTCTAAGGGGTCCTAATGGTTTGGACTTGAGTAGGCTGAAAAAAGACATACAGCCTTGGCAAGAACGACGTTCCGCAGAATATATGACCCATGCTCCTTTAGGTTCTTTAAATTCCGTGGGTGGCGTAGCTACCGAGATCAATGCAGTCAATTATGTCTCTCCTAGAAGTTGGTTAGCTACCTCTCATTTTGTTCTAGGATTTTTCCTGTTTGTGGGACATTTGTGGCATGCGGGAAGGGCACGTGCCGCTGCAGCGGGGTTTGAAAAAGGAATTGATCGTGATTTGGAACCTGTTCTTTCCATGACCCCTCTTAGCTGAATGACTATAGCCCTTGGTAGATTTATCAAAGAAGAAAAAGATTTATTTGATATTATGGATGATTGGTTACGGAGGGACCGTTTCGTTTTTGTAGGCTGGTCCGGCCTATTGCTCTTTCCTTGTGCTTATTTCGCTTTAGGGGGTTGGTTCACAGGTACAACTTTTGTAACTTCATGGTATACCCATGGATTGGCTAGTTCCTATTTGGAAGGTTGTAATTTCTTAACGGCTGCGGTTTCTACTCCTGCAAATAGTTTAGCACATTCTTTGTTGCTACTATGGGGTCCTGAAGCACAAGGAGATTTTACTCGCTGGTGTCAATTAGGCGGTCTGTGGACTTTTGTTGCTCTCCATGGTGCTTTCGGTCTAATAGGTTTCATGTTACGTCAATTCGAACTTGCTCGTTCTGTTCAATTGCGACCTTATAATGCAATTGCATTTTCTGGTCCAATTGCTGTTTTTGTTTCTGTATTCCTGATTTATCCACTGGGTCAATCTGGTTGGTTCTTTGCACCCAGTTTTGGTGTAGCAGCTATATTTCGATTCATCCTTTTCTTCCAAGGATTTCATAATTGGACGTTGAACCCTTTTCATATGATGGGAGTTGCTGGAGTCTTGGGCGCTGCTCTGCTATGTGCTATTCATGGCGCTACCGTAGAAAATACCTTATTCGAAGATGGTGATGGTGCAAATACATTCCGCGCTTTTAACCCAACTCAAGCTGAAGAGACTTATTCAATGGTCACTGCTAACCGTTTTTGGTCCCAAATCTTTGGGGTTGCTTTTTCCAATAAACGTTGGTTACATTTCTTTATGCTATTTGTGCCAGTAACCGGTTTATGGATGAGTGCTATTGGGGTAGTTGGTCTGGCTCTTAACCTACGTGCCTATGACTTTGTTTCCCAAGAAATCCGTGCAGCGGAAGATCCTGAATTTGAAACTTTCTACACCAAAAATATTCTCTTAAATGAAGGTATTCGTGCTTGGATGGCGGCTCAGGATCAGCCTCATGAAAACCTTATATTCCCTGAGGAGGTTCTACCCCGTGGAAACGCTCTTTAAATGTCTGGAAGCACGGGAGAACGTTCTTTTGCTGATATTATTACTAGTATTCGATACTGGGTCATTCATAGCATTACTATACCTTCCCTATTCATTGCGGGTTGGTTATTCGTCAGTACGGGTTTAGCTTACGATGTTTTTGGAAGTCCTCGGCCAAATGAATATTTCACAGAGAGCCGACAAGGGATTCCTTTAATAACTGGCCGTTTTGATTCTTTGGAACAACTCGATGAATTTAGTAAATCCTTTTAGATGACCATAGATCGAACCTATCCAATTTTTACAGTGCGATGGTTGGCTGTTCACGGACTGGCTGTACCTACTGTTTCTTTTTTAGGGTCAATATCAGCAATGCAGTTCATCCAACGATAAATGGCTACAAAAACCGTTGAGAGTAGTTCTAGATCTGCACCAAGGCGAACTGGCATAGGGAGTTTATTGAAACCATTGAATTCGGAATATGGAAAAGTAGCTCCAGGGTGGGGGACTACTCCACTTATGGGAGTTGCAATGGCTCTATTTGCAATATTTTTATCTATTATTTTAGAAATTTATAATTCATCTGTTTTACTGGATGGAATTTCAATGAATTAGATGCTTACTCTTAAACTATTCGTTTACACAGTAGTAATATTCTTTGTTTCTCTCTTCATCTTCGGATTCTTATCTAATGATCCGGGGCGTAATCCTGGGCGTGAAGAATAAATGACCGATACTACTGGAAGGATTCCTCTTTGGCTGATAGGTACTGTAACTGGTATTACTGTGATCGGTTTAATAGGCATTTTTTTTTACGGCTCCTATTCCGGGTTGGGTTCATCTCTGTAAATGTTTAATATCTTTAGTTTAATCTGTATCTGTCTGAATTCTACCCTTTATTCGAGTAGTTTTTTCTTCGCCAAATTGCCCGAGGCTTATGCCTTTTTCAATCCAATCGTAGACGTTATGCCGGTTATCCCTGTACTATTTCTTCTCTTAGCCTTTGTTTGGCAAGCTGCTTTAAGTTTTCGATAAATGACACAATCAAACCCGAATGAACAAAATGTTGAATTGAATCGTACCAGTCTATACTGGGGTTTATTACTCATTTTTGTACTTGCTGTTTTATTTTCCAATTATTTCTTCAATTAAATGGAAGTCAATATTCTTGCGCTTATTGCTACTACGCTGTTCATTTTAGTTCCTACTGCCTTTTTACTTATCATATACGTCAAAACAGTCAGCCAAAATGATTAAATGGAAACAGCAACCCTAGTCGCCATCTCCATATCCGGTTTACTTGTAAGCTTTACTGGGTATGCCTTATATACCGCTTTTGGGCAACCCTCTCAAAAATTAAGAGATCCCTTCGAAGAACATGGGGACTAGATGGAAGCATTGGTTTATACATTCCTTTTAGTTTCTACTTTAGGAATAATATTTTTCGCTATCTTTTTTCGAGAACCACCTAAAGTTCCAACTAAAAAAATGAAATGAATGACTATTGCTTTCCAATTAGCTGTTTTTGCATTAATTGCAACTTCATTAATCTTACTTATTAGCGTACCCGTTGTATTTGCTTCTTCTGATGGTTGGTCAAGTAACAAAAATGTTGTATTTTCTGGTACATCATTATGGATTGGATTAGTCTTTCTGGTAGCTATCCTGAATTCTCTCATCTCTTGAATGAGTTGTAGGGAGGGACTTATGTCACCACAAACAGAAACTAAAGCAAGCGTTGGATTTAAAGCTGGTGTTAAAGATTACAAATTGACTTATTATACTCCTGACTACGAAACCAAAGATACTGATATCTTGGCAGCATTCCGAGTAACTCCTCAACCGGGAGTTCCGCCTGAAGAAGCGGGGGCTGCGGTAGCTGCCGAATCTTCTACTGGTACATGGACAACTGTATGGACTGATGGACTTACCAGTCTTGATCGTTACAAAGGACGATGCTACCACATCGAGGTCGTTCTTGGGGAGGAAAATCAATATATTGCTTATGTAGCTTATCCTTTAGACCTTTTTGAAGAAGGTTCTGTTACTAACATGTTTACTTCCATTGTGGGTAATGTATTTGGTTTCAAAGCCCTGCGAGCTCTACGTCTGGAAGATCTGCGAATTCCCACTTCTTATTCCAAAACTTTCCAAGGTCCGCCTCATGGCATCCAAGTTGAAAGAGATAAATTGAACAAGTACGGTCGTCCCCTATTGGGATGTACTATTAAACCAAAATTGGGATTATCCGCAAAAAACTACGGTAGAGCAGTTTATGAATGTCTACGGGGTGGACTTGATTTTACTAAGGATGATGAAAACGTAAATTCACAACCATTTATGCGTTGGAGAGATCGTTTCTTATTTTGTGCCGAAGCGCTTTATAAAGCGCAAGCCGAAACGGGTGAAATTAAAGGACATTACTTGAATGCAACTGCGGGTACATGTGAAGAAATGATCAAAAGAGCGGTATTTGCCAGAGAATTGGGAGTTCCTATCGTAATGCATGACTACTTAACTGGGGGGTTCACCGCAAATACTAGTTTGGCTCATTATTGCCGCGACAATGGTCTACTTCTTCACATCCATCGCGCAATGCATGCAGTTATTGATAGACAGAAAAATCATGGTATGCATTTTCGTGTACTAGCTAAAGCATTACGTATGTCTGGTGGAGATCATATTCACGCTGGTACAGTAGTGGGTAAACTGGAGGGGGAACGTGAGATGACTTTGGGTTTTGTTGATTTGTTACGTGATGATTTTATTGAAAAAGATCGAAGTCGTGGTATTTTTTTCACTCAAGACTGGGTCTCTATGCCAGGTGTTCTGCCCGTGGCTTCAGGGGGTATTCATGTTTGGCATATGCCTGCCCTAACCGAAATCTTTGGGGATGATTCCGTACTACAGTTCGGTGGAGGAACTTTAGGGCACCCTTGGGGAAATGCACCCGGTGCAGTAGCTAATCGGGTGGCTTTAGAAGCATGTGTACAAGCTCGTAATGAGGGACGTGATCTTGCTCGTGAAGGTGTTGAGATTATTCGTGAAGCTAGCAAATGGAGCCCTGAGCTAGCCGCTGCTTGTGAAATATGGAAAGAGATCAAATTTGAGTTCGACCCAGTGGATAAAGTGGATAAAGTGGAGAAAGAGACAAAATAAACGGCAATACATTTATACAAAACTTCTACCCCGAGCACACGCAATGGAGCCGTAGACAGTCAAGTGAAATCCAATCCACGAAATAATTTGATCTATGGACAGCATCGTTGTGGTAAAGGTCGTAATGCCAGAGGGATCATTACCGCAGGGCATAGAGGGGGAGGTCATAAGCGTCTATACCGTAAAATCGACTTTCGACGGAATGAAAAAGAGATATCTGGTAGAATCGTAACCATAGAATATGACCCTAATCGAAATGCATACATTTGTCTCATACACTATGGGGATGGTGAGAAGAGATATATTTTACATCCCAGAGGGGCTATAATTGGAGATACCATTGTTTCTGGTACAGAAGCTCCTATATCAATGGGAAATGCCCTACCTTTGACCGATATGCCCTTAGGCACGGCCATACATAACATAGAAATCACACTTGGAAAGGGTGGACAATTAGCTAGAGCAGCAGGCGCTGTAGCGAAACTGATTGCAAAAGAGGGTAAATCGGCCACATTAAGATTACCATCTGGGGAGGTCCGTTTGATATCCAAAAACTGCTTAGCAACAGTCGGACAAGTGGGTAATGTTGGGGTGAACCAAAAAAGTTTGGGTAGAGCCGGATCTAAGTGTTGGCTAGGTAAGCGTCCTGTAGTAAGAGGAGTAGTTATGAACCCTGTAGACCATCCCCATGGGGGCGGTGAAGGGAGAGCCCCAATTGGTAGAAAAAAACCCACAACCCCTTGGGGTTATCCTGCGCTTGGAAGAAGAAGTAGGAAAAGGAACAAATATAGTGATAGTTTTATTCTTCGTCGCCGTAAATAGATGATTCAACTTCAGACCCTTTTGAATGTAGCAGATAACAGTGGAGCTCAAGAATTGATGTGTATTCGAATCATAGGAACTGGTAATCACCGATATGCTCATATTGGCGATGTTATTGTTGCTGTAATAAAAGAAGCAGTGCCCAACATGCCTCTAGAAAGATCAGAAATAATTAGAGCTGTGATTGTACGCACGTGTAAAGAACTCAAACGTGCCAACGGCATGATAATACGATATGATGACAATGCAGCGGTTATCATTGATCAAGAAGGAAATCCAAAAGGAACTCGAATTTTTGGTGCAATTGCTCGAGAATTGCGACAGTTGAATTTTACTAAAATAGTTTCATTAGCACCCGAAGTCTTATAGATGCTCAGTCCCAAAAGAACCAGATTTCGTAAACAACATAGAGGTAGAATGAAGGGAATATCTTGCCGAGGCAATCATATTTGTTTTGGCAGATACGCTCTTCAGGCACTTGAACCTGCTTGGATAACAGCTAGACAAATAGAAGCAGGGCGAAGAGCAATTACACGATATGCACGTCGTGGTGGAAAGATATGGTTACGTATCTTTCCCGACAAACCTGTTACTTTAAGACCTACAGAAACACGTATGGGTTCGGGCAAGGGATCCCCCGAATATTGGGTATCCGTTGTTAAACCGGGCCGAATACTTTATGAAATAAGTGGAGTATCAGAAACTGTAGCCAAAGCTGCTATGGAAATAGCAGCATGCAAAATGCCTATACAAACTCAATTTGTTATTTCAGGATAGATGACCAGAGTTAAACGAGGATATACAGCTCGGAGACGTCGAAAAAAGATTCGTTTATTTGCATCAACCTTCAGAGGGGCCCATTCAAGACTTACTCGAACAACTACTCAACAAAGAATGAGAGCTTTAGTTTCCTCTCATAGAGATCGGAGCAGGAAAAAGAGAGATTTTCGTCGTTTGTGGATCACTCGGATAAATGCGGTAACTCGTGAGGATAGGCTATTCTATAGTTATAGCCTATTTATCCACAATCTGTACAAGATAAAATTGCTTCTGAATCGTAAAATACTTGCGCAAATAGCCCTATCAAATCAAAATTGTTTTGATATTATTTCAAATAAAATAATAAGTCAAAAATAAATGATAAAGAACGAAAATTCGGATAAAGAAGCAAAAGCTTTAGCTCAACATATACGTATGTCTGTTTTCAAAGCACGAAGAGTAATTGATCAGATTCGCGGACGTTCTTATGAGGAAACACTCATGATACTGGAACTAATGCCTTATTATGCATCTTATCCCATTTTAAAATTAGTTTATTCTGCAGCAGCAAATGCTAGTCATAATATGGGTTTAAATAAAGCTGATTTATTTATTAGTAAAGCTGAAGTCAATAGAGGTGCTATTGTGAAAAAGTTAAAACCCCGAGCTCGAGGGCGTAGTTATCTGATAAAAAAAACCACTTGTCATATAAAGATTTTTTTAAAAGAAAAATCGAAAATTTAGATGGATGGAATCAAATATGCAGTATTTACAGAAAAAAGTATTCGGTTATTGGGGAACAATCAATATACTTCTAATGTCGAATCAGGATCAACTAGGACAGAAATAAAGCATTGGGTCGAACTCTTCTTTGGTGTCAAGGTAATAGCTATGAATAGTCATCGACTCCCGGGAAAGGGTAGAAGGATGGGACATACAATGCATTACAGACGTATGATCATTACGCTTCAACCGGGTTATTCTATTCCACCTCTTATAGAGAAAAGAACTTAAATGGCAGTTCCAAAAAAACGTACTTCTCTGTCAAAAAAGCATATTCGTAGAAATCTTTGGAAAAAAAAAGGATCTTTAGAGGCAGTAAAAGCTTTTTCTTTAGCTAAATCTATTTCCACCGGACAGTCAAAAAGTTTTTTTGTGCAACAAAAAAAAGTATTAGAAAAATCTTAAATGGCCAAGGGTAAAGATATTAGAATTCTCTTGATTTTGGAATGTACCTGTTGTGTTCGAAAGGGTGGCAATAAAGAATCGCCAGGCATTTCTAGATATATTACTCAAAAGAATCGACACAATACACCCAATAGACTAGAATTGAGAAAATTTTGTCGCTATTGTCAAAAGTATACTATTCATGGGGAAATAAAGAAATAGATGAAAATAAGGGCTTCTGTTCGTAAAATTTGTGAAAAATGTCGCTTGATTCGTAGGCGGGGTCGAATTATAGTCATTTGTTCCAATCCGAGACATAAACAAAGACAGGGGTAAATGGTTCGAGAAGAAGTAGCAGGATCCACTCGAACACTACAGTGGAAATGTGTTGAATCAAGAGTAGACAGCAAGCGTCTTTATTATGGTCGTTTCGTTCTGTCTCCGCTTATGAAAGGTCAAGCCGATACAATAGGTATTGCCATGCGAAGGGCTTTACTTGGAGAAATAGAAGGAACATGTATCACACGTGCAACATCTGAAAATGTGCTGCATGAATATTCTACGATAGCAGGTATTGAAGAATCAGTACATGAGATTTTAATAAATTTGAAAGAGATTGTATTGAGAAGTAATCTCTATGGAGTTAGGGACGCATCCATTTGTGTCAGGGGTCCCAAAGACATAACAGCTCAAGATATCATCTCACCACCTTCTGTACAAATAGTTGACACGACACAGCATATAGCTAACCTGACAGAACCAATTGATTTGTTTATTGAATTACAAATCAAGAGAGATCGCGGATATTGTATGAAATCCACAAATGACTCTCACGATGGAAGTTATCCTATAGATATTGTATCTATGCCTGTTCGAAATGCGAATCATAGTATTCATTCTTATGGGACTGGGAATGAAAAACAAGAAATACTCTTTATAGAAATATGGACGAATGGAAGTTTAACTCCTAAAGAAGCACTTTATGAAGCTTCTCGTAATTTGATTGATTTATTGATTCCTTTTCTACATGCAGAAGAAGAAGACATGAATTTCGAGGAAAGTGAAAACAGATGGAATCTACCCCTTTTTTCCTTTCAAGACAGATTCACAAATTTCAAAAAAAACAAAAAAAGAATTCCATTGACATGTATTTTTATTGACCAATCAGAATTGTCTTCCAGGACCTATAATTGTCTCAAAAGGTCCAATATACATACATTATTGGACCTTTTGAGTCACAGTCAAGAAGATCTTATGAAAATGGAATATTTTCGCATAGAAGATGTAAAACAGATATTGGGCACTCTACAGAAGCACTTTGCAATCAATTTACCTAAGAAAAAGTTTTCATTTTAAATGTTCCAGAATGGAAATGAGGGAATGTCCACAATACCTGGATTTAGTCAGATACAATTTGAGGGATTTTGTAGGTTCATTAATCAGGGCTTGATGGAAGAATTTCATAAGTTTCAAAAAATTGAAGATAGAGATCAAGAAATTGAATTTCAATTATTTGCGGAAACATATCAATTGGTAGAGCCCTTGATAAAAGAAAGAGATGCTGTGTATGAATCACTCACATATTCTTCTGAATTATATGTACCCGCGGTCTTAATTTGGAAAACCGGTAGAAATATGCAAGAACAAACCGTTTTTATTGGAAACATCCCTATAATGAATTCTTTTGGAACCTCTATAGTAAATGGAATATACCGAATTGTGATCAACCAAATATTGCAAAGTCCCGGTATTTACTACCGTTCAGAATTGGAACATAATGGAAGAATTTCTGTCTATACCAGTACTATAATATCGGATTGGGGGGGAAGGTCGGAATTAGAAATTGATAGAAAAGCAAGGATATGGGCCCGTGTAAGTAGAAAACAAAAAATATCTATTCTAGTTCTATCATCAGCTATGGGTTCAAATATAAGAGAAATTCTAGATAATGTTTGTTACCCTGAAATTTTCTTGTCTTTCCCGAATGATAAAGATAAAAAAAAGATTGGGTCAAAAGAAAATGCTATTTTGGAGTTTTATAAACAATTTGCCTGTGTAGGGGGAGATCCGGTATTTTCTGAGTCCTTATGCAAGGATTTACAAAAGAAATTTTTTCAACAAAGATGTGAATTAGGAAAAATTGGTCGACGAAATATGAACCGGAGACTTAATCTTGATATACCCCAAAACAATACATTTTTGTTACCACGAGATCTATTGGCTGCTGTGGATCATTTGATTGAAATGAAATTGGGAATGGGTACACTTGACGATATGAATCACTTGAAAAATAAACGTATTCGTTCTGTAGCAGATCTATTACAGGATCAATTAGGATTGGCTCTTGTTCGTTTAGAAAATACGGTTCGAGGAACTATATGTGGAGCAATCAGGCATAAATTGATACCGACTCCTCAAAATTTGGTAACTTCAACTTCAGTAACAACTACTTATGAATCGTTTTTTGGCCTACACCCTTTATCTCAAGTTTTGGATCGAACTAATCCGTTGACACAAATTGTTCATGGGCGAAAATGGAGTTATTTGGGTCCTGGAGGATTGACGGGGCGAACTGCTAGTTTTCGGATACGAGATATCCACCCGAGTCACTATGGACGTATTTGTCCAATTGACACGTCCGAAGGAATCAATGTTGGACTTATTGGATCATTAGCTATTCATGTGAAGGTTGGTTATTGGGGATCTATAGAGAGTCCGTTTTATGAATTATCTGAGAGATCAAAAGAGGCACAGACGGTTTATTTATCACCAAATAGAGATGAATATTCTATGGTAGCAGCAGGAAATTCTTTGGCCTTGAATCGGGGTATTCAAGAACAACAGGTTGTTCCAGCTCGATATCGTCAAGAATTCCTGACTATTGCATGGGAAGAAATTCATCTTAGAAGCATTTTTCCTTTCCAATATTTTTCTATTGGAGCTTCGCTCATTCCTTTTATCGAGCATAATGATGCTAATCGAGCTTTAATGAGTTCTAATATGCAGCGCCAAGCAGTTCCCCTTTCTCGGTCCGAGAAGTGCATTGTTGGAACTGGGTTGGAAGGCCAAACGGCTCTAGATTCGGGGATTTCGGCTATAGCCGAACGCAAGGGAAAAATCATTTCTACTGATACTCAAAAGATCATTTTCTCAAGTAATGGGGATACTCTAAGCATTCCATTAGTTATGTATCAACGTTCCAACAAAAATACTTGTATGCATCAAAAAACTCAGGTTCAGCGGGGTAAATACATTAAAAAGGGACAAATTATAGCAGGCGGTGCCGCTACAGCTGGTGGGGAACTCGCTTTAGGAAAAAATGTATTAGTAGCTTATATGCCATGGGAAGGTTACAATTTTGAAGACGCAGTACTAATTAGTGAACGTCTGGTCTATGAAGATATTTATACTTCTTTTCACATCCGGAAATATGAAATTCAGACTCATGTAACAAGCCAAGGTCCTGAAAGAATCACTAAGGAGATCCCGCATTTAGAGGCTCGTTTACTCCGAAATTTAGACAGAAATGGAATTGTGATGCTGGGATCTTGGATAGAAACAGGTGATATCTTAGTAGGTAAATTAACACCTCAGGTAGCGAGCGAATCGTCATATGCCCCGGAGGATAGATTATTACGAGCTATACTTGGCATTCAGGTATTCACTTCAAAAGAAACTTCTCTAAGACTACCTATAGGGGGAAGGGGTCGAGTTATTGATGTGAGATGGATCCATAGAAAGGGGGTTTCCAATTCTAATCCAGAAAGGATTTGTGTATATATTTCACAGAAACGTGAAATCAAAGTAGGTGATAAAGTAGCTGGAAGGCATGGTAATAAGGGTATAATTTCTAAGATCTTGTCTAGACAAAGTATGCCCTATTTGCAAGATGGAACGCCTGTTGATATGGTATTCAACCCATTAGGAGTTCCCTCGCGAATGAATGTGGGACAGATATTTGAATGTTCGCTCGGGTTAGCGGGGGATCTGCTAAATAAACATTATAGAATAGGACCCTTTGATGAGAGATATGAACAAGAGGCCTCAAGAAAACTAGTGTTTTCTGAATTATATGAAGCCAGTAAGAAAACAAAAAATCCATGGGTATTTGAACCCGAATATCCGGGAAAAAGCAGAATATTTGATGGAAGAACAGGAGATCTTTTTGAACAACCTGTTCTAATAGGAAAGTCCTATATCCTAAAATTAATTCATCAAGTTGATGATAAAATCCATGGACGTTCCAGTGGGCATTATGCACTTGTTACACAACAACCCCTTAGAGGGAGGGCCAAACAAGGGGGACAAAGAGTAGGAGAAATGGAAGTTTGGGCTCTAGAGGGATTTGGTGTTGCTCATATTTTACAAGAGATGCTTACTTATAAATCTGATCATATTAGAGCTCGTCAAGAAGTACTTGGTGCTATGATTATTGGAGCAACAGTACCTAACCCAGAGGGTGCTCCAGAATCTTTTCGATTGCTCGTTCGAGAACTACGATCTTTGTCCCTGGAACTGAATCATTTCCTTGTATCTGAAAAGAACTTCCAGATGGATAGGAAGGAAGCTTGAATGAATCAGAATTTCTATTCTATGATTGACCAGTATAAACATCAACAACTTCGAATTGGACCAGTTTCCCCTCAACAAATTAGGGCTTGGGCAAAAAAAATTCTACCCAATGGAGAGATAGTTGGAGAGGTTACAAAACCCTATACTTTTCATTATAAAACTAATAAACCGGAGAAAGATGGATTGTTTTGTGAAAGAATTTCTGGACCTATAAAAAGTGGGATTTGTGCTTGTGGAAATTACCGAGGGATTGGGACTGAAAAAGAAGACCCGAAATTTTGTGAAGAATGCGGGGTGGAATTTGTTGATTCTCGGATACGAAGGTACCAAATGGGATACATCAAACTGACATGTCCAGTGACTCATGTGTGGTATTTGAAACGTCTTCCTAGTTATATTGCGAATCTTTTAGATAAGCCCCTTAGGGAATTAGAGGGCCTAGTATATTGCGATTTTTATTTTGCTAGGTCCATAACTAAAAAACCTACTTTCTTACGATTACGAGGTTCATTCGAATATGAAATCCAATCCTGGAAATACAGCATCCCACTCTTTTTTACTACTCAAGGTTTCGAGACATTTCGAAAACGAGAAATATCTACGGGGGCAGGTGCTATTAGAGAACAATTAGCCGATTCGGATTTGCGAATTATTACAGATAATTCTTTGGTAGAATGGAAGGAATTAGGAGATGAAGAGTCCGCAGGAAATGAATGGGAAGATAAAAAAATTAGAAGAAGAAAGGATTTTTTGGTTAGGCGCATAGAATTAGCTAAACATTTTCTTCGAACAAATGTAGACCCAGAATGGATGGTTTTGTGCTTATTACCAGTTCTTCCTCCTGAGTTGAGACCAATCATTCAAATAGACGGGGGTAAACTAATGAGTTCGGATATTAATGAACTCTATAGAAGAGTTATCTATCGGAACAATACTCTTACCGATCTATTAGCAACAAGTAGATCTACACCAGGGGAATTAGTAATGTGTCAGGAGAAATTGGTACAAGAGGCCGTGGATACACTTTTTGATAATGGGATCCGCGGACAACCCATGAGAGATGGTCATAATAAAGTTTACAAGTCATTTTCCGATGTAATTGAAGGCAAAGAAGGAAGATTTCGTGAGACTCTGCTTGGTAAACGGGTCGATTATTCGGGGCGTTCTGTCATCGTCGTGGGTCCTTTGCTTTCATTACATCAATGTGGATTACCTCGAGAAATAGCAATAGAGCTCTTCCAAACATTTGTAATTCATGGTCTAATCAGACAAGATGTTGCTTCTAACACAGGGATTGCTAAAAGCAAAATTAGGGAAAAAGAACCCATTGTATGGGAAATCCTTCAAGAAGTGATGCAGGGGCATCCTGTATTGTTGAATAGAGCGCCCACCCTGCATAGATTAGGTATACAGGCGTTCCAACCCATTTTAGTGGAGGGGCGTGCTATTTGTTTACACCCATTAGTTTGTAAGGGCTTCAACGCAGATTTTGATGGGGATCAAATGGCTGTTCACGTACCTTTATCTTTGGAAGCTCAAGCAGAAGCTCGTTTACTTCTGTTTTCTCATATGAATCTCTTGTCTCCAGCTATTGGGGATCCCGTTTCCGTACCAACTCAAGATATGCTTATTGGACTCTATGTATTAACGATCGGGAATCCTCGAGGTATTTGTGCAAATAGGTATAATAAATATAATTCTAATTGCATAAATTCTAAAAATGAAACAGTTTACAAGAATGATTTGAAGTATACAAAAGAGCCGTATTTTTCTAGTTCTTATGATGCACTTGGAGCTTATCGGCAGAAACGAATCCATTTAGATAGTCCTTTGTGGCTCCGGTGGAGACTAGATCAACGCGTCGTTGGCTCAAGAGAAGTTCCCATCGAAGTTCAATATGAATCTTTTGGTAATTATAATGAGATTTATAAGAACTATCGAATAATAGGAAGTGTAAAACGAGAAATTCGTTGTATATACATTCGAACTACTGTTGGTCATCTTTCTTTTTATCGAGAAATAGAAGAAGCTATACAGGGGTTTTGGCGGGCCTACTCATAGATGGAGGTCCTTATGGCAGAACGGACCGATCTGGTCTTTCACAATAAGGTGATAGATGGAACTGCTATGAAACGACTTATTAGCAGATTAATAGATCATTTCGGAATGGCATATACATCACATATCCTGGATCAAGTGAAGGCTTTGGGTTTCCAGCGAGCCACTGCTACATCTATTTCAATAGGAATTGATGATCTTTTAACAATACCTTCTAAGAGATGGTTAGTTCAAGACGCTGAACAACAAAGTTTTCTTTTAGAGAAAAACCATCATTATGGGAATGTACATGTGGTAGAAAAATTACGTCAATCCATTGAGATATGGTATGTTACAAGTGAATATTTGAGACAAGAAATGAATCCTAATTTTCGGATGACTGATCCCTCTAATCCAGTCCATCTAATGTCCTTTTCGGGGGCTAGAGGAAATGCATCTCAAGTACACCAATTAGTAGGTATGAGAGGATTAATGTCGGATCCTCAAGGACAAATGATTGATTTACCCATTCAAAGCAATTTACGGGAAGGGCTTTCTTTGACAGAATATATAATTTCTTGCTACGGAGCCCGCAAAGGAGTTGTAGATACTGCTGTACGAACATCAGATGCTGGATACCTCACGCGTAGACTTGTTGAAGTAGTTCAACACATTCTTGTACGTAGAACGGATTGTGGTACTATCCGAGGTATTTCCGTGAGTCCTCAAAAAGGGATGACGGAAAAGATTTTTGTCCAAACACTAATTGGTCGTGTATTAGCAGACGATCTATATATTGGTCTACGATGCATTGCCACTCGAAATAAAGATATTGGAATTGGACTTGTTAATCGATTCATAACCTTTCGAGCACACCCAATATATATTCGAACCCCTTTTACTTGCAGGAGTACATCTTGGATCTGTCAATTATGTTATGGCCGGAGTCCTACTCATGGTGACCTGGTCGAGTTGGGAGAAGCTGTAGGCATTATTGCGGGTCAATCAATTGGGGAACCGGGGACTCAACTAACATTAAGAACTTTTCATACCGGCGGAGTATTCACGGGTGGTACTGCCGAACATGTACGAGCTCCCTCTAATGGAAAAATAAGATTTGATGAGGATTTGGTTCATCCCACACGTACCCGTCATGGACATCCTGCTTTTCTATGTTTTATAGACTTGTATGTAACTATTGAGAGTCGAGATATTCTACATAATGTGAATATTCCAACAAAAAGTTTGATTTTAGTTCAAAATGATCAATATGTAGAATCAGAACAAGTGATTGCCGAGATTCGTGCCGGAACGTCCACTTTTCATTTTAAAGAGAGGGTTCAAAAACATATTTATTCTGAGTCAGAAGGAGAGATGCACTGGAGTACTGATGGCTATCATGCGCCCGAATATCCATATAGTAATGTTCATATATTACCAAAAACAAGTCATTTATGGATATTAGCAGGAGATCTATGCAGATCTAATCTAGTGTCTTTTTCACTCCACAAGGATCAAGATCAAATGAATGCTAATTCATTTTCTCTCGAAGAAAGATCTATCTTTGATCTCTCACTAACTAATGATCAAGTAAGACATAAATTGTTGGATACTTTTGGTAAAAAAGATAGGGAAATTCTTGACTATTCAAAACCTTATCGAATCATATCCAAGGGTGATTGGAATCTAATAAAGTCTTCTACTTATATTCGTCAAGAGAATTCCTTGGCGAAAAAGCGAAGAAATAGATTCGTTATTCCCTTACAATATGATCAAGAACACGAAAAGAAACTAATACCCTGTTTTGGTATTTCGATTAAAATACCTATAAATGGTATTTTACGTAGAAATAGTATTCTTGCTTATTTTGATGATCCGCGATACAGAAGAAGCAGTTCGGGAATTACTAAATATGGGATTGTCGAAGTAGATTCAATCGTAAAAAAAGAGGATTTGATTGAGTATCGAGGAGTAAAAGAATTTAGTCCGAAATACCAAATGCAAATGAAAGTAGATCGATTTTTTTTCATTCCCGAGGAAGTGCATATCTTACCCGGATCTTCGACCATAATGGTCCGGAACAATAGTATCATTGGAGTAAATACACGACTTGCTTTAAATCTAAATACAAGAAGTCGAGTAGGTGGATTAGTCCGAGTGGAGAGAAAAAAAAAGAGTATGGAACTGAAAATCTTTTCTGGAGATATTCATTTTTCTGGAGAGGTGGATAAAATCTCTAGGCACAGTGGCATTTTGATACCACCAGTAATGGGAAAAAAAAATTCTAAAGGATCAAAAAAATTGAAAAATTGGATCTATGTCCAACGCATTACACCTACAAAAAAAAAATATTTTGTTTTGGTTCGACCCGTAGTCACATATGAAATAGCTGATGGAATAAATTTAGCAACACTTTTCTCTCAGGATCTCTTGCAGGAAAAAGATAATGTCCAACTTCGAATTGTCAATTATATACTTTATGGAAATGGCAAGTCAATTCGAGGAATTTCTCACACAAGTATTCAATTAGTTCGGGCTTGCTTAGTATTGACTTGGGACCAAGAAAAAAAGAGTTCTATAGAAGAAGAGGTTCATGCTTCTTTTGTTGAAATAAGGGCAAATGATCTGCTTCGTGATTTCATCCGAATTGAGTTAGTAAAGTCCACTATTTCGTATACCGAAAAAAGGTATGATACGGCAGGTTCAGGATTGATTTCGAATAATGAATTAGATCGTATACATAGAAATCCTTTTGATTCTAAGACGAAGATTCAATTATTTCCCCAACATCAGGGGACTCTTGGTACGTTGTTGAATCGAAATAAGGAATACCAATCTTTCCTAATTTTGTCATCATCCAATAGTTCTCGAATGGGTCCCTTCAATACTTCGAGATATAAAAATGCGACAAAAGAATCGGATCCCATGACTCCAATTAGAGATTTGTTGGGTCCTTTAGGTACTATTGTGCCTAAAATAGTCAATTTTTGTTCATCTTACTATTTAAGAACTTATAATCAAGTCTTTTTAAAGAAAGATTTTGTACTTGAAAATTTTCAACAGACTTTCCAAGTACTTCAAGTACGTCCATTTCAATACTGTTTTCTAGATGAAAATAGTAGGATTTATAATCCCGATCCATGCAGTAACACAATTTGGAATTCATTCCATTTGAATTGGTATTTTCTCCATCACGATTCTTGTGAAGAGGCATGGACAATAATTAGTCTTGGACAATTCCTTTGTGAAAATGTATGTCTATTTAAATACGGATCACGCATAAAAAAATCTGGTCAAATTTTCATTGTTCATGTTGACTCTTTAGTGATAAGATCAGCTAAACCCTATTTGGTCACTCCAGGAGCAACTGTTCATGGCCATTATGGGGAAACCTTTTATGAAGGAGATACATTAATTACATTTATATATGAAAAATCGAGATCTGGTGACATAACGCAAGGTCTTCCAAAAGTGGAACAAATCTTAGAGGTTCGTTCAATTGATTCAATATCGATGAACCTCGAAAGAAGAGTTGAAGGTTGGGACGAACGTATCCGAAGGATTCTTGGGATCCCCTGGGGATTCTTGATTGGAGCTGAACTAACCATAGCCCAAAGTCGTATCTCTTTGGTTAATAAGATCCAAAAAGTTTATAGATCTCAGGGGGTACAGATCCATAATAGACATATAGAGATTATTGTACGTCAAGTAACATCAAGAGTTTTGGTTTCAGAAGATGGAATGTCTAATGTTTTTTTACCTGGAGAATTTATTGGATTGTTGCGAGCAGAGCGAGCAGGGCGCGTTTTGGACGAAGCGATTTGTTATCGGGCAATCTTATTGGGAATAACGAAGTCATCTCTGAATACTCAAAGTTTCATATCCGAAGCGAGTTTTCAAGAAACTGCTCGGGTTTTAGCAAAAGCTGCTCTACGAGGTCGTATTGATTGGTTGAAAGGCCTGAAAGAGAACGTTGTTCTGGGGGGAATTATACCGGTTGGTACCGGATTTCACAAATTAGTACATCGTTCAAAGCAAGACAAAAATATTCATTTGAAAAGAAAAAGGAAGAATCTATTTGAGTTGGAAATGAGAGATATTTTGTTATACCATAGAGAATTATTTTGTTCTTGTGCCCCAAACACTTTCCATGAGATATCAGATCAATCATTTACATAAATGGGAAGACGATATTGGAACATCAATTTGGAAGAAATGATGGAAGCGGGAGTTCATTTTGGTCATGGTACTACTAAATGGAATCCTAGAATGGCTCCTTACATCTCTGCAAAGCGTAAAGGTATTCATATTACAAATCTTACTATAACTGCTCGTTTTTTATCAGAAGCCTGCAATTTAGTTTTTGATGCAGCAAGTAAGGGAAAAAAATTCTTAATCGTTGGCACCAAAAATAAAGCAGCGGATTTAGTAGCATCAGCAGCAATAAGGGCTCGATGTCATTATGTTAATAAAAAATGGCTTGGTGGTATGTTAACGAATTGGTCTACTACAGAAACAAGACTTCAGAAGTTCAGGGACTTAAGAGCAGAACAAAAGATGGGGAAACTCAATCGTCTCCCCAAAGGAGATGCAGCAATGTTGAAGAGAAAGTTATCTACCTTGCAAGCATATCTGGGTGGGATCAAATATATGACGGGATTGCCCGATATTGTAATTATCGTTGATCAGCAAGAAGAATATACGGTTCTTCGAGAATGTGTCATTTTGGGTATTCCGACGATTTGTTTAATCGATACAAATTGTGACCCAGATCTTGCAGATATTTCTATTCCGGCCAACGATGATGCTATAGCTTCGATTCGATTGATTCTTACCAAATTAGTATCTGCAATTTGTGAGGGCCGTTCTAGTTATATAAAAAAAGGTTGAATGGGACAAAAAATAAATCCACTTGGTTTCAGACTTGGAACAACTCAAAGTCATCATTCTTTTTGGTTCGCAAAACCAAAGAATTTTTCCATGGGTCTACAAGAAGATGAAAGAATACGGAATTGTATTAAGGACTATGTAAAAAAAAATAAGAAAATATCCTCAGGTTTCGAAGGAATTGCCCATATAGGAATTCAAAAAAGAATAGATTTGATTCAGGTAATAATCTATATTGGATTTCCAAATTTATTAATAGAAGGACGAACACGAGGAGTTGAAGAATTACAGATGAATGTACAAAAAGAGTTTCATTCTGTAAACCGGAGACTCAACATTGCTATCACAAGAATTGAAAAGCCTTATGGACAACCTAATATTCTTGCAGAATATATAGCTTTACAATTAAAGAATAGAGTCTCATTTCGAAAGGCAATGAAAAAAGCTATTGAATTAACTGAACAAACAGGTACAAAAGGAATTCAAGTGCAAATTGCAGGGCGTATCGACGGAAAAGAGATTGCACGTGTCGAATGGATCAGAGAAGGCAGGGTCCCTTTACAAACAATTCGTGCTAAAATTGATCACTGTTCCCATACAGTTAAAACTATCTATGGAGTCTTAGGCATCAAAATTTGGATATTTGTAAACTAAATGTCTCGTTACCGAGGACCTCGTTTCAAAAAAATACGCCGACTGGGGGCTTTACCGGGACTAACTAGTAAAAGACCCAGATCCAGAAGTGATCTTCAAACCCAATTGCGCTCTGGAAAAAGATCACAATATCGTATTCGTTTAGAAGAGAAACAGAAATTGCGTTTTCATTATGGTCTGACAGAGCGACAATTACTTAAATATGTGCATATTGCTAGAAAAGCCAAAGGGTCAACAGGCCAGGTTTTACTACAATTACTTGAGATGCGTTTGGATAACATCCTTTTTCGATTAGGTATGGCTTCGACCATTCCTGGAGCCAGACAATTAGTTAACCATAGACACATTTTAGTTAATGGTCGTATAGTGGATATACCAAGTTATCGTTGCAAACCCCGAGATATTATTACTACGAAGGATAAAGAAAGATCGAAAGCTCTTATTCAAAATTATCTTGTTTCATCCTCCCACGGGGAATTGCCAAACCATTTGACTATTGACTCCTTACAATATAAAGGATTTGTAAATCAAATAATAGATAGTAAATGGATCGGTCTGAAAATAAATGAGTTGTTGGTCGTAGAATATTATTCCCGTCAGACTTGAATGTCACGTCGAGGTACTGCAGAAGAAAAAACTGCAAAATCCGATCCAATTTATCGTAATCGATTAGTTAACATGTTGGTTAACCGTATTCTGAAACACGGAAAAAAATCATTGGCTTATCAAATTATCTATCGAGCCGTGAAAAAGATTCAACAAAAGACAGAAACAAATCCACTATCTGTTTTACGTCAAGCAATACGTGGAGTAACTCCCGATATAGCAGTAAAAGCAAGACGTGTAGGCGGATCGACTCATCAAGTTCCTATTGAAATAGGATCTACACAAGGAAAAGCGCTTGCCATTCGTTGGTTATTAGGGGCATCCCGAAAGCGTCCGGGTCGAAATATGGCTTTCCGATTAAGTTCCGAATTAGTAGATGCTGCCAAAGGCAGTGGCGATGCCATACGCAAAAAGGAAGAGACTCATAGAATGGCAGAGGCAAATAGAGCTTTTGCGCATTTTCGTTAAATGGGTAGGGACATTATTGCCGATATAATAACTTCTATAAGAAATGCTGACATAGATCAAAAGAGAAGAGTTAAAATAGTATCTACTAATATAACTAAAAACATTGTGAAAATACTTTTACGAGAAGGTTTTATTGAGAACGTTCGAAAACATCAAGAAAGTCAAAAAAATTTCTTGGTTTCAACCTTACGACATAGAAAGACTAGGAAAGGGAATAAAATAATTTTAAAGCGTATCAGCCGACCCGGTCTACGAATCTATTCCAAATATCAACGAATTCCTAAGATTTTAGGTGGAATGGGAATTGTAATTCTTTCTACTTCTCGAGGTATAATGACAGATCAAGAAGCTCGACTAGAAAAAATTGGAGGAGAAATTTTGTGTTATATATGGTGAATGACAAAACCTATAGCAAAAATTGGTTTACGTAAGAATGCACGTATTGGTTCAAATAAGAATGAACGTAGAATACCAAAAGGAGTTATTCATGTTCAAGCGAGTTTCAATAATACTATTGTAACTGTTACAGACATACGAGGTCGGGTAGTTTCTTGGGCTTCTGCAGGTACCTCTGGATTCAGAGGCACAAGAAAAGGAACACCCTATGCTGCTCAAGCCGCAGCGTTTAATGCTATTCGTACATTAGTGGATCAGGGTATGCAACGAGCAGAAGTTATGATAAAGGGTCCAGGTCTCGGAAGAGATGCGGCATTACGAGCCATTCGTAGAAATGGGATGCTATTAAGTTTCGTACGTGATGTAACACCCATGCCGCATAATGGATGTCGCCCCCCTAAAAAAAGACGTGTGTAAATGCCAACCATTAAACAACTTATTAGAAACGCAAGACAGCCAATAAGAAATGTCACTAAATCTCCCGCTCTTCGAGGATGTCCTCAGCGTCGAGGAACATGTACTAGGGTGTATACTATCACCCCCAAAAAACCAAACTCTGCCTTACGTAAAGTTGCCAGAGTACGATTAACCTCTGGATTTGAAATCACTGCTTATATACCTGGTATTGGCCATAATTCACAAGAACATTCTGTAGTATTAGTAAGAGGAGGAAGGGTTAAGGATTTACCCGGTGTGAGATATCACATTGTTCGAGGAACCCTAGATGCTGTCGGAGTAAAGGATCGCCAACAAGGGCGTTCTAAATATGGGGTCAAAAAGCCAAAATAAATGGCAAGAAAAAGTTTGATTCAAAGGGAGAAGAAGCGCCAGAAATTGGAACAGAAATATTCTTGGATTCGTCGATCCTTAAAAAAAGAAATAAGCAAAGTTCCCTCAACGAGGGAACAATGGAAAATTCATGGAAAATTGCAATCCCCACCACGTAATAGTGCGCTTATACGTCTTCATCGACGTTGTTTTTTAACCGGAAGACCTAGAGCGAACTATCGAGACTTTGGACTATCTGGACACATACTTCGAGAAATGGTTCATGCATGTTTGTTACCAGGCGCAACAAGATCAAGTTGGTAAATGGTCAAAAATTCATTCATCTCAATTATTACACAAGAAGAAAAAGAAGAAAATAGTGGGTCTGTTGAATTTCAAGTATTCCATTTTACTAGTAAGATACGGAGACTTACTTTACATTTAGAATTGCACAAAAGAGATTTTTTATCGCAAAGGGGTCTACGAATAATTCTGGGAAAACGTCAACGATTATTGACTTATTTGTCAAAGAAAAATAAAGTGCGTTATAAGAAATTAATGGATCAGTTAGATATTCGGGAACCAAAAACTCGTTAAATGGTAAAACTTCGTTTGAAACGATGTGGTAGAAAGCAACGGGCCATCTATCGAATCGTTGCAATTGATGTTCGATCCCGAAGAGAAGGAAGAGATCTTCGAAAAGTGGGTTTTTATGATCCGATAAAAAATCAAACTTATTCAAATGTTTCTGCTATTTTATATTTTCTTGAAAAAGGTGCTCAACCCACAGGAACTGTTTATGATATTTTAAGGAAGGCAGAATTCTTTAAATAAATGGATAAATCCAAACAACCTTTTCGTAAATCCAAGCGATCTTTTCGTAGGCGTTTACCCCCAATTGGATCGGGGGATCGAATCGATTATAGAAACATGAGTTTAATTAGTAGATTTCTTAGTGAACAAGGAAAAATCTTATCTAGACGGACGAATAGGTTGACCTTAAAACAACAACGATTAATTACTATTGCTATAAAACAAGCTCGTATTTTATCTTTGTTACCTTTTCGTAATAATGAGAAACAATTGGAGAGAGTGGAGTCGATCCCTAGAACTACTGGTCCTAGAACAAAAAATAAATAAGTGACACGTTCACTAAAAAAAAATCCTTTTGTAGCTAATCATTTATCGGGAAGAATTGAAAAACTCAACAGGAGGGGGGAGAAAGAAATCATAGTGACTTGGTCTCGGGCATCTACCATTATACCCACAATGATTGGCCATACAATCGCTATTCATAATGGAAAGGAACATTTACCTATTTATATCACAGATCGTATGGTCGGTCACAAATTGGGAGAATTCGCACCTACTCTCACTTTCGTGAGACACGCGAGAAACGATAATAAATCTCGTCGTTAGATGATTTTGAAATCTTTTCTACTAGGTAATCCATTATCCTTATGCATGAAGATAATAAATTCGGTCGTTGTGGTCGGGCTCTATTATGGATTTATGACCACTTTCTCCATAGGGCCCTCTTATCTCTTCCTTCTCCGAGCTCGGGTTATGGAAGAAGGAGCCGAGAAGGAGGTATCAGCAACAACTGGTTTTATTGCGGGACAGCTCATGATGTTCGTATCGATCTATTATGCGCCTCTGCATCTAGCATTGGGTAGACCTCATACAATAACTGTCCTAGTTCTACCGTATCTTTTGTTTCATTTCTTCTGGAACAATCAGAAAAACTTTTTTGATTATGGATCTACTACCAGAAATTCAATGCGTAATCTCAGCATTCAATGTGTATTCCTGAATAATCTAATTTTTCAATTATTCAACCATTTCATTTTACCAAGTTCCACGTTAGCCAGATTAGTTAACATTTATATGTTTCGATGCAACAACAAGATTTTATTTTTAACAAGTAGTTTTGTTGGTTGGTTAATTGGTCACATTTTATTCATGAAATGGGTTGGATTGGTATTATTCTGGATACGGCAAAATCATTCTATTCGATCTAATAAGTATCTTGTGTCAGAATTGAGAAATTCTATGGCTCGAATCTTTAGTATTCTTTTATTTATCACCTGTGTTTACTATTTAGGCAGAATGCCGTCGCCTATTGTCACTAAGAAACTGAAAGATAAAGAAACCTCAGAAACGGAAGAAGGGGGAGAAAGAAAGGAAGAAAGCGATGTAGAAACAACTTACGAAATGAAGGAGACTCAACAGGAACAAGAGGGATCCACCGAAGAAAACTCTTGCCTTTGTTCGGAAGAAAAGGAGGATCTGGACAAAATAGATGAAACGGAAGAGATCCAAATGAATGGAAAGGAAAAAACAAAGGATGAATTTCACTTTGAAGAGGCACGCTATCAAGATAGCCCAGTTTACGAAGATTCCGATCTGGAGAACCATCAAGAGAATTGGGAATTGGGAAGACTGAAAGAAGAGAAAAAGAAAAGAATGAATAAAAAGATTGAAAAAACTGTTGTCACTTTTCTTTTCGATTATAAACGATGGAATCGTCCATTACGATATATAAAAAATGATAAATTAGAAAATGCTTTACGTAATGAAATGTCACAATTTTTTTTTTTTCCATGTACAAATGATGGAAAACAGATAATATCTTTTACATATCTGCCCAGTTTATCGACTTTTTCGGAAATGCTAGAACGAATAATTTCTTTGTACATAATAGAAAAACTATATGACGAAGATCTTTATAATTCTTGGATTTATACTAATGAAAAAAAAAAGTGTAATTTGAACAATGAATTGAGAAGTCGAATCCAAATTAGAGAAAAAAATGAGAGATCCCCTAGTCTGGATATGCTTGAAAAGAGAATCATATTATGTGATGATGAAAAAAAAAAAAAATGCTTGCCAAAAGCATACGATCCTTTTTTCAACGGATCTTATCGAGGAACGATAAAAAAATTAGATTCACGCGCAATCATGAATACTTATAAAGATACAGAAGATTTAGTAGAATTTTTTTTTCTAAATAAGATTCATGATCTACTTCTTAATGATTCCGTAAAACTTCACGGTCAATCATTTTTTCATTCTACAGAAGAAAAAGGAATTGATTCAGAAAGTCAAGCAAAATATTTGCAATTTTTATTTGATGTAATTACAACACATAAAAAAGATCAAAAAACAATTAAAAAGAAATCTATTGGAATTCTAAGAAAAGAAATAAGTAAAAAAGTTTCTCGATGGTCATACAAATTAAACCAGAATTTGGGAGAATTGGGAGAAGAGGAAGAAGGAAATGAAGAAGAATTCGAGGAAGAATCTTACGCGATTAATTCAAGAAGATTCCAAAATGTGATAATTTATGACGATAATGATCCGAATACCGAGTTTCTTTATAGTATTCAAGATATTGATAATATTAGTAAATATATTCAAAATGATGATCAAATGGAAGAGGGAGAAGAGGGAGAGGTTATTTTGCTACATTACTCAGAACAATCAGATTTTCGTCGCAATCTAATCAAAGGATCTATGCGCGCTCAAAGACGTAAAACAGTTATTTGGGACCTCTTTCAAGTAAATGTACATTCCCCATTTTTTTTGGATCGTCTAGACAAACCATCTTTTTTTTCGTTTTTTAATATCAACGAAATGAAGAATCTCTTTTTTAGTAATTGGATGGGCAGAGAACAAGAATCAGAATTCAAAATTTCCTATTTTGAAAATGAAGATACAAAGGAAGAAAAGGAGAAAGAAGAAAAAAAATATAAAAAGGAACAGACAGAAATATCAGAAGTTTGGGATATCTTTCTATTTCTTCAAATAATAAGAAGTTTGCTATTAGTAACCCAATCTTTTCTTAGAAAATACATTATATTGCCTTTCTTAATAATAACTAAAAATATTTTCCGTATGTTATTATTCCAAAATACTGAGTGGGATGAGGATTTTAAGGAATGGAATAGAGAAATGCATATTAAATGCACCTATAATGGTGTTGAATTACCAGAAACAGAATTGAACCAAGATTGGTTAAGCAATGGTATGCAGATGTTAATCGACGGTATTCAGATAAAGATTAAATATCCTTTCTGTCTAAAACCTTGGAGAAAACATAAGGCACAATCTCATCATAGAGATCTAATAAAAAAAAAAGATAAAAAACAAAAATTTTGTTTTTTAACAGTCTGGGGAAAGGAAGCGAAACTTCCCTTTGGTTCTCCCCGAAAACGACCTTTTTTTTTTAAACCTATTTATAAAGAACTTAAAAAAAGAAAAAAAAAGGTGAAAAATAGATTTTTACAAGTTTTAAAATCTTTAAAAGAAATAAAATACTTTAGAAAAGCCGAAACAAAAGGAGTCATCAAAATTATCAACCTAAACAAAAAAGATTTGAAAATAAATAATAAGATTCTTAGCGAATCGTCCGTTCTAAATGGAACGTTGAATTGGTTCAATTATTCACTAATAGAAAGAAGAATGAAAGATCTTTCTGATAAGACAATCAAAATAAGGAATCAAATTGAACGAACTGCAAAAGGCAAGAAAAAAAAAGAAATAGTTCTAATTTATGATAATAAATTATCGGGATCACAGAAACACATTTGGAAAATAGTAAAAAGGAAAAATATCCGATTAATGCGTAAATCATACTACTTTATCAAATCATTCATTGAAAAAATATACATAAATATTTTGCTATGTACCATTACCATTTCTAAGATCAATGCACAACTCTTATTTGAATCAACAAAAAAGATCTTTAATAAATCCATTTACAACAAAGAACCAAATCAAAATAGAATGAATTTTCTTTTGACTCTAAAAAGATTGTTTTCAAATACTGATAATACTCAGAATAGCAAGAAGAATTCCAATACTTATTGGAACTTCTCTTCCCTGTCCCAAGCATATGTTTTTTACAAAATATCACAAAACCAATTATTTAATAAGTCTAAATTGAGACCTGTACTTAAATATCAAGGGAGCTATCCTTTTTTTAAAGCTAATTTAAAAGACTCTTGTATGATACACGGGATATTTAATTCTAAATCAAGACATAATAAAACTCATACATATATAATAAACGAATGGAAAAACTGGTTAAAAGGTCATTATCAATATGATTTCTCTCAAAAAAAAAAGTCTCGATTAATGCCTAAAGAATGGCGAAATAGAATCAAAAAACATCGTATGATTCAAAATAAGGAATCAAACCAATTGGATTTAGATAAAAAATACCAATTTATTTCTTCCATGAATAACAATATTCATGCAGCGGATTCATTTATGAGTCAAAAAGACAAATGGAAAAAACATTACAGATATGATCTTTTATCATCTAAATACATAAGCCTCCCTAATTTATACATTTCTGGATCAACATTAGAAAGAAAAGGGGACCAAGAAATTCCATATCATTTCAATACATCGAGACCTGAATCATTTTATGTATTGGTAAGTATACCTAATAATGATTATCTAGAAAAAGGATATCCTATTCAGAGGAATACAAATTTGGATAGAAAATATTTTGATTGTAGAATTCTTCATCTTTCTCTTTTTTTTCTAAAAAATATTGAGATCTGGACCAATGCACATATTGGCATCAAGATTCAAAAAAATACTAAGAATGAAATTAATAATTTAAAAAAAATAAAAAAAAAAGATCTTTTTTATCCTACAATTTATCAAGAGATCAAACCATTCAATCAAAAAAATTTCTTTTTTGATTGCATGGGAATGAATAAAGAAAGGTTATATGATACCGCATCAAATCATGATATTATATCCAATCTAGAAACTTGGTTCTTCCCAGAATTTGTACTACTTTTTGATGAATATAAAACGAAACCTTGGATCATACCAATCAAATCACTCTTTTTTCAGTTTTCTCTAAGTGAAAAAAGTACAAACATTAACGTAAATCCAAAGAAATTCTCTAAGAAAAAAAAAGATAAAAAAACTGTTGACGAAGATTGCGCAATATTATTTTTAGAAAAAAAAAAGGATATAAAAAAAGAACAATATAAGAGCAATAATGAAATGGAACTAGATTTCTTTTTGAAAAACTATTTTCTTTTTCAACTAAGATGGGCTGATCTCTTGAATAATAAAATGATGCAAAATATTAGGATATATTGTCTCCTACTTAGACTGAGAAATCTAAAGGAAATTGTGATATCTTCGATTGAAAGAAATGAAATAAATCTAGATAAAATGCTGATTCAAAAGGACCTAGTTCTTGCAGAATTGATAAGAAAGGGAATATTTATTATTGAACCAATTTATGTATCTATACAAAGGGACGGAAAATATCTTATATATCAAACTATGGATATTTCATTGGTCGATAAAAATAAGCATCAAACAACTAAAAAATACATAAAAAAAAGATATATTGAGAAAGGGGTTTTTGAAAAATCCATTGCACGACACAGCAACATATTTTTGAGTGGAGACAAGAATCTTTATGATTTACTTGTTCCTGAAAATATTCTATCTCCCAGACGTCGTAGAGAATTTCGAATTCGAATTTGTTTCAATTCCCGGAATGTTAATGTTGTGGATAGAAATTCAAGATTTTGCAATGAAAAAAAAATAAGAAACTGTGGGCAATTTTTGAATGAGGACAAACATATTCATCCAGATAGAAAAAATTTCATGAAATTCAAATTGTTTCTTTGGCCCAATTATCGATTAGAAGATGTAGCTTGTATGAATCGCTATTGGTTTGATACCAATAACAGCAGTAGTTTCAGTATGTCAAGAATACATATGTATTCACAATTAAGAATGAATTAAATGAAACGACATCAATTCAAATCCTGGATATTCGAATTGAGAGAGATATTGAGAGAGATCAAGAATTCTCACTATTTCTTAGATTCATGGATCAAATTCGATTCAGTGGGATCTTTCACTCACATTTTTTTCCACCAAGAACGTTTTATGAAACTCTTCGACCCCCGAATTTGGAGTATCCTACTTTCGCGTGATTCACAGGGTGCAACAAGCAATCGATATTTCACGATCAAAGGTGTAGTACTGCTTGTAGTAGTGGTCCTTATATCTCGTATTAACAATCGAAAGATGGTCGAAAGAAAAAATCTCTATTTGATGGGGCTTCTTCCTATACCTATGAATTCCATTGGACCCAGAAAGGAGACATTGGAAGAATCTTTTTGGTCTTCCAATAGAAATAGGTTGATTGTTTCGCTCCTGTATCTTCCAAAAGGGAAAAAGATTTATGAGAGTTGTTTCATGGATCCGCAAGAGAGTACTTGGGTTATCCCAATAAAGAAAAAGCGTATCATGCCTGAATCTAACCGGGGTTCGCGGTGGTGCAGGAACCGGATCGGAAAAAAGAGGGATTCTAGTTGTCAGATAGCTAATGAAACCGTAGCTGGAATTGAGATCTCATTCAAAGAGAAAGATAGCAAATATCTGGAGTTTCTTTTTTTATCCTATACGGATGATCCGATCCGCAAGGACCATGATTGGGAATTGTTTGATCGTCTTTCTCCGAGGAAGAAACGAAACATAATCAACTTGAATTCGGGACAGCTATTCGAAATCTTAGGGAAAGACTTGATTTGTTATCTCATGTCTGCTTTTCGTGAAAAAAGACCAATTCAGGGGGAGAGTTTCTTCAAACAACAAGGAGCTGGGGCAACTATGCAATCCAATGATATTGAGCATGTTTCCCATCTCTTCTCGAGAAACAAGTGGGGTATTTCTTTGCAAAATTGTGTTCAATTTCATATGTGGCAATTCCGCCAAGATCTCTTCGTTAGTTGGGGGAAGAATCAGCACGAATCGGATTTTTTGAGGAACGTCTCGAGAGAGAATTGGATTTGGTTAGACAATGTGTGGTTGGTAAACAAGGATCGGTTTTTTAGCAAGGTACGGAATGTATTGTCAAATATTCAATATGATTCCACAAGATCTATTTTCGTTCAAGTAACGGATTCTAGCCAATGGGAAGGATCTTCTTCTGATCAATCCAGAGATCATTTCGATTCCGTTAGAAATGAGAATTCAGAATATCACACATTGATCGATCAAACAGAGATTCAGCAACTAAAAGAGAGATCGATTCTTTGGGATCCTTCCTTTCTTCAAACGGAACGAACAGAGATAGAATCAGATCGATTCCCAAAATGCCTTTTTGGATATTCCTCCATGTCCTGGCTATTCACGGAACCTGATAAGCGGATGAATAATCATCTGCTTCCGGAAGAAATCGAAGAATTTATTGGGAATCCTACAAGATCAATTCGTTCTTTTTTCTCTGACAGATGGTCAGAACTTCATCTGGGTTCGAATCCTACTGAGAGGTCCACTAGAGATCCTAAATTGTTGAAGAAAAAACAAGATGTTTCTTTTGTCCCTTCCAGGCGAGCGGAAAAGAAAGAAATGGTTGATATATTCAAGATAATTACGTATTTACAAGATACCGTCTCAATTCATCCTTCGGAACCATATCACATCCCGGATCTGGTTCCGAAGGATGAACCGGATATGGACAGTTCCAATAAGATTTCATTCTTGAACAAAAATCCATTTTTTGATTTCTTTCATCTATTCCATGACCGGAACAAAGGGGGATACGCGTTACGCCACAATTTTTTTGAATCAGAAGAGAGATTCCCAGAAATGGCGGATCTATTCACTCTATCAATAACCGAGCCGGATCTGGTGTTTCATAGGGGATTTGCCTTTTCTATTGATTCCTACGGGTTGGATCAAAAAAGATTATTGAATGAGGTATTCAACTCCAGAGATGAATCGAAAAAGAAATCTTTATTGGTTCTACCTCCTCTTTTTTATGAGGAGAATGGATCTTTTTCTCGAAGGATCAGAAAAGAATCGGTCCGGATCTACTGCGGGAATGAGTTGGAAGATCCCAAACTAAAAACAGCGGTATTTGCTAGCAACAACATAATGGAGGCAGTCAATCAATATAGATTGATCCGAAATCTGATTCAAATCCAATATAGTACCTATGGGTACATAAGAAATGTATCGAATCGATTCTTTTTAATGAATAGATCCGATCGCAACTTCGAATATGGAATTCAAAGGGATCAAATAGGAAATGATACTCTGAATCATATAACTATAATGAAATATACGATCAACCAACATTTATCGAATTTGAAAAAGAGTAAGAAGAAATGGTTTGATCCTCTTATTTCTCGAACTGAGAGATCCATGAATCGGGATCCTGATGCATATAGATACAAATGGTCCAATGGGAGCAAGAATTTCCAGGAACATTTGGAACATTTCGTTTCTGAACAGAAGAATCCTTTTCAAGTAGTGCAAGTAGTGTTCGATCGATTACGTATTAATCAATATTCGATTGATTGGTCCGAGGCTATCGACAAAGAAAAAGAAGATTGGTCTAAGCCACTTCGTTTCTTTTTGTCCAAGTCACTTCCCTTTCTCTTTGGGAGTATCGGGAATATCCCCATTCATAGGTCCGAGATCCACATCTATGAATTGAAAGGTCCGAATGATCAACTCTGCAATCAGTTGTTAGAATCCATAGGTGTTCAAATCGTTCATTTGAAGAAATTGAAACCCTTATTATTGGATGATCATGATACTTCCCAAAGACCGAAATTCTTGATCAATGGAGGAACAATATTCCCATTTTTGTTCAAAAAGATACCAAAGCGGGTGATTGACTCATTCCATACTAGAAAGAATCGCAGGAAATCCTTTGATAACACGGATTCCTATTTCTCAATGATATCCCACGATCGAGACAATTGGCTGAATCCCGTGAAACCATTTCATAGAAGTTCATTGATATCTTCTTTTTCTAAAGCAAATCGACTTCGATTCTTGAATGATCCACATCACTTCTGGTTCTATTGTAACAAAAGATTCCCCTTTGATGTGGAAAAGACCCGTATCAATAATTCTGATCTTACATATGGACAATTCCTCAATATCTTGTCCATTCGCAACAAAATCTTTTCTTTGTGCGTCGGTAAAAAAAAATCTCTTTTTTTGGAGAGAGAGACTATTTCACCAATCGAGTCACAGGTATCTGACATCTTCATACCTAACGATTTCCCACAAAGTGGTGATGAAACGTATAACTTGTACAAATTGTACAAATCTTTCCATTTTCCAATTCGATCCGATCCATTCGTTCGTGGAGCTATTTACTCGATCGCAGACATTTCTGCAACACCTCTAACAGAGGAACAAATAGTCAATTTGGAAAAAACTTATTGTCAGCCTCTTTCAGATATGAATCTATCTGATTCAGAAGGGAATAACTTGCATCAGCATCTCAGTTTCAATTCAAACATGGGTTTGATTCACACTCCATGTTCTGAGAAGTATTTACCATCCGGAAAGAGGAAAAAACGGAGTCTTTGTCTAAAGAAATGCGTTGAGAAAGGGCAGATGTATAGAACCTTTCAACGAGATAGTGCTTTTTCAAATCTCTCAAAATGGAATCTGTTCCAAACATATATGCCATGGTTCCTTACTTCGACAGGGTGCAAATATCTCAATTTCACCCTTTTAGATACTCTTTCAGACCCATTGCCGATACTGAGTAGTAGTCAAAAATTTGTATCCATTTTTCATGATATGATGTATGGATCAGATAGATCACGGGCAATTCCTCAGAAGATTCTTCCACAATGGACTCTGATAAGTGAGATTTCGAGTCAATGTTTACAGAATCTTCTTCTGTCCGAAGAAATGATTCATCGAAATAATGAGTCACCCGTTCCATTGATATGGGCACATCTGAGATCAACAAATGCTCGGGAGTTCCTCTATTCCATCTTTTTCCTTCTTCTTGCTGCTGGATATCTCGTTCGTATACATCTTATCTTTGTTTCCCGAGCCTCTAGTGAGTTACAGACAGAGTTAGAAAAGATCAAATCTTTGATGATTCCATCATACATGATGGAATTTCGAAAACTTCTGGATAGGTATCCTACATCTGAACTGAATCCTTTCTGGTTAAAGAATCTCTTTCTAGTTGTTCTGGAACAATTAGGAGATTCTCTGGAAGAAATACGGGGTTCTGCTTCTGGTGGCAACATGCTATTGGGTGGTGGTCCCACTTATGGGGTCAAATCACTACGTTCTAAGAAGAAATATTGGAAGATCAATCTCATCGATCTTGTAAGTATCATACCAAATCCCATCAATCGAATCATTTTTTCGAGAAATACGAGACATCTAAGTCGTACAAGTAAAGAGATCTATTCATTGATAAGAAAAAGAAAAAACGTGAACGATGATTGGATTGATGAGAAAATAGAATTCTGGGTAGCGAACAGTGATTCGATTGATGATGAAGAAAGAGAATTCTTGGTTCAGTTCTCCACCTTAACGACAGAAAAAAGGATTGATCAAATTCTATTGAGTCTGACTCATAGTGATCATTTATCAAAGAATGACTCTGGTTATCAAATGATTGAACAACCGGGATCAATTTCCTTACGATACTTAGTTGACATTCATCAAAAGGATCTAATGAATTATGAGTTCAATAGATCCTGTTTAGCAGAAAGACGGATATTCCTTGCTCATTATCAGACAATCACTTATTCACAAACCTCGTGTGGGGCTAATAGTTTTCATTCCCCATCTCCTCATGGAAAACCCTTTTCGCTCCGCTTAGCCCTATCCCCTTCTAGAGGTATTTTAGTGATAGGTTCTATAGGAACTGGACGATCCTGTTTGGTCAAATACCTAGCGACAAACTCCTATGTTCCTTTCATTACGGTATTTCCGAACAAGTTCCTGGATGACAAGCCTAAAGGTTATCTTATTGATGATATCGATATTGATGATAGTGACGATATTGATGATGACCTTGATCTTGCTATTGATATGGAGCTGCTAATTATGACGAATGTGCTAACTATGTATATGACGCCGAAAATCGACCCATTTGATATCACCCTTCAATTCGAATTAGCAAAAGCAATGTCTCCTTGCATAATATGGATTCCAAACATTCATGATCTGCATGTGAATGAGTCGAATTACTTATCCCTCGGTCTATTAGAGAACTATCTCTCCAGGGATTGTGAAAGATGTTCCACTGGAAAGATTCTTGTTATTGCTTCGACTAATATTCCCCAAAAAGTGGATCCCGCTCTAATAGCTCCGAATAAATTAAATACATGCATTAAGATACGAAGGCTTCTTCTTCCACAACAACGAAAGCACTTTTTCATTCTTTCATATACTAGGGGATTTCACTTGGAAAAGAAGATGTTCCATACTAACGGATTCGGGTCCATAACCATGGGTTCCAATGCGCGAGATCTTGTAGCACTTATCAATGAGGCCCTATCGATTAGTATTACACAGAAGAAATCCATTATAGAAACTAATACAATTAGATCAGCTCTTCATAGAAAAACTTGGGATTTTCGATCCCAGATAAGATCGGTTCAGGATCATGGGATCCTTTTCTATCAGATAGGAAGGGCTGTTACACAAAATGTACTTCTAAGTAATTGCCCCATAGATCCTATATCTATCTATATGAAGAAGAAATCATGTAAGGGAGGGGATTCTTATTTGTACAAATGGTACTTCGAACTTGGAACGAGCATGAAGAAATTCACGATACTTCTTTATCTTTTGAGTTGTTCTGCCGGATCGGTCGCTCAAGATCTTTGGTCTTCATCCAGATACGATGAAAAAAATTGGATCACTTCTTATGGATTCGTTGAGAATGATTCTGATCTAGTTCATGGCCTATTACTATTATTACTATTAGAAGTAGAAGGCGCTCTGGCTCTGGCGGGATCCTCACGGACAGAAAAATATTGCAGTCAGTTTGATAATAATCGAGTGACATTACTTCTTCGGTCCGAACCAAGGAATCAGTTAGATATGATGCAAAATGGATCTTGTTCTATCGTTGATCAGAGATTTCTATATGAAAAATACGAATCGGAGTTTGAAGAAGGGGAAGGGGCCCTCGATCCGCAACAGATAGAGGAGGATTTATTCAATCACATAGTTTGGGCTCCTAGAATATGGCGCCCTTGTGGCAATCTATTTGATTGTATCGAAAGGCCCACTGAATTGGGATTTCCCTATTGGACTGGGTCATTTCGGGGTAAATGGATCATTTATCATAAAGAGGATGAGCTTCAAGAGAATGATTCGGAGTTCTTGCAGAGTGGAACCATGCAGTACCAGACACGGGATAGATTTTCCAAAGAACAAGGCTTTTTTCGAACAAGCCAATTCATTTGGGACCCTGCGGATCCATTCTTTTCCCTATTCAAAGATCAGCCCTCTGCCTCTGTGTTTTCACGTCGAGAATTCTTTGCAGATGAAGAGATGTCAAAAGGGCTTATTGCTTCCCAAACAAATCCTCCTACATCTATATATAAACGCTGGTTCATCAAGAATACGCAAGAAAAGCACTTCGAATTGTTGATTCATCGCCAGAGATGGTTTAGAACCAATAGTTCATTATCTAATGGATCTTTCCGTTCTAATACTCTATCCGAGAGTTATCAGTATTTATCAAATCTGTTCCTATCTAACGGAACGCTATTGGATCAAATGACAAAGACATTGTTGAGAAAGAGATGGCTTTTCCCGGATGAAATGAAACATTTGATTCATGTAACAGGAGAAAGATTCCCCATTCCTTAGATGCCTAGATCTCGAATAAATGGAAATTTTATTGATAAGACCTCTTCAATTGTAGCCAATATTTTATTACGAATAATTCCGACAACTTCAGGAGAAAAAAAGGCATTTACCTATTACAGAGATGGGATGTCGGCTCAATCCGAAGGAAATTATGCAGAAGCTTTACAGAATTATTATGAAGCTACGCGACCAGAAATTGATCCCTATGATCGAAGTTATATACTCTATAACATAGGTCTTATACACACAAGCAACGGAGAACATACAAAAGCTTTGGAATATTATTTCCGAGCACTAGAACGAAATCCATTTTTACCACAAGCTTTTAATAATATGGCCGTGATCTGTCATTACCGGGGAGAACAGGCCATTCTACAAGGCGATTCGGAAATTGCGGAGGCTTGGTTCGATCAAGCTGCTGAGTATTGGAAACAAGCTATAGCGCTTACTCCAGGGAATTATATTGAAGCACATAATTGGTTAAAAATAACGAGGCGTTTTGAATAAATGAACTGGCGATCAGAACATAAATGGATAGAACTTATAACGGGGTCTCGAAAAACAAGTAATTTTTGCTGGGCCTGTATCCTTTTTTTAGGTTCACTAGGATTCTTAGTGGTTGGAACTTCCAGTTATCTTGGGAAAAATCTGATATCCGTATTTCCGTCTCAGCAAATTATTTTTTTCCCACAAGGGATCGTGATGTCTTTCTATGGGATCGCAGGTCTATTCATTAGTTCTTATTTGTGGTGCACAATTTCATGGAATGTAGGTAGTGGTTATGACCAATTCGATAGAAAAGAAGGGATAATGTCCCTTTTTCGTTGGGGATTTCCTGGAAGAAATCGTCGCATCTTTCTTCGTATCTTTATGAAAGATATCCAATCAATAAGAATGGAGGTAAAAGAGGGTCTTTTTCCTCGTCGTGTCCTTTATATGGAAATAAAGGGTCAAGGAGCCATTCCCTTGACCCGTACTGATGAGAATTTGACTCCACGAGAAATTGAACAAAAAGCTGCCGAATTGGCCTATTTCTTGCGCGTACCCATTGAAGTATTTTGA
