# Supplementary material for: Plastid phylogenomics of Pleurothallidinae (Orchidaceae): Conservative plastomes, new variable markers, and comparative analyses of plastid, nuclear, and mitochondrial data
Source: PLoS One. 2021 Aug 27;16(8):e0256126. doi: 10.1371/journal.pone.0256126 (PMC8396723; doi:10.1371/journal.pone.0256126)
Supplement: S1 File — (ZIP) [file pone.0256126.s018.zip › psaA.fasta]

>ACIRE_CDS_s/ndh_-_psaA_CDS
ATGATTATTCGTTCGCCGGAACCCGAAGTGAAAATTGTTGTAGACAGGAATCCTATAAAAACGTCTTTCGAGGAATGGGCCAGACCCGGCCATTTCTCAAGAACAATAGCTAAGGGTCCTGATACTACCACTTGGATCTGGAACCTACATGCTGATGCTCACGATTTCGATAGTCATACCAGTGATTTGGAGGAGATCTCTCGAAAAGTATTTAGTGCTCATTTTGGCCAACTCTCTATTATCTTTCTTTGGCTGAGTGGCATGTACTTCCATGGCGCCCGTTTTTCCAATTATGAAGCATGGCTAAGTGATCCTACTCATATTGCACCCAGTGCCCAAGTAGTTTGGCCAATAGTAGGTCAAGAAATATTGAATGGGGATGTGGGCGGTGGTTTTCGAGGAATACAAATAACCTCCGGTTTTTTTCAGATTTGGCGAGCATCTGGAATCACTAGTGAATTACAACTCTATTGTACCGCAATTGGTGCATTGGTCTTTGCATCATTAATGCTTTTTGCTGGTTGGTTCCATTATCACAAAGCCGCTCCAAAATTGGCTTGGTTCCAAGATGTAGAATCTATGTTGAATCACCACTTAGCGGGGTTACTAGGACTTGGGTCTCTTTCTTGGGCAGGACACCAAATCCACGTATCTTTACCGATTAACCAATTTCTTGACGCTGGAGTTGATCCTAAAGAAATACCACTTCCTCATGAATTTATCTTGAATCGGGATCTTTTGGCTCAACTTTATCCAAGTTTTTCCGAGGGAGCAACACCCTTTTTCACCTTGAATTGGGCAAAATATGCGGAATTTCTGAGTTTTCGTGGAGGATTAGATCCAATAACAGGGGGTCTTTGGCTGAGTGATATTGCACACCATCATTTAGCTATTGCGATTCTGTTCCTTATCGCAGGTCATATGTATAGGACTAACTGGGCCATTGGTCATGGCCTTAAAGACATTTTAGAGGCTCATAAAGGTCCATTTACGGGTCAGGGCCATAAAGGTCTCTATGAAATCCTAACAACGTCATGGCATGCTCAATTATCTCTGAACCTGGCTATGTTAGGTTCTTTAACCATTGTTGTAGCTCACCATATGTATTCCATGCCCCCCTATCCATACCTAGCTATTGACTACGGTACACAACTTTCATTGTTCACACATCACATGTGGATCGGGGGATTTCTTATAGTTGGCGCTGCTGCACATGCAGCCATCTTTATGGTAAGAGACTACGATCCAACTACTCGATACAACGATCTATTAGATCGTGTCCTTAGACACCGTGATGCAATCATATCACATCTGAACTGGGCATGCATATTTCTAGGTTTTCACAGTTTTGGCTTGTATATTCATAATGATACTATGAGCGCTTTAGGGCGTCCCCAAGATATGTTTTCAGATACCGCTATACAATTACAACCCATCTTTGCTCAATGGGTACAAAATACCCATGCTTTAGCACCTAGCGTAACAGCTCCTGGTGCAACAACAAGTACCAGCTTAACTTGGGGAGGTAGTGAGTTAGTAGCAGTGGGTGGCAAAGTTGCTTTGTTACCTATCCCATTAGGAACTGCAGATTTTTTGGTTCATCACATTCATGCATTTACAATTCATGTGACTGTATTGATTCTCCTTAAAGGTGTTCTATTTGCTCGCAGTTCCCGTTTGATACCTGATAAAGCAAATCTTGGTTTTCGTTTCCCTTGTGATGGACCTGGTAGGGGGGGAACATGTCAAGTATCTGCCTGGGATCATGTATTCTTAGGTCTATTCTGGATGTACAATGCAATCTCGGTAGTAATTTTCCATTTCAGTTGGAAAATGCAGTCGGATGTTTGGGGTACTATAAGTGATCAAGGAGTAGTCACTCATATCACAGGAGGGAACTTTGCACAGAGTTCCATTACTATTAATGGATGGCTCCGGGATTTCTTATGGGCACAGGCATCTCAGGTAATTCAGTCTTATGGTTCTTCATTATCTGCATATGGTCTTTTTTTCTTAGGTGCTCATTTTGTCTGGGCTTTCAGTTTAATGTTTCTATTCAGTGGCCGTGGTTATTGGCAAGAACTCATTGAATCCATCGTTTGGGCTCATAACAAATTAAAAGTTGCTCCTGCTACCCAGCCTAGAGCCTTGAGTATTGTACAAGGACGTGCTGTAGGAGTAACCCATTACCTTCTGGGTGGAATTGCCACAACATGGGCATTCTTCTTAGCAAGAATTATTGCAGTAGGATAA
>ANAMI_CDS_s/ndh_-_psaA_CDS
ATGATTATTCGTTCGCCGGAACCCGAAGTGAAAATTGTTGTAGACAGGAATCCTATAAAAACGTCTTTCGAGGAATGGGCCAGACCCGGCCATTTCTCAAGAACAATAGCTAAGGGTCCTGATACTACCACTTGGATCTGGAACCTACATGCTGATGCTCACGATTTCGATAGTCATACCAGTGATTTGGAGGAGATCTCTCGAAAAGTATTTAGTGCTCATTTTGGCCAACTCTCTATTATCTTTCTTTGGCTGAGTGGCATGTACTTCCATGGCGCCCGTTTTTCCAATTATGAAGCATGGCTAAGTGATCCTACTCATATTGCACCCAGTGCCCAAGTAGTTTGGCCAATAGTAGGTCAAGAAATATTAAATGGGGATGTGGGCGGTGGTTTTCGAGGAATACAAATAACCTCCGGTTTTTTTCAGATTTGGCGAGCATCTGGAATCACTAGTGAATTACAACTCTATTGTACCGCAATTGGTGCATTGGTCTTTGCATCATTAATGCTTTTTGCTGGTTGGTTCCATTATCACAAAGCCGCTCCCAAATTGGCTTGGTTCCAAGATGTAGAATCTATGTTGAATCACCACTTAGCGGGGTTACTAGGACTTGGGTCTCTTTCTTGGGCGGGACACCAAATCCACGTATCTTTACCGATTAACCAATTTCTTGACGCTGGAGTTGATCCTAAAGAAATACCACTTCCTCATGAATTTATCTTGAATCGGGATCTTTTGGCTCAACTTTATCCAAGTTTTGCCGAGGGAGCAACACCCTTTTTCACCTTGAATTGGGCAAAATATGCAGAATTTCTGAGTTTTCGTGGAGGATTAGATCCAATAACAGGGGGTCTTTGGCTGAGTGATATTGCACACCATCATTTAGCTATTGCGATTCTGTTCCTTATCGCAGGTCATATGTATAGGACTAACTGGGCCATTGGCCATGGCCTTAAAGACATCTTAGAGGCTCATAAAGGTCCATTTACGGGCCAGGGCCATAAAGGTCTTTATGAAATCCTAACAACGTCATGGCATGCTCAATTATCTCTGAACCTGGCTATGTTAGGTTCTTTAACCATTGTTGTAGCTCACCATATGTATTCCATGCCCCCCTATCCATACCTAGCTATTGACTACGGTACACAACTTTCATTGTTCACACATCACATGTGGATCGGGGGATTTCTTATAGTTGGCGCTGCTGCACATGCAGCCATCTTTATGGTAAGAGACTACGATCCAACTACTCGATACAACGATCTATTAGATCGTGTCCTTAGACACCGTGATGCAATCATATCACATCTGAACTGGGCATGCATATTTCTAGGTTTTCACAGTTTTGGCTTGTATATTCATAATGATACTATGAGCGCTTTAGGGCGTCCCCAAGATATGTTTTCCGATACCGCTATACAATTACAACCCATCTTTGCTCAATGGGTACAAAATACCCATGCTTTAGCACCTAGTGTAACAGCTCCTGGTGCAACAACAAGTACCAGCTTAACTTGGGGAGGTAGTGAGTTAGTAGCAGTGGGTGGCAAAGTTGCTTTGTTACCTATCCCATTAGGAACTGCAGATTTTTTGGTTCATCACATTCATGCATTTACAATTCATGTGACTGTATTGATTCTGCTGAAAGGTGTTTTATTTGCTCGCAGTTCCCGTTTGATACCTGATAAAGCAAATCTTGGTTTTCGTTTCCCTTGTGATGGACCTGGTAGGGGGGGGACATGTCAAGTATCCGCCTGGGATCATGTATTCTTAGGTCTATTCTGGATGTACAATGCAATTTCGGTAGTAATTTTCCATTTCAGTTGGAAAATGCAGTCGGATGTTTGGGGTACTATAAGTGATCAAGGAGTAGTCACTCATATCACAGGAGGGAACTTTGCACAGAGTTCCATTACTATTAATGGATGGCTCCGGGATTTCTTATGGGCACAGGCATCTCAGGTAATTCAGTCTTATGGTTCTTCATTATCTGCATATGGTCTTTTTTTCTTAGGTGCTCATTTTGTCTGGGCTTTCAGTTTAATGTTTCTATTCAGTGGCCGTGGTTATTGGCAAGAACTCATTGAATCCATCGTTTGGGCTCATAACAAATTAAAAGTTGCTCCTGCTACCCAGCCTAGAGCCTTGAGTATTGTACAAGGACGTGCTGTAGGAGTAACCCATTACCTTCTGGGTGGAATTGCCACAACATGGGCATTCTTCTTAGCAAGAATTATTGCAGTAGGATAA
>ANAOB_CDS_s/ndh_-_psaA_CDS
ATGATTATTCGTTCGCCGGAACCCGAAGTGAAAATTGTTGTAGACAGGAATCCTATAAAAACGTCATTCGAGGAATGGGCCAGACCCGGCCATTTCTCAAGAACAATAGCTAAGGGTCCTGATACTACCACTTGGATCTGGAACCTACATGCTGATGCTCACGATTTCGATAGTCATACCAGTGATTTGGAGGAGATCTCTCGAAAAGTATTTAGTGCTCATTTTGGCCAACTCTCTATTATCTTTCTTTGGCTGAGTGGCATGTACTTCCATGGCGCCCGTTTTTCCAATTATGAAGCATGGCTAAGTGATCCTACTCATATTGCACCCAGTGCCCAAGTAGTTTGGCCAATAGTAGGTCAAGAAATATTAAATGGGGATGTGGGCGGTGGTTTTCGAGGAATACAAATAACCTCCGGTTTTTTTCAGATTTGGCGAGCATCTGGAATCACTAGTGAATTACAACTCTATTGTACCGCAATTGGTGCATTGGTCTTTGCATCATTAATGCTTTTTGCTGGTTGGTTCCATTATCACAAAGCCGCTCCCAAATTGGCTTGGTTCCAAGATGTAGAATCTATGTTGAATCACCACTTAGCGGGGTTACTAGGACTTGGGTCTCTTTCTTGGGCGGGACACCAAATCCACGTATCTTTACCGATTAACCAATTTCTTGACGCTGGAGTTGATCCTAAAGAAATACCACTTCCTCATGAATTTATCTTGAATCGGGATCTTTTGGCTCAACTTTATCCAAGTTTTGCCGAGGGAGCAACACCCTTTTTCACCTTGAATTGGGCAAAATATGCGGAATTTCTGAGTTTTCGTGGAGGATTAGATCCAATAACAGGGGGTCTTTGGCTGAGTGATATTGCACACCATCATTTAGCTATTGCTATTCTGTTCCTTATCGCAGGTCATATGTATAGGACTAACTGGGCCATTGGTCATGGCCTTAAAGACATCTTAGAGGCTCATAAAGGTCCATTTACGGGCCAGGGCCATAAAGGTCTTTATGAAATCCTAACAACGTCATGGCATGCTCAATTATCTCTGAACCTGGCTATGTTAGGTTCTTTAACCATTGTTGTAGCTCACCATATGTATTCCATGCCCCCCTATCCATACCTAGCTATTGACTACGGTACACAACTTTCATTGTTCACACATCACATGTGGATCGGGGGATTTCTTATAGTTGGCGCTGCTGCACATGCAGCCATCTTTATGGTAAGAGACTACGATCCAACTACTCGATACAACGATCTATTAGATCGTGTCCTTAGACACCGTGATGCAATCATATCACATCTGAACTGGGCATGCATATTTCTAGGTTTTCACAGTTTTGGCTTGTATATTCATAATGATACTATGAGCGCTTTAGGGCGTCCCCAAGATATGTTTTCCGATACCGCTATACAATTACAACCCATCTTTGCTCAATGGGTACAAAATACCCATGCTTTAGCACCTAGTGTAACAGCTCCTGGTGCAACAACAAGTACCAGCTTAACTTGGGGAGGTAGTGAGTTAGTAGCAGTGGGTGGCAAAGTTGCTTTGTTACCTATCCCATTAGGAACTGCAGATTTTTTGGTTCATCACATTCATGCATTTACAATTCATGTGACTGTATTGATTCTGCTTAAAGGTGTTCTATTTGCTCGCAGTTCCCGTTTGATACCTGATAAAGCAAATCTTGGTTTTCGTTTCCCTTGTGATGGACCTGGTAGGGGGGGGACATGTCAAGTATCCGCCTGGGATCATGTATTCTTAGGTCTATTCTGGATGTACAATGCAATTTCGGTAGTAATTTTCCATTTCAGTTGGAAAATGCAGTCGGATGTTTGGGGTACTATAAGTGATCAAGGAGTAGTCACTCATATCACAGGAGGGAACTTTGCACAGAGTTCCATTACTATTAATGGATGGCTCCGGGATTTCTTATGGGCACAGGCATCTCAGGTAATTCAGTCTTATGGTTCTTCATTATCTGCATATGGTCTTTTTTTCTTAGGTGCTCATTTTGTCTGGGCTTTCAGTTTAATGTTTCTATTCAGTGGCCGTGGTTATTGGCAAGAACTCATTGAATCCATCGTTTGGGCTCATAACAAATTAAAAGTTGCTCCTGCTACCCAGCCTAGAGCCTTGAGTATTGTACAAGGACGTGCTGTAGGAGTAACCCATTACCTTCTGGGTGGAATTGCCACAACATGGGCATTCTTCTTAGCAAGAATTATTGCAGTAGGATAA
>STEMO_CDS_s/ndh_-_psaA_CDS
ATGATTATTCGTTCGCCGGAACCCGAAGTGAAAATTGTTGTAGACAGGAATCCTATAAAAACGTCTTTCGAGGAATGGGCCAGACCCGGTCATTTCTCAAGAACAATAGCTAAGGGTCCTGATACTACCACTTGGATCTGGAACCTACATGCTGATGCTCACGATTTCGATAGTCATACCAGTGATTTGGAGGAGATCTCTCGAAAAGTATTTAGTGCTCATTTTGGCCAACTCTCTATTATCTTTCTTTGGCTGAGTGGCATGTACTTCCATGGCGCCCGTTTTTCCAATTATGAAGCATGGCTAAGTGATCCTACTCATATTGCACCCAGTGCCCAAGTAGTTTGGCCAATAGTAGGTCAAGAAATATTAAATGGGGATGTGGGCGGTGGTTTTCGAGGAATACAAATAACCTCCGGTTTTTTTCAGATTTGGCGAGCATCTGGAATCACTAGTGAATTACAACTCTATTGTACCGCAATTGGTGCATTGGTCTTTGCATCATTAATGCTTTTTGCTGGTTGGTTCCATTATCACAAAGCCGCTCCCAAATTGGCTTGGTTCCAAGATGTAGAATCTATGTTGAATCACCATTTAGCGGGGTTACTAGGACTTGGGTCTCTTTCTTGGGCGGGACACCAAATCCACGTATCTTTACCAATTAACCAATTTCTTGACGCTGGAGTTGATCCTAAAGAAATACCACTTCCTCATGAATTTATTTTGAATCGGGATCTTTTGGCTCAACTTTATCCAAGTTTTGCCGAGGGAGCAACACCCTTTTTCACCTTGAATTGGGCAAAATATGCGGAATTTCTGAGTTTTCGTGGAGGATTAGATCCAATAACAGGGGGTCTTTGGCTGAGTGATATTGCACACCATCATTTAGCTATTGCGATTCTGTTCCTTATCGCAGGTCATATGTATAGGACTAACTGGGCCATTGGTCATGGCCTTAAAGACATTTTAGAGGCTCATAAAGGTCCATTTACGGGCCAGGGCCATAAAGGTCTCTATGAAATACTAACAACGTCATGGCATGCTCAATTATCTCTGAACCTGGCTATGTTAGGTTCTTTAACCATTGTTGTAGCTCACCATATGTATTCCATGCCCCCCTATCCATACCTAGCTATTGACTACGGTACACAACTTTCATTGTTCACACATCACATGTGGATCGGGGGATTTCTTATAGTTGGCGCTGCTGCACATGCAGCCATCTTTATGGTAAGAGACTACGATCCAACTACTCGATACAACGATCTATTAGATCGTGTCCTTAGACACCGTGATGCAATCATATCACATCTTAACTGGGCATGCATATTTCTAGGTTTTCACAGTTTTGGCTTGTATATTCATAATGATACTATGAGCGCTTTAGGGCGTCCCCAAGATATGTTTTCCGATACCGCTATACAATTACAACCCATCTTTGCTCAATGGGTACAAAATACCCATGCTTTAGCACCTAGCGTAACAGCTCCTGGTGCAATAACAAGTACCAGCTTAACTTGGGGAGGTAGTGAGTTAGTAGCAGTGGGTGGCAAAGTTGCTTTGTTACCTATCCCATTAGGAACTGCAGATTTTTTGGTTCATCACATTCATGCATTTACAATTCATGTGACTGTATTGATTCTGCTGAAAGGTGTTCTATTTGCTCGCAGTTCCCGTTTGATACCTGATAAAGCAAATCTTGGTTTTCGTTTCCCTTGTGATGGACCTGGTAGGGGGGGGACATGTCAAGTATCCGCCTGGGATCATGTATTCTTAGGTCTATTCTGGATGTACAATGCAATTTCGGTAGTAATTTTCCATTTCAGTTGGAAAATGCAGTCGGATGTTTGGGGTACTATAAGTGATCAAGGAGTAGTCACTCATATCACAGGAGGGAACTTTGCACAGAGTTCCATTACTATTAATGGATGGCTCCGGGATTTCTTATGGGCACAGGCATCTCAGGTAATTCAGTCTTATGGTTCTTCATTATCTGCATATGGTCTTTTTTTCTTAGGTGCTCATTTTGTCTGGGCTTTCAGTTTAATGTTTCTATTCAGTGGCCGTGGTTATTGGCAAGAACTCATTGAATCCATCGTTTGGGCTCATAACAAATTAAAAGTTGCTCCTGCTACCCAGCCTAGAGCCTTGAGTATTGTACAAGGACGTGCTGTAGGAGTAACCCATTACCTTCTGGGTGGAATTGCCACAACATGGGCATTCTTCTTAGCAAGAATTATTGCAGTAGGATAA
>DRYLI_CDS_s/ndh_-_psaA_CDS
ATGATTATTCGTTCGCCGGAACCCGAAGTGAAAATTGTCGTAGACAGGAATCCTATAAAAACGTCTTTCGAGGAATGGGCCAGACCCGGCCATTTCTCAAGAACAATAGCTAAGGGTCCTGATACTACCACTTGGATCTGGAACCTACATGCTGATGCTCACGATTTCGATAGTCATACTAGTGATTTGGAGGAGATCTCTCGAAAAGTCTTTAGTGCTCATTTTGGCCAACTCTCTATTATCTTTCTTTGGCTGAGTGGCATGTACTTCCATGGCGCCCGTTTTTCCAATTATGAAGCATGGCTAAGTGATCCTACTCATATTGCACCCAGTGCCCAAGTAGTTTGGCCAATAGTAGGTCAAGAAATATTAAATGGGGATGTGGGCGGTGGTTTTCGAGGAATACAAATAACCTCCGGTTTTTTTCAGATTTGGCGAGCATCTGGAATCACTAGTGAATTACAACTCTATTGTACCGCAATTGGTGCATTGGTCTTTGCATCATTAATGCTTTTTGCTGGTTGGTTCCATTATCACAAAGCCGCTCCCAAATTGGCTTGGTTCCAAGATGTAGAATCTATGTTGAATCACCACTTAGCGGGGTTACTAGGACTTGGGTCTCTTTCTTGGGCGGGACACCAAATCCACGTATCTTTACCGATTAACCAATTTCTTGACGCTGGAGTTGATCCTAAAGAAATACCACTTCCTCATGAATTTATCTTGAATCGGGATCTTTTGGCTCAACTTTATCCAAGTTTTGCCGAGGGAGCAACACCCTTTTTCACCTTGAATTGGGCAAAATATGCGGAATTTCTCAGTTTTCGTGGAGGATTAGATCCAATAACAGGGGGTCTTTGGCTGAGTGATATTGCACACCATCATTTAGCTATTGCGATTCTGTTCCTTATCGCAGGTCATATGTATAGGACTAACTGGGCCATTGGTCATGGCCTGAAAGACATTTTAGAGGCTCATAAAGGTCCATTTACGGGCCAGGGCCATAAAGGTCTCTATGAAATCCTAACAACGTCATGGCATGCTCAATTATCTCTGAACCTGGCTATGTTAGGTTCTTTAACCATTGTTGTAGCTCACCATATGTATTCCATGCCCCCCTATCCATACCTAGCTATTGACTACGGTACACAACTTTCATTGTTCACACATCACATGTGGATCGGGGGATTTCTTATAGTTGGCGCTGCTGCACATGCAGCCATCTTTATGGTAAGAGACTACGATCCAACTACTCGATACAACGATCTATTAGATCGTGTCCTTAGACACCGTGATGCAATCATATCACATCTGAACTGGGCATGCATATTTCTAGGTTTTCACAGTTTTGGCTTGTATATTCATAATGATACTATGAGCGCTTTAGGGCGTCCCCAAGATATGTTTTCCGATACCGCTATACAATTACAACCCATCTTTGCTCAATGGGTACAAAATACCCATGCTTTAGCACCTAGCGTAACAGCTCCTGGTGCAACAACAAGTACCAGCTTAACTTGGGGAGGGAGTGAGTTAGTAGCAGTGGGTGGAAAAGTTGCTTTGTTACCTATCCCATTAGGAACTGCAGATTTTTTGGTTCATCACATTCATGCATTTACAATTCATGTGACTGTATTGATTCTGCTGAAAGGTGTTCTATTTGCTCGCAGTTCCCGTTTGATACCTGATAAAGCAAATCTTGGTTTTCGTTTCCCTTGTGATGGACCTGGTAGGGGGGGGACATGTCAAGTATCCGCCTGGGATCATGTATTCTTAGGTCTATTCTGGATGTACAATGCAATTTCGGTAGTAATTTTCCATTTCAGTTGGAAAATGCAGTCGGATGTTTGGGGTACTATAAGTGATCAAGGAGTAGTCACTCATATCACAGGAGGGAACTTTGCACAGAGTTCCATTACTATTAATGGATGGCTCCGGGATTTCTTATGGGCACAGGCATCTCAGGTAATTCAGTCTTATGGTTCTTCATTATCTGCATATGGTCTTTTTTTCTTAGGTGCTCATTTTGTCTGGGCTTTCAGTTTAATGTTTCTATTCAGTGGCCGTGGTTATTGGCAAGAACTCATTGAATCCATCGTTTGGGCTCATAACAAATTAAAAGTTGCTCCTGCTACCCAGCCTAGAGCCTTGAGTATTGTACAAGGACGTGCTGTAGGAGTAACCCATTACCTTCTGGGTGGAATTGCCACAACATGGGCATTCTTCTTAGCAAGAATTATTGCAGTAGGATAA
>MASPI_CDS_s/ndh_-_psaA_CDS
ATGATTATTCGTTCGCCGGAACCCGAAGTAAAAATTGTTGTAGACAGGAATCCCATAAAAACGTCTTTCGAGGAATGGGCCAGACCCGGCCATTTCTCAAGAACAATAGCTAAGGGTCCTGATACTACCACTTGGATCTGGAACCTACATGCTGATGCTCACGATTTCGATAGTCATACCAGTGATTTGGAGGAGATCTCTCGAAAAGTATTTAGTGCTCATTTTGGCCAACTCTCTATTATCTTTCTTTGGCTGAGTGGCATGTACTTCCATGGCGCCCGTTTTTCCAATTATGAAGCATGGCTAAGTGATCCTACTCATATTGCACCCAGTGCCCAAGTAGTTTGGCCAATAGTAGGTCAAGAAATATTAAATGGGGATGTGGGCGGTGGTTTTCGAGGAATACAAATAACCTCCGGTTTTTTTCAGATTTGGCGAGCATCTGGAATCACTAGTGAATTACAACTCTATTGTACCGCAATTGGTGCATTGGTCTTTGCATCATTAATGCTTTTTGCTGGTTGGTTCCATTATCACAAAGCCGCTCCAAAATTGGCTTGGTTCCAAGATGTAGAATCTATGTTGAACCACCACTTAGCGGGGTTACTAGGACTTGGGTCTCTTTCTTGGGCGGGACACCAAATCCACGTATCTTTACCGATTAACCAATTTCTTGACGCTGGAGTTGATCCTAAAGAAATACCACTTCCTCATGAATTTATCTTGAATCGGGATCTTTTGGCTCAACTTTATCCAAGTTTTGCCGAGGGAGCAACACCCTTTTTCACCTTGAATTGGGCAAAATATGCGGAATTTCTGAGTTTTCGTGGAGGATTAGATCCAATAACAGGGGGTCTTTGGCTGAGTGATATTGCACACCATCATTTAGCTATTGCGATTCTGTTCCTTATCGCAGGTCATATGTATAGGACTAACTGGGCTATTGGTCATGGCCTTAAAGACATTTTAGAGGCTCATAAAGGTCCATTTACGGGCCAGGGCCATAAAGGTCTCTATGAAATCCTAACCACGTCATGGCATGCTCAATTATCTCTGAACCTGGCTATGTTAGGTTCTTTAACCATTGTTGTAGCTCACCATATGTATTCCATGCCTCCCTATCCATACCTAGCTATTGACTACGGTACACAACTTTCATTGTTCACACATCACATGTGGATCGGGGGATTTCTTATAGTTGGCGCTGCTGCACATGCAGCCATCTTTATGGTAAGAGACTACGATCCAACTACTCGATACAACGATCTATTAGATCGTGTCCTTAGACACCGTGATGCAATCATATCACATCTGAACTGGGCATGCATATTTCTAGGTTTTCACAGTTTTGGCTTGTATATTCATAATGATACTATGAGCGCTTTAGGGCGTCCCCAAGATATGTTTTCCGATACCGCTATACAATTACAACCCATCTTTGCTCAATGGGTACAAAATACCCATGCTTTAGCACCTAGCGTAACAGCTCCTGGTGCAACAACAAGTACCAGCTTAACTTGGGGAGGTAGTGAGTTAGTAGCAGTGGGTGGCAAAGTTGCTTTGTTACCTATCCCATTAGGAACTGCAGATTTTTTGGTTCATCACATTCATGCATTTACAATTCATGTGACTGTATTGATTCTGCTGAAAGGTGTTCTATTTGCTCGCAGTTCCCGTTTGATACCTGATAAAGCAAATCTTGGTTTTCGTTTCCCTTGTGATGGACCTGGTAGGGGGGGGACATGCCAAGTATCCGCCTGGGATCATGTATTCTTAGGTCTATTCTGGATGTACAATGCAATTTCGGTAGTAATTTTCCATTTCAGTTGGAAAATGCAGTCGGATGTTTGGGGTACTATAAGTGATCAAGGAGTAGTCACTCATATCACAGGAGGGAACTTTGCACAGAGTTCCATTACTATTAATGGATGGCTCCGGGATTTCTTATGGGCACAGGCATCTCAGGTAATTCAGTCTTATGGTTCTTCATTATCTGCATATGGTCTTTTTTTCTTAGGTGCTCATTTTGTCTGGGCTTTCAGTTTAATGTTTCTATTCAGCGGCCGTGGTTATTGGCAAGAACTCATTGAATCCATCGTTTGGGCTCATAACAAATTAAAAGTTGCTCCTGCTACCCAGCCTAGAGCCTTGAGTATTGTACAAGGACGTGCTGTAGGAGTAACCCATTACCTTCTGGGTGGAATTGCCACAACATGGGCATTCTTCTTAGCAAGAATTATTGCAGTAGGATAA
>MYOEX_CDS_s/ndh_-_psaA_CDS
ATGATTATTCGTTCGCCGGAACCCGAAGTGAAAATTGTTGTAGACAGGAATCCTATAAAAACGTCTTTCGAGGAATGGGCCAGACCCGGCCATTTCTCAAGAACAATAGCTAAGGGTCCTGATACTACCACTTGGATCTGGAACCTACATGCTGATGCTCACGATTTCGATAGTCATACCAGTGATTTGGAGGAGATCTCTCGAAAAGTATTTAGTGCTCATTTTGGCCAACTCTCTATTATCTTTCTTTGGCTGAGTGGCATGTACTTCCATGGCGCCCGTTTTTCCAATTATGAAGCATGGCTAAGTGATCCTACTCATATTGCACCCAGTGCCCAAGTAGTTTGGCCAATAGTAGGTCAAGAAATATTGAATGGGGATGTGGGCGGTGGTTTTCGAGGAATACAAATAACCTCCGGTTTTTTTCAAATTTGGCGAGCATCTGGAATCACTAGTGAATTACAACTCTATTGTACCGCAATTGGTGCATTGGTCTTTGCATCATTAATGCTTTTTGCTGGTTGGTTCCATTATCACAAAGCCGCTCCCAAATTGGCTTGGTTCCAAGATGTAGAATCTATGTTGAATCACCACTTAGCGGGGTTACTAGGACTTGGGTCTCTTTCTTGGGCGGGACACCAAATCCACGTATCTTTACCTATTAACCAATTTCTTGACGCTGGAGTTGATCCTAAAGAAATACCACTTCCTCATGAATTTATCTTGAATCGGGATCTTTTGGCTCAACTTTATCCAAGTTTTGCCGAGGGAGCAACACCCTTTTTCACCTTGAATTGGGCAAAATATGCGGAATTTCTGAGTTTTCGTGGAGGATTAGATCCAATAACAGGGGGTCTTTGGCTGAGTGATATTGCACACCATCATTTAGCTATTGCGATTCTTTTCCTTATCGCAGGTCATATGTATAGGACTAACTGGGCCATAGGTCATGGCCTTAAAGACATTTTAGAGGCTCATAAAGGTCCATTTACGGGCCAGGGCCATAAAGGTCTCTATGAAATCCTAACAACGTCATGGCATGCTCAATTATCTCTGAACCTGGCTATGTTAGGTTCTTTAACCATTGTTGTAGCTCACCATATGTATTCCATGCCCCCCTATCCATACCTAGCTATTGACTACGGTACACAACTTTCATTGTTCACACATCACATGTGGATCGGGGGATTTCTTATAGTTGGCGCTGCTGCACATGCAGCCATCTTTATGGTAAGAGACTACGATCCAACTACTCGATACAACGATCTATTAGATCGTGTCCTTAGACACCGTGATGCAATCATATCACATCTGAACTGGGCATGCATATTTCTAGGTTTTCACAGTTTTGGCTTGTATATTCATAATGATACTATGAGCGCTTTAGGACGTCCCCAAGATATGTTTTCAGATACCGCTATACAATTACAACCCATCTTTGCTCAATGGGTACAAAATACCCATGCTTTAGCACCTAGCGTAACAGCTCCTGGTGCAACAACAAGTACCAGCTTAACTTGGGGAGGTAGTGAGTTAGTAGCAGTGGGTGGCAAAGTTGCTTTGTTACCTATCCCATTAGGAACTGCAGATTTTTTGGTTCATCACATTCATGCATTTACAATTCATGTGACTGTATTGATTCTGCTGAAAGGTGTTCTATTTGCTCGCAGTTCCCGTTTGATACCTGATAAAGCAAATCTTGGTTTTCGTTTCCCTTGTGATGGACCTGGTAGGGGAGGGACATGTCAAGTATCCGCCTGGGATCATGTATTCTTAGGTCTATTCTGGATGTACAATGCAATTTCGGTAGTAATTTTCCATTTCAGTTGGAAAATGCAGTCGGATGTTTGGGGTACTATAAGTGATCAAGGAGTTGTCACTCATATCACAGGAGGGAACTTTGCACAGAGTTCCATTACTATTAATGGATGGCTCCGGGATTTCTTATGGGCACAGGCATCTCAGGTAATTCAGTCTTATGGTTCTTCATTATCTGCATATGGTCTTTTTTTCTTAGGTGCTCATTTTGTCTGGGCTTTCAGTTTAATGTTTCTATTCAGTGGCCGTGGTTATTGGCAAGAACTCATTGAATCCATCGTTTGGGCTCATAACAAATTAAAAGTTGCTCCTGCTACCCAGCCTAGAGCCTTGAGTATTGTACAAGGACGTGCTGTAGGAGTAACCCATTACCTTCTGGGTGGAATTGCCACAACATGGGCATTCTTCTTAGCAAGAATTATTGCAGTAGGATAA
>OCTGR_CDS_s/ndh_-_psaA_CDS
ATGATTATTCGTTCGCCGGAACCCGAAGTGAAAATTGTTGTAGACAGGAATCCTATAAAAACGTCTTTCGAGGAATGGGCCAGACCCGGCCATTTCTCAAGAACAATAGCTAAGGGTCCTGATACTACCACTTGGATCTGGAACCTACATGCTGATGCTCACGATTTCGATAGTCATACCAGTGATTTGGAGGAGATCTCTCGAAAAGTATTTAGTGCTCATTTTGGCCAACTCTCTATTATCTTTCTTTGGCTGAGTGGCATGTACTTCCATGGCGCCCGTTTTTCCAATTATGAAGCATGGCTAAGTGATCCTACTCATATTGCACCCAGTGCCCAAGTAGTTTGGCCAATAGTAGGTCAAGAAATATTGAATGGGGATGTGGGCGGTGGTTTTCGAGGAATACAAATAACCTCCGGTTTTTTTCAGATTTGGCGAGCATCTGGAATCACTAGTGAATTACAACTCTATTGTACCGCAATTGGTGCATTGGTCTTTGCATCGTTAATGCTTTTTGCTGGTTGGTTCCATTATCACAAAGCCGCTCCCAAATTGGCTTGGTTCCAAGATGTAGAATCTATGTTGAATCACCACTTAGCGGGGTTACTAGGACTTGGGTCTCTTTCTTGGGCGGGACACCAAATCCACGTATCTTTACCGATTAACCAATTTCTTGACGCTGGAGTTGATCCTAAAGAAATACCACTTCCTCATGAATTTATCTTGAATCGGGATCTTTTGGCTCAACTTTATCCAAGTTTTGCCGAGGGAGCAACACCCTTTTTCACCTTGAATTGGGCAAAATATGCGGAATTTCTGAGTTTTCGTGGAGGATTAGATCCAATAACAGGGGGTCTTTGGCTGAGTGATATTGCACACCATCATTTAGCTATTGCGATTCTGTTCCTTATCGCAGGTCATATGTATAGGACTAACTGGGCCATTGGTCATGGCCTTAAAGACATTTTAGAGGCTCATAAAGGTCCATTTACGGGCCAGGGCCATAAAGGTCTCTATGAAATCCTAACAACGTCATGGCATGCTCAATTATCTCTGAACCTGGCTATGTTAGGTTCTTTAACCATTGTTGTAGCTCACCATATGTATTCCATGCCCCCCTATCCATACCTAGCTATTGACTATGGTACACAACTTTCATTGTTCACACATCACATGTGGATCGGGGGATTTCTTATAGTTGGCGCTGCTGCACATGCAGCCATCTTTATGGTAAGAGACTACGATCCAACTACTCGATACAACGATCTATTAGATCGTGTCCTTAGACACCGTGATGCAATCATATCACATCTGAACTGGGCATGCATATTTCTAGGTTTTCACAGTTTTGGCTTGTATATTCATAATGATACTATGAGCGCTTTAGGGCGTCCCCAAGATATGTTTTCAGATACCGCTATACAATTACAACCCATCTTTGCTCAATGGGTACAAAATACCCATGCTTTAGCACCTAGCGTAACAGCTCCTGGTGCAACAACAAGTACCAGCTTAACTTGGGGAGGTAGTGAGTTAGTAGCAGTGGGTGGCAAAGTTGCTTTGTTACCTATCCCATTAGGAACTGCAGATTTTTTGGTTCATCACATTCATGCATTTACAATTCATGTGACTGTATTAATTCTGCTGAAAGGTGTTCTATTTGCTCGCAGTTCCCGTTTGATACCTGATAAAGCAAATCTTGGTTTTCGTTTCCCTTGTGATGGACCTGGTAGAGGGGGGACATGTCAAGTATCCGCCTGGGATCATGTATTCTTAGGTCTATTCTGGATGTACAATGCAATTTCGGTAGTAATTTTCCATTTCAGTTGGAAAATGCAGTCGGATGTTTGGGGTACTATAAGTGATCAAGGAGTAGTCACTCATATCACAGGAGGGAACTTTGCACAGAGTTCCATTACTATTAATGGATGGCTCCGGGATTTCTTATGGGCACAGGCATCTCAGGTAATTCAGTCTTATGGTTCTTCATTATCTGCATATGGTCTTTTTTTCTTAGGTGCTCATTTTGTCTGGGCTTTCAGTTTAATGTTTCTATTCAGTGGCCGTGGTTATTGGCAAGAACTCATTGAATCCATCGTTTGGGCTCATAACAAATTAAAAGTTGCTCCTGCTACCCAGCCTAGAGCCTTGAGTATTGTACAAGGACGTGCTGTAGGAGTAACCCATTACCTTCTGGGTGGAATTGCCACAACATGGGCATTCTTCTTAGCAAGAATTATTGCAGTAGGATAA
>PABMI_CDS_s/ndh_-_psaA_CDS
ATGATTATTCGTTCGCCGGAACCCGAAGTGAAAATTGTTGTAGACAGGAATCCTATAAAAACGTCTTTCGAGGAATGGGCCAGACCCGGCCATTTCTCAAGAACAATAGCTAAGGGTCCTGATACTACCACTTGGATCTGGAACCTACATGCTGATGCTCACGATTTCGATAGTCATACCAGTGATTTGGAGGAGATCTCTCGAAAAGTATTTAGTGCTCATTTTGGCCAACTCTCTATTATCTTTCTTTGGCTGAGTGGCATGTACTTCCATGGCGCCCGTTTTTCCAATTATGAAGCATGGCTAAGTGATCCTACTCATATTGCACCCAGTGCCCAAGTAGTTTGGCCAATAGTAGGTCAAGAAATATTAAATGGGGATGTGGGCGGTGGTTTTCGAGGAATACAAATAACCTCCGGTTTTTTTCAGATTTGGCGAGCATCTGGAATCACTAGTGAATTACAACTCTATTGTACCGCAATTGGTGCATTGGTCTTTGCATCATTAATGCTTTTTGCTGGTTGGTTCCATTATCATAAAGCCGCTCCCAAATTGGCTTGGTTCCAAGATGTAGAATCTATGTTGAATCACCACTTAGCGGGGTTACTAGGACTTGGGTCTCTTTCTTGGGCGGGACACCAAATCCACGTATCTTTACCGATTAACCAATTTCTTGACGCTGGAGTTGATCCTAAAGAAATACCACTTCCTCATGAATTTATCTTGAATCGGGATCTTTTGGCTCAACTTTATCCAAGTTTTGCCGAGGGAGCAACACCCTTTTTCACCTTGAATTGGGCAAAATATGCGGAATTTCTGAGTTTTCGTGGAGGATTAGATCCAATAACAGGGGGTCTTTGGCTGAGTGATATTGCACACCATCATTTAGCTATTGCGATTCTGTTCCTTATCGCAGGTCATATGTATAGGACTAACTGGGCCATTGGTCATGGCCTTAAAGACATTTTAGAGGCTCATAAAGGTCCATTTACGGGCCAGGGACATAAAGGTCTTTATGAAATCCTAACAACGTCATGGCATGCTCAATTATCTCTGAACCTGGCTATGTTAGGTTCTTTAACCATTGTTGTAGCTCACCATATGTATTCCATGCCCCCCTATCCATACCTAGCTATTGACTACGGTACACAACTTTCATTGTTCACACATCACATGTGGATCGGGGGATTTCTTATAGTTGGCGCTGCTGCACATGCAGCCATCTTTATGGTAAGAGACTACGATCCAACTACTCGATACAACGATCTATTAGATCGTGTCCTTAGACACCGTGATGCAATCATATCACATCTGAACTGGGCATGCATATTTCTAGGTTTTCACAGTTTTGGCTTGTATATTCATAATGATACTATGAGCGCTTTAGGGCGTCCCCAAGATATGTTTTCCGATACCGCTATACAATTACAACCCATCTTTGCTCAATGGGTACAAAATACCCATGCTTTAGCACCTAGCGTAACAGCTCCTGGTGCAACAACAAGTACCAGCTTAACTTGGGGAGGTAGTGAGTTAGTAGCAGTGGGTGGCAAAGTTGCTTTGTTACCTATCCCATTAGGAACTGCAGATTTTTTGGTTCATCACATTCATGCATTTACAATTCATGTAACTGTATTGATTCTGCTGAAAGGTGTTCTATTTGCTCGCAGTTCCCGTTTGATACCTGATAAAGCAAATCTTGGTTTTCGTTTCCCTTGTGATGGACCTGGTAGGGGGGGGACATGTCAAGTATCCGCCTGGGATCATGTATTCTTAGGTCTATTCTGGATGTACAATGCAATTTCGGTAGTCATTTTCCATTTCAGTTGGAAAATGCAGTCGGATGTTTGGGGTACTATAAGTGATCAAGGAGTAGTCACTCATATCACAGGAGGGAACTTTGCACAGAGTTCCATTACTATTAATGGATGGCTCCGGGATTTCTTATGGGCACAGGCATCTCAGGTAATTCAGTCTTATGGTTCTTCATTATCTGCATATGGTCTTTTTTTCTTAGGTGCTCATTTTGTCTGGGCTTTCAGTTTAATGTTTCTATTCAGCGGCCGTGGTTATTGGCAAGAACTCATTGAATCCATCGTTTGGGCTCATAACAAATTAAAAGTTGCTCCTGCTACCCAGCCTAGAGCCTTGAGTATTGTACAAGGACGTGCTGTAGGAGTAACCCATTACCTTCTGGGTGGAATTGCCACAACATGGGCATTCTTCTTAGCAAGAATTATTGCAGTAGGATAA
>STEGR_CDS_s/ndh_-_psaA_CDS
ATGATTATTCGTTCGCCGGAACCCGAAGTGAAAATTGTTGTAGACAGGAATCCTATAAAAACGTCTTTCGAGGAATGGGCCAGACCCGGCCATTTCTCAAGAACAATAGCTAAGGGTCCTGATACTACCACTTGGATCTGGAACCTACATGCTGATGCTCACGATTTCGATAGTCATACCAGTGATTTGGAGGAGATCTCTCGAAAAATATTTAGTGCTCATTTTGGCCAACTCTCTATTATCTTTCTTTGGCTGAGTGGCATGTACTTCCATGGCGCCCGTTTTTCCAATTATGAAGCATGGCTAAGTGATCCTACTCATATTGCACCCAGTGCCCAAGTAGTTTGGCCAATAGTAGGTCAAGAAATATTAAATGGGGATGTGGGCGGTGGTTTTCGAGGAATACAAATAACCTCCGGTTTTTTTCAGATTTGGCGAGCATCTGGAATCACTAGTGAATTACAACTCTATTGTACCGCAATTGGTGCATTGGTCTTTGCATCATTAATGCTTTTTGCTGGTTGGTTCCATTATCACAAAGCCGCTCCCAAATTGGCTTGGTTCCAAGATGTAGAATCTATGTTGAATCACCATTTAGCGGGGTTACTAGGACTTGGGTCTCTTTCTTGGGCGGGACACCAAATCCACGTATCTTTACCGATTAACCAATTTCTTGACGCTGGAGTTGATCCTAAAGAAATACCACTTCCTCATGAATTTATTTTGAATCGGGATCTTTTGGCTCAACTTTATCCAAGTTTTGCCGAGGGAGCAACACCCTTTTTCACCTTGAATTGGGCAAAATATGCGGAATTTCTGAGTTTTCGTGGAGGATTAGATCCAATAACAGGGGGTCTTTGGCTGAGTGATATTGCACACCATCATTTAGCTATTGCGATTCTGTTCCTTATCGCAGGTCATATGTATAGGACTAACTGGGCCATTGGTCATGGCCTTAAAGACATTTTAGAGGCTCATAAAGGTCCATTTACGGGCCAGGGCCATAAGGGTCTCTATGAAATCCTAACAACGTCATGGCATGCTCAATTATCTCTGAACCTGGCTATGTTAGGTTCTTTAACCATTGTTGTAGCTCACCATATGTATTCCATGCCCCCCTATCCATACCTAGCTATTGACTACGGTACACAACTTTCATTGTTCACACATCACATGTGGATCGGGGGATTTCTTATAGTTGGCGCTGCTGCACATGCAGCCATCTTTATGGTAAGAGACTACGATCCAACTACTCGATACAACGATCTATTAGATCGTGTCCTTAGACACCGTGATGCAATCATATCACATCTTAACTGGGCATGCATATTTTTAGGTTTTCACAGTTTTGGCTTGTATATTCATAATGATACTATGAGCGCTTTAGGGCGTCCCCAAGATATGTTTTCCGATACCGCTATACAATTACAACCCATCTTTGCTCAATGGGTACAAAATACCCATGCTTTAGCACCTAGCGTAACAGCTCCTGGTGCAATAACAAGTACCAGCTTAACTTGGGGAGGTAGTGAGTTAGTAGCAGTGGGTGGCAAAGTTGCTTTGTTACCTATCCCATTAGGAACTGCAGATTTTTTGGTTCATCACATTCATGCATTTACAATTCATGTGACTGTATTGATTCTGCTGAAAGGTGTTCTATTTGCTCGCAGTTCCCGTTTGATACCTGATAAAGCAAATCTTGGTTTTCGTTTCCCTTGTGATGGACCTGGTAGGGGGGGGACATGTCAAGTATCCGCCTGGGATCATGTATTCTTAGGTCTATTCTGGATGTACAATGCAATTTCGGTAGTAATTTTCCATTTCAGTTGGAAAATGCAGTCGGATGTTTGGGGTACTATAAGTGATCAAGGAGTAGTCACTCATATCACAGGAGGGAACTTTGCACAGAGTTCCATTACTATTAATGGATGGCTACGGGATTTCTTATGGGCACAGGCATCTCAGGTAATTCAGTCTTATGGTTCTTCATTATCTGCATATGGTCTTTTTTTCTTAGGTGCTCATTTTGTCTGGGCTTTCAGTTTAATGTTTCTATTCAGTGGCCGTGGTTATTGGCAAGAACTCATTGAATCCATCGTTTGGGCTCATAACAAATTAAAAGTTGCTCCTGCTACCCAGCCTAGAGCCTTGAGTATTATACAAGGACGTGCTGTAGGAGTAACCCATTACCTTCTGGGTGGAATTGCCACAACATGGGCATTCTTCTTAGCAAGAATTATTGCAGTAGGATAA
