# Supplementary material for: Plastid phylogenomics of Pleurothallidinae (Orchidaceae): Conservative plastomes, new variable markers, and comparative analyses of plastid, nuclear, and mitochondrial data
Source: PLoS One. 2021 Aug 27;16(8):e0256126. doi: 10.1371/journal.pone.0256126 (PMC8396723; doi:10.1371/journal.pone.0256126)
Supplement: S1 File — (ZIP) [file pone.0256126.s018.zip › psaB.fasta]

>ACIRE_CDS_s/ndh_-_psaB_CDS
ATGACATTAAGATTCCCAAGGTTTAACCAAGGCTTAGCTCAGGACCCCACTACTCGTCGTATTTGGTTTGGTATTGCTACCGCACATGACTTCGAGAGTCATGATGATATTACTGAAGAACGTCTTTATCAGAACATTTTTGCTTCGCACTTTGGACAGTTAGCAATAATATTTCTGTGGACGTCCGGAAATCTTTTTCATGTAGCTTGGCAAGGAAATTTTGAGTCATGGATACAGGACCCTTTACATGTAAGACCTATTGCTCATGCAATTTGGGATCCTCATTTTGGTCAACCTGCTGTAGAAGCCTTTACTAGAGGAGGCGCTATCGGTCCAGTGAATATCGCTTATTCAGGTGTTTATCAGTGGTGGTATACAATCGGATTACGCACCAATGGGGATCTTTATACTGGAGCTCTTTTTCTATTACTTCTTTCTGCTATATCCTTAATAGCGAGTTGGTTACACCTACAACCAAAATGGAAACCAAGCGTTTCTTGGTTCAAAAATGCCGAATCTCGTCTCAATCATCATTTGTCAGGGCTTTTTGGAGTAAGTTCCTTGGCTTGGACAGGACATTTAGTTCATGTCGCTATTCCCGGATCGAGGGGAGAGTACGTCAGATGGAATAATTTCTTAGACGTATTGCCGTATCCCCAAGGGTTGGGACCCCTTTTTATGGGTCAATGGAATCTTTATGCTCAAAACCCTGATTCCAGTAGTCATTTATTTGGTACCTCCCAAGGGGCAGGAACTGCCATTCTAACCCTTCTTGGGGGATTCCATCCCCAAACGCAAAGTTTATGGCTAACCGATATTGCTCATCATCATTTAGCTATTGCATTCCTTTTTCTCGTTGCTGGTCATATGTATAGAACTAACTTCGGAATTGGGCACAGTATCAAAGATCTTTTAGAAGCACATATTCCTCCGGGGGGTCGATTAGGACGTGGGCATAAGGGTCTTTATGACACAATAAATAATTCGCTTCATTTTCAATTGGGCCTTGCTCTAGCCTCTTTAGGGGTTATTACTTCCTTAGTAGCTCAACACATGTACTCTTTACCTGCTTATGCATTCATAGCACAAGACTTTACTACTCAAGCTGCGTTATATACTCATCACCAATACATCGCAGGGTTCATCATGACAGGAGCCTTTGCTCATGGGGCTATATTCTTCATTAGGGATTACAATCCGGAACAGAATGAGGATAATGTATTGGCAAGAATGTTAGACCATAAAGAAGCTATAATATCTCATTTAAGTTGGGCCAGCCTCTTTCTGGGGTTCCATACCTTGGGCCTTTATGTTCATAACGACGTCATGCTTGCTTTTGGTACTCCGGAAAAACAAATATTAATCGAACCCATATTTGCCCAATGGATACAATCTGCTCATGGCAAGACTTCATATGGGTTCGATGTACTCTTATCTTCAACGAATAGCCCGGCATTCAATGCAGGTCGAAGCATATGGTTACCTGGCTGGTTGAATGCTATTAATGAGAATAGTAATTCACTTTTCTTAACAATAGGGCCAGGAGATTTCTTGGTTCATCATGCTATTGCTCTGGGTTTACATACGACTACATTAATTTTAGTAAAAGGTGCTTTAGATGCGCGTGGTTCCAAGTTAATGCCAGATAAAAAGGATTTCGGTTATAGTTTTCCTTGCGACGGCCCCGGGCGTGGTGGTACTTGTGATATTTCTGCTTGGGACGCATTTTATTTGGCAGTTTTCTGGATGCTAAATACCATTGGATGGGTTACTTTTTATTGGCATTGGAAACACATTACATTATGGCAGGGTAATGTTTCACAATTTAATGAATCCTCCACTTATTTGATGGGATGGTTAAGAGATTATCTATGGTTAAACTCTTCACAACTTATCAATGGATATAACCCTTTTGGTATGAATAGTTTATCGGTCTGGGCGTGGATGTTCTTATTTGGACATCTTGTTTGGGCTACTGGATTTATGTTCTTAATTTCCTGGCGTGGCTATTGGCAGGAATTGATTGAAACTTTAGCGTGGGCTCATGAACGAACACCTTTGGCTAATTTGATTCGATGGAAAGATAAGCCAGTGGCTCTTTCCATTGTGCAAGCAAGATTGGTTGGATTAGCCCACTTTTCCGTAGGTTATATATTCACTTACGCAGCTTTCTTGATTGCCTCCACATCAGGAAAATTTGGTTAA
>ANAMI_CDS_s/ndh_-_psaB_CDS
ATGACATTAAGATTCCCAAGGTTTAACCAAGGCTTAGCTCAGGACCCCACTACTCGTCGTATTTGGTTTGGTATTGCTACCGCACATGACTTCGAGAGTCATGATGATATTACTGAAGAACGTCTTTATCAGAACATTTTTGCTTCGCACTTTGGACAGTTAGCAATAATTTTTCTGTGGACGTCCGGAAATCTTTTTCATGTAGCTTGGCAAGGAAATTTTGAGTCATGGATACAGGACCCTTTACATGTAAGACCTATTGCTCATGCAATTTGGGATCCTCATTTTGGTCAACCTGCTGTAGAAGCCTTTACTAGAGGAGGCGCTATCGGTCCAGTGAATATCGCTTATTCTGGTGTTTATCAGTGGTGGTATACAATCGGATTACGCACCAATGGGGATCTTTATACTGGAGCTCTTTTTCTATTACTTCTTTCTGCTATATCCTTAATAGCGAGTTGGTTACACTTACAACCAAAATGGAAACCAAGCGTTTCTTGGTTCAAAAATGCCGAATCTCGTCTCAATCATCATTTGTCAGGGCTTTTTGGAGTAAGTTCCTTGGCTTGGACAGGACATTTAGTTCATGTCGCTATTCCCGGATCGAGGGGAGAGTACGTCAGATGGAATAATTTCTTAGACGTATTGCCGTATCCCCAAGGGTTGGGACCCCTTTTTATGGGTCAATGGAATCTTTATGCTCAAAACCCTGATTCCAGTAGTCATTTATTTGGTACCTCCCAAGGGGCAGGAACTGCCATTCTAACCCTTCTTGGGGGATTCCATCCCCAAACGCAAAGTTTATGGCTAACCGATATTGCTCATCATCATTTAGCTATTGCATTCCTTTTTCTCGTTGCTGGTCATATGTATAGAACTAACTTCGGAATTGGGCACAGTATCAAAGATCTTTTAGAAGCACATATTCCTCCGGGGGGTCGATTAGGACGTGGGCATAAGGGTCTTTATGACACAATAAATAATTCTCTTCATTTTCAATTGGGCCTTGCTCTAGCCTCTTTAGGGGTTATTACTTCCTTAGTAGCTCAACACATGTACTCTTTACCTGCTTATGCATTCATAGCACAAGACTTTACTACTCAAGCTGCGTTATATACTCATCACCAATACATCGCAGGGTTCCTCATGACAGGAGCCTTTGCTCATGGGGCTATATTTTTCATTAGGGATTACAATCCGGAACAGAATGAGGATAATGTATTGGCAAGAATGTTAGACCATAAAGAAGCTATAATATCTCATTTAAGTTGGGCCAGCCTCTTTCTGGGGTTCCATACCTTGGGCCTTTATGTTCATAACGACGTCATGCTTGCTTTTGGTACTCCGGAAAAACAAATCTTAATTGAACCCATATTTGCCCAATGGATACAATCTGCTCATGGCAAAACTTCATATGGGTTCGATGTACTCTTATCGTCAACGAATAGCCCTGCATTCAATGCAGGTCGAAGCATATGGTTACCTGGTTGGTTGAATGCTATTAATGAGAATAGTAATTCACTTTTCTTAACAATAGGGCCGGGAGATTTCTTGGTTCATCATGCTATTGCTCTGGGTTTACATACGACTACATTAATTTTAGTAAAAGGTGCTTTAGATGCGCGTGGTTCCAAGTTAATGCCAGATAAAAAGGATTTCGGTTATAGTTTTCCTTGCGACGGCCCCGGGCGTGGTGGTACTTGTGATATTTCTGCTTGGGACGCATTTTATTTGGCAGTTTTCTGGATGCTAAATACCATTGGATGGGTTACCTTTTATTGGCATTGGAAACACATCACATTATGGCAGGGTAATGTTTCACAATTTAATGAATCTTCCACTTATTTGATGGGATGGTTAAGAGATTATCTATGGTTAAACTCTTCACAACTTATCAATGGATATAATCCTTTTGGTATGAATAGTTTATCGGTCTGGGCGTGGATGTTCTTATTTGGACATCTTGTTTGGGCTACTGGATTTATGTTCTTAATTTCCTGGCGTGGCTATTGGCAGGAATTGATTGAAACTTTAGCGTGGGCTCATGAACGAACACCTTTGGCTAATTTGATTCGATGGAAAGATAAGCCAGTGGCTCTTTCCATTGTGCAAGCAAGATTAGTTGGATTAGCCCACTTTTCTGTAGGTTATATATTCACTTACGCAGCTTTCTTGATTGCCTCCACATCAGGAAAATTTGGTTAA
>ANAOB_CDS_s/ndh_-_psaB_CDS
ATGACATTAAGATTCCCAAGGTTTAACCAAGGCTTAGCTCAGGACCCCACTACTCGTCGTATTTGGTTTGGTATTGCTACCGCACATGACTTCGAGAGTCATGATGATATTACTGAAGAACGTCTTTATCAGAACATTTTTGCTTCGCACTTTGGACAGTTAGCAATAATCTTTCTGTGGACGTCCGGAAATCTTTTTCATGTAGCTTGGCAAGGAAATTTTGAGTCATGGATACAGGACCCTTTACATGTAAGACCTATTGCTCATGCAATTTGGGATCCTCATTTTGGTCAACCTGCTGTAGAAGCCTTTACTAGAGGAGGCGCTATCGGTCCAGTGAATATCGCTTATTCTGGTGTTTATCAGTGGTGGTATACAATCGGATTACGCACCAATGGGGATCTTTATACTGGAGCTCTTTTTCTATTACTTCTTTCTGCTATATCCTTAATAGCGAGTTGGTTACACTTACAACCAAAATGGAAACCAAGCGTTTCTTGGTTCAAAAATGCCGAATCTCGTCTCAATCATCATTTGTCAGGGCTTTTTGGAGTAAGTTCCTTGGCTTGGACAGGACATTTAGTTCATGTCGCTATTCCCGGATCGAGGGGAGAGTACGTCAGATGGAATAATTTCTTAGACGTATTGCCGTATCCCCAAGGGTTGGGACCCCTTTTTATGGGTCAATGGAATCTTTATGCTCAAAACCCTGATTCCAGTAGTCATTTATTTGGTACCTCCCAAGGGGCAGGAACTGCCATTCTAACCCTTCTTGGGGGATTCCATCCCCAAACGCAAAGTTTATGGCTAACCGATATTGCTCATCATCATTTAGCTATTGCATTCCTTTTTCTCGTTGCTGGTCATATGTATAGAACTAACTTCGGAATTGGGCACAGTATCAAAGATCTTTTAGAAGCACATATTCCTCCGGGGGGTCGATTAGGACGTGGGCATAAGGGTCTTTATGACACAATAAACAATTCTCTTCATTTTCAATTGGGCCTTGCTCTAGCCTCTTTAGGGGTTATTACTTCCTTAGTAGCTCAACACATGTACTCTTTACCTGCTTATGCATTCATAGCACAAGACTTTACTACTCAAGCTGCGTTATATACTCATCACCAATACATCGCAGGGTTCATCATGACAGGAGCCTTTGCTCATGGGGCTATATTTTTCATTAGGGATTACAATCCGGAACAGAATGAGGATAATGTATTGGCAAGAATGTTAGACCATAAAGAAGCTATAATATCTCATTTAAGTTGGGCCAGCCTCTTTCTGGGGTTCCATACCTTGGGCCTTTATGTTCATAACGACGTCATGCTTGCTTTTGGTACTCCGGAAAAACAAATCTTAATTGAACCCATATTTGCCCAATGGATACAATCTGCTCATGGCAAGACTTCATATGGGTTCGATGTACTCTTATCGTCAACGAATAGCCCTGCATTCAATGCAGGTCGAAGCATATGGTTACCTGGTTGGTTGAATGCTATTAATGAGAATAGTAATTCACTTTTCTTAACAATAGGGCCGGGAGATTTCTTGGTTCATCATGCTATTGCTCTGGGTTTACATACGACTACATTAATTTTAGTAAAAGGTGCTTTAGATGCGCGTGGTTCCAAGTTAATGCCAGATAAAAAGGATTTCGGTTATAGTTTTCCTTGCGACGGCCCCGGGCGTGGTGGTACTTGTGATATTTCTGCTTGGGACGCATTTTATTTGGCAGTTTTCTGGATGCTAAATACCATTGGATGGGTTACTTTTTATTGGCATTGGAAACACATCACATTATGGCAGGGTAATGTTTCACAATTTAATGAATCTTCCACTTATTTGATGGGATGGTTAAGAGATTATCTATGGTTAAACTCTTCACAACTTATCAATGGATATAATCCTTTTGGTATGAATAGTTTATCGGTCTGGGCGTGGATGTTCTTATTTGGACATCTTGTTTGGGCTACTGGATTTATGTTCTTAATTTCCTGGCGTGGCTATTGGCAGGAATTGATTGAAACTTTAGCGTGGGCTCATGAACGAACACCTTTGGCTAATTTGATTCGATGGAAAGATAAGCCAGTGGCTCTTTCCATTGTGCAAGCAAGATTAGTTGGATTAGCCCACTTTTCCGTAGGTTATATATTCACTTACGCAGCTTTCTTGATTGCCTCCACATCAGGAAAATTTGGTTGA
>STEMO_CDS_s/ndh_-_psaB_CDS
ATGACATTAAGATTCCCAAGGTTTAACCAAGGCTTAGCTCAGGACCCCACTACTCGTCGTATTTGGTTTGGTATTGCTACCGCACATGACTTCGAGAGTCATGATGATATTACTGAAGAACGTCTTTATCAGAACATTTTTGCTTCGCACTTTGGACAGTTAGCCATAATCTTTCTGTGGACGTCCGGAAATCTTTTTCATGTAGCTTGGCAAGGAAATTTTGAGTCATGGATACAGGACCCTTTACATGTAAGACCTATTGCTCATGCAATTTGGGATCCTCATTTTGGTCAACCTGCTGTAGAAGCCTTTACTAGAGGAGGCGCTATCGGTCCAGTGAATATCGCTTATTCTGGTGTTTATCAGTGGTGGTATACAATCGGATTACGCACCAATGGGGATCTTTATACTGGAGCTCTTTTTCTATTACTTCTTTCTGCTATATCCTTAATAGCGAGTTGGTTACACTTACAACCAAAATGGAAACCAAGCGTTTCTTGGTTCAAAAATGCCGAATCTCGTCTAAATCATCATTTGTCAGGGCTTTTTGGAGTAAGTTCCTTGGCTTGGACAGGACATTTAGTTCATGTCGCTATTCCCGGATCGAGGGGAGAGTACGTCAGATGGAATAATTTCTTAGACGTATTGCCGTATCCCCAAGGGTTGGGACCCCTTTTTATGGGTCAATGGAATCTTTATGCTCAAAACCCTGATTCCAGTAGTCATTTATTTGGTACCTCCCAAGGGGCAGGAACTGCCATTCTAACCCTTCTTGGGGGATTCCATCCCCAAACGCAAAGTTTATGGCTAACCGATATTGCTCATCATCATTTAGCTATTGCATTCCTTTTTCTCGTTGCTGGTCATATGTATAGAACTAACTTCGGAATTGGGCACAGTATCAAAGATCTTTTAGAAGCACATATTCCTCCGGGGGGTCGATTAGGACGTGGGCATAAGGGTCTTTATGACACAATAAATAATTCGCTTCATTTTCAATTGGGCCTTGCTCTAGCCTCTTTAGGGGTTATTACTTCCTTAGTAGCTCAACACATGTACTCTTTACCTGCTTATGCATTCATAGCACAAGACTTTACTACTCAAGCTGCGTTATATACTCATCACCAATACATCGCAGGGTTCATCATGACAGGAGCCTTTGCTCATGGGGCTATATTTTTCATTAGGGATTACAATCCGGAACAGAATGAGGATAATGTATTGGCAAGAATGTTAGACCATAAAGAAGCTATAATATCTCATTTAAGTTGGGCCAGCCTCTTTCTGGGGTTCCATACCTTGGGCCTTTATGTTCATAACGACGTCATGCTTGCTTTTGGTACTCCGGAAAAACAAATCTTAATCGAACCCATATTTGCCCAATGGATACAATCTGCTCATGGCAAGACTTCATATGGGTTCGATGTACTCTTATCTTCAACGAATAGCCCTGCATTCAATGCAGGTCGAAGCATATGGTTACCTGGCTGGTTGAATGCTATTAATGAGAATAGTAATTCACTTTTCTTAACAATAGGGCCGGGAGATTTCTTGGTTCATCATGCTATTGCTCTGGGTTTACATACGACTACATTAATTTTAGTAAAAGGTGCTTTAGATGCGCGTGGTTCCAAGTTAATGCCAGATAAAAAGGATTTCGGTTATAGTTTTCCTTGCGACGGCCCCGGGCGTGGTGGTACTTGTGATATTTCTGCTTGGGACGCATTTTATTTGGCAGTTTTCTGGATGCTAAATACCATTGGATGGGTTACTTTTTATTGGCATTGGAAACACATCACATTATGGCAGGGTAATGTTTCACAATTTAATGAATCTTCCACTTATTTGATGGGATGGTTAAGAGATTATCTATGGTTAAACTCTTCACAACTTATCAATGGATATAACCCTTTTGGTATGAATAGTTTATCGGTCTGGGCGTGGATGTTTTTATTTGGACATCTTGTTTGGGCTACTGGATTTATGTTCTTAATTTCCTGGCGTGGCTATTGGCAGGAATTGATTGAAACTTTAGCGTGGGCTCATGAACGAACACCTTTGGCTAATTTGATTCGATGGAAAGATAAGCCAGTGGCTCTTTCCATTGTGCAAGCAAGATTAGTTGGATTAGCCCACTTTTCCGTAGGTTATATATTCACTTACGCAGCTTTCTTGATTGCCTCCACATCAGGAAAATTTGGTTAA
>DRYLI_CDS_s/ndh_-_psaB_CDS
ATGACATTAAGATTCCCAAGGTTTAACCAAGGCTTAGCTCAGGACCCCACTACTCGTCGTATTTGGTTTGGTATTGCTACCGCACATGACTTCGAGAGTCATGATGATATTACTGAAGAACGTCTTTATCAGAACATTTTTGCTTCGCACTTTGGACAGTTAGCAATAATCTTTCTGTGGACGTCCGGAAATCTTTTTCATGTAGCTTGGCAAGGAAATTTTGAGTCATGGATACAAGACCCTTTACATGTAAGACCTATTGCTCATGCAATTTGGGATCCTCATTTTGGTCAACCTGCTGTAGAAGCCTTTACTAGAGGAGGCGCTATCGGTCCAGTGAATATCGCTTATTCTGGTGTTTATCAGTGGTGGTATACAATCGGATTACGCACTAATGGGGATCTTTATACTGGAGCTCTTTTTCTATTACTTCTTTCTGCTATATCCTTACTAGCGAGTTGGTTACACTTACAACCAAAATGGAAACCAAGCATTTCTTGGTTCAAAAATGCCGAATCTCGTCTCAATCATCATTTGTCAGGGCTTTTTGGAGTAAGTTCCTTGGCTTGGACAGGACATTTAGTTCATGTCGCTATTCCCGGATCGAGGGGAGAGTACGTCAGATGGAATAATTTCTTAGACGTATTGCCGTATCCCCAAGGGTTGGGACCCCTTTTTATGGGTCAATGGAATCTTTATGCTCAAAACCCTGATTCCAGTAGTCATTTATTTGGTACCTCCCAAGGGGCAGGAACTGCCATTCTAACCCTTCTTGGGGGATTTCATCCCCAAACGCAAAGTTTATGGCTAACCGATATTGCTCATCATCATTTAGCTATTGCATTCCTTTTTCTTGTTGCTGGTCATATGTATAGAACTAACTTCGGAATTGGGCACAGTATCAAAGATCTTTTAGAAGCACATATTCCTCCGGGGGGTCGATTAGGACGTGGACATAAGGGTCTTTATGACACAATAAATAATTCGCTTCATTTTCAATTGGGCCTTGCTCTAGCCTCTTTAGGGGTTATTACTTCCTTAGTAGCTCAACACATGTACTCTTTACCTGCTTATGCATTCATAGCACAAGACTTTACTACTCAAGCTGCATTATATACTCATCACCAATACATCGCAGGGTTCATCATGACAGGAGCCTTTGCTCATGGGGCTATATTTTTCATTAGGGATTACAATCCGGAACAGAATGAGGATAATGTATTGGCAAGAATGTTAGACCATAAAGAAGCTATAATATCTCATTTAAGTTGGGCCAGCCTCTTTCTGGGGTTCCATACCTTGGGCCTTTATGTTCATAACGACGTCATGCTTGCTTTTGGGACTCCGGAAAAACAAATCTTAATCGAACCCATATTTGCCCAATGGATCCAATCTGCTCATGGCAAGACTTCATATGGGTTCGATGTACTCTTATCTTCAACGAATAGCCCTGCATTCAATGCAGGTCGAAGCATATGGTTACCTGGCTGGTTGAATGCTATTAATGAGAATAGTAATTCACTTTTCTTAACAATAGGGCCGGGAGATTTCTTGGTTCATCATGCTATTGCTCTGGGTTTACATACGACTACATTAATTTTAGTAAAAGGTGCTTTAGATGCGCGTGGTTCCAAGTTAATGCCAGATAAAAAGGATTTCGGTTATAGTTTTCCTTGCGACGGCCCCGGGCGTGGTGGTACTTGTGATATTTCTGCTTGGGACGCATTTTATTTGGCAGTTTTCTGGATGCTAAATACCATTGGATGGGTTACTTTTTATTGGCATTGGAAACACATCACATTATGGCAGGGTAATGTTTCACAATTTAATGAATCCTCCACTTATTTGATGGGATGGTTAAGAGATTATCTATGGTTAAACTCTTCACAACTTATCAATGGATATAACCCTTTTGGTATGAATAGTTTATCGGTCTGGGCGTGGATGTTCTTATTTGGACATCTTGTTTGGGCTACTGGATTTATGTTCTTAATTTCCTGGCGTGGCTATTGGCAGGAATTGATTGAAACTTTAGCGTGGGCTCATGAACGAACACCTTTAGCTAATTTGATTCGATGGAAAGATAAGCCAGTGGCTCTTTCCATTGTGCAAGCAAGATTGGTTGGATTAGCCCACTTTTCCGTAGGTTATATATTCACTTACGCAGCTTTCTTGATTGCCTCCACATCAGGAAAATTTGGTTAA
>MASPI_CDS_s/ndh_-_psaB_CDS
ATGACATTAAGATTCCCGAGGTTTAATCAAGGCTTAGCTCAGGACCCCACTACTCGTCGTATTTGGTTTGGTATTGCTACCGCACATGACTTCGAGAGTCATGATGATATTACTGAAGAACGTCTTTATCAGAACATTTTTGCTTCGCACTTTGGACAGTTAGCAATAATATTTCTGTGGACGTCCGGAAATCTTTTTCATGTAGCTTGGCAAGGAAATTTTGAGTCATGGATACAGGACCCTTTACATGTAAGACCTATTGCTCATGCAATTTGGGATCCTCATTTTGGTCAACCTGCTGTAGAAGCCTTTACTAGAGGAGGCGCTATCGGTCCAGTGAATATCGCTTATTCTGGTGTTTATCAATGGTGGTATACAATAGGATTACGCACCAATGGGGATCTTTATACTGGAGCTCTTTTTCTATTACTTCTTTCTGCTATATCCTTAATAGCGAGTTGGTTACACTTACAACCAAAATGGAAACCAAGCGTTTCTTGGTTCAAAAATGCCGAATCTCGTCTCAATCATCATTTGTCAGGGCTTTTTGGAGTAAGTTCCTTGGCTTGGACAGGACATTTAGTTCATGTCGCTATTCCCGGATCGAGGGGAGAGTACGTCAGATGGAATAATTTCTTAGACGTATTGCCGTATCCCCAAGGGTTGGGACCCCTTTTTATGGGTCAATGGAATCTTTATGCTCAAAACCCTGATTCCAGTAGTCATTTATTTGGTACCTCCCAAGGGGCAGGAACTGCCATTCTAACCCTTCTTGGGGGATTCCATCCCCAAACGCAAAGTTTATGGCTAACCGATATTGCTCATCATCATTTAGCTATTGCATTTCTTTTTCTTGTTGCTGGTCATATGTATAGAACTAACTTCGGAATTGGGCACAGTATCAAAGATCTTTTAGAAGCACATATTCCTCCGGGGGGTCGATTAGGACGTGGGCATAAGGGTCTTTATGACACAATAAATAATTCGCTTCATTTTCAATTGGGCCTTGCTCTAGCCTCTTTAGGGGTTATTACTTCCTTAGTAGCTCAACACATGTACTCTTTACCTGCTTATGCATTCATAGCACAAGACTTTACTACTCAAGCTGCGTTATATACTCATCACCAATACATCGCAGGGTTCATCATGACAGGAGCCTTTGCTCATGGGGCTATATTTTTCATTAGGGATTACAATCCGGAACAGAATGAGGATAATGTATTGGCAAGAATGTTAGACCATAAAGAAGCTATAATATCTCATTTAAGTTGGGCCAGCCTCTTTCTGGGGTTCCATACCTTGGGCCTTTATGTTCATAACGACGTCATGCTTGCTTTTGGTACTCCGGAAAAACAAATCTTAATCGAACCCATATTTGCCCAATGGATACAATCTGCTCATGGCAAGACTTCGTATGGGTTCGATGTACTCTTATCTTCAACGAATAGCCCTGCATTCAATGCAGGTCGAAGCATATGGTTACCTGGCTGGTTGAATGCTATTAATGAGAATAGTAATTCACTTTTCTTAACAATAGGGCCGGGAGATTTCTTGGTTCATCATGCTATTGCTCTGGGTTTACATACGACTACATTAATTTTAGTAAAAGGTGCTTTAGATGCGCGTGGTTCCAAGTTAATGCCAGATAAAAAGGATTTCGGTTATAGTTTTCCTTGCGACGGCCCCGGGCGTGGTGGTACTTGTGATATTTCTGCTTGGGACGCTTTTTATTTGGCAGTTTTCTGGATGCTAAATACCATTGGATGGGTTACTTTTTATTGGCATTGGAAACACATCACATTATGGCAGGGTAATGTTTCACAATTTAATGAATCTTCCACTTATTTGATGGGATGGTTAAGAGATTATCTATGGTTAAACTCTTCACAACTTATCAATGGATATAACCCTTTTGGTATGAATAGTTTATCGGTCTGGGCGTGGATGTTCTTATTTGGACATCTTGTTTGGGCTACTGGATTTATGTTCTTAATTTCCTGGCGTGGCTATTGGCAGGAATTGATTGAAACTTTAGCGTGGGCTCATGAGCGAACACCTTTGGCTAATTTGATTCGATGGAAAGATAAGCCAGTGGCTCTTTCCATTGTGCAAGCAAGATTAGTTGGATTAGCCCACTTTTCCGTAGGTTATATATTCACTTACGCAGCTTTCTTGATTGCCTCCACATCAGGAAAATTTGGTTAA
>MYOEX_CDS_s/ndh_-_psaB_CDS
ATGACATTAAGATTCCCAAGGTTTAACCAAGGCTTAGCTCAGGACCCCACTACTCGTCGTATTTGGTTTGGTATTGCTACCGCACATGACTTCGAGAGTCATGATGATATTACTGAAGAACGTCTTTATCAGAACATTTTTGCTTCGCACTTTGGACAGTTAGCAATAATCTTTCTGTGGACGTCCGGAAATCTTTTTCATGTAGCTTGGCAAGGAAATTTTGAGTCATGGATACAGGACCCTTTACATGTAAGACCTATTGCTCATGCAATTTGGGATCCTCATTTTGGTCAACCCGCTGTAGAAGCCTTTACTAGAGGAGGCGCTATCGGTCCAGTGAATATCGCTTATTCTGGTGTTTATCAGTGGTGGTATACAATCGGATTACGAACCAATGGGGATCTTTATACTGGAGCTCTTTTTCTATTACTTCTTTCTGCTATATCCTTAATAGCGAGTTGGTTACACCTACAACCAAAATGGAAACCAAGCGTTTCTTGGTTCAAAAATGCCGAATCTCGTCTCAATCATCATTTGTCAGGGCTTTTTGGAGTAAGTTCCTTGGCTTGGACAGGACATTTAGTTCATGTCGCTATTCCCGGATCGAGGGGAGAGTACGTCAGATGGAATAATTTCTTAGACGTATTGCCGTATCCCCAAGGGTTGGGACCCCTTTTTATGGGTCAATGGAATCTTTATGCTCAAAACCCTGATTCCAGTAGTCATTTATTTGGTACCTCCCAAGGGGCAGGAACTGCCATTCTAACCCTTCTTGGGGGATTCCATCCCCAAACGCAAAGTTTATGGCTAACCGATATTGCTCATCATCATTTAGCTATTGCATTCCTTTTTCTCGTTGCTGGTCATATGTATAGAACTAACTTCGGAATTGGGCACAGTATCAAAGATCTTTTAGAAGCACATATTCCTCCGGGGGGTCGATTAGGACGTGGGCATAAGGGTCTTTATGACACAATAAATAATTCGCTTCATTTTCAATTGGGCCTTGCTCTAGCCTCTTTAGGGGTTATTACTTCCTTAGTAGCTCAACACATGTACTCTTTACCTGCTTATGCATTCATAGCACAAGACTTTACTACTCAAGCTGCGTTATATACTCATCACCAATACATCGCAGGGTTCATCATGACAGGAGCCTTTGCTCATGGGGCTATATTCTTCATTAGGGATTACAATCCGGAACAGAATGAGGATAATGTATTGGCAAGAATGTTAGACCATAAAGAAGCTATAATATCTCATTTAAGTTGGGCCAGCCTCTTTCTGGGGTTCCATACCTTGGGCCTTTATGTTCATAACGACGTCATGCTTGCTTTTGGTACTCCGGAAAAACAAATCTTAATCGAACCCATATTTGCCCAATGGATACAATCTGCTCATGGCAAGACTTCATATGGGTTCGATGTACTCTTATCTTCAACGAATAGCCCGGCATTCAATGCAGGTCGAAGCATATGGTTACCTGGCTGGTTGAATGCTATTAATGAGAATAGTAATTCACTTTTCTTAACAATAGGGCCGGGAGATTTCTTGGTTCATCATGCTATTGCTCTGGGTTTACATACGACTACATTAATTTTAGTAAAAGGTGCTTTAGATGCGCGTGGTTCCAAGTTAATGCCAGATAAAAAGGATTTCGGTTATAGTTTTCCTTGCGACGGCCCCGGGCGTGGTGGTACTTGTGATATTTCTGCTTGGGACGCATTTTATTTGGCAGTTTTCTGGATGCTAAATACCATTGGATGGGTTACTTTTTATTGGCATTGGAAACACATCACATTATGGCAGGGTAATGTTTCACAATTTAATGAATCCTCCACTTATTTGATGGGATGGTTAAGAGATTATCTATGGTTAAACTCTTCACAACTTATCAATGGATATAACCCTTTTGGTATGAATAGTTTATCGGTCTGGGCGTGGATGTTCTTATTTGGACATCTTGTTTGGGCTACTGGATTTATGTTCTTAATTTCCTGGCGTGGCTATTGGCAGGAATTGATTGAAACTTTAGCGTGGGCTCATGAACGAACACCTTTGGCTAATTTGATTCGATGGAAAGATAAGCCAGTGGCTCTTTCCATTGTGCAAGCAAGATTGGTTGGATTAGCCCACTTTTCCGTAGGTTATATATTCACTTACGCAGCTTTCTTGATTGCCTCCACATCAGGAAAATTTGGTTAA
>OCTGR_CDS_s/ndh_-_psaB_CDS
ATGACATTAAGATTCCCAAGGTTTAACCAAGGCTTAGCTCAGGACCCCACTACTCGTCGTATTTGGTTTGGTATTGCTACCGCACATGACTTCGAGAGTCATGATGATATTACTGAAGAACGTCTTTATCAGAACATTTTTGCTTCGCACTTTGGACAGTTAGCAATAATCTTTCTGTGGACGTCCGGAAATCTTTTTCATGTAGCTTGGCAAGGAAATTTTGAGTCATGGATACAGGACCCTTTACATGTAAGACCTATTGCTCATGCAATTTGGGATCCTCATTTTGGTCAACCTGCTGTAGAAGCCTTTACTAGAGGAGGCGCTATCGGTCCAGTGAATATCGCTTATTCTGGTGTTTATCAGTGGTGGTATACAATCGGATTACGCACCAATGGGGATCTTTATACTGGAGCTCTTTTTCTATTACTTCTTTCTGCTATATCCTTAATAGCGAGTTGGTTACACCTACAACCAAAATGGAAACCAAGCGTTTCTTGGTTCAAAAATGCCGAATCTCGTCTCAATCATCATTTGTCAGGGCTTTTTGGAGTAAGTTCCTTGGCTTGGACAGGACATTTAGTTCATGTCGCTATTCCCGGATCGAGAGGAGAGTACGTCAGATGGAATAATTTCTTAGACGTATTGCCGTATCCCCAAGGGTTGGGACCCCTTTTTATGGGTCAATGGAATCTTTATGCTCAAAACCCTGATTCCAGTAGTCATTTATTTGGTACCTCCCAAGGGGCAGGAACTGCCATTCTAACCCTTCTTGGGGGATTCCATCCCCAAACGCAAAGTTTATGGCTAACCGATATTGCTCATCATCATTTAGCTATTGCATTCCTTTTTCTCGTTGCTGGTCATATGTATAGAACTAACTTCGGAATTGGGCACAGTATCAAAGATCTTTTAGAAGCACATATTCCTCCGGGGGGTCGATTAGGACGTGGGCATAAGGGTCTTTATGACACAATAAATAATTCGCTTCATTTTCAATTGGGCCTTGCTCTAGCCTCTTTAGGGGTTATTACTTCCTTAGTAGCTCAACACATGTACTCTTTACCTGCTTATGCATTCATAGCACAAGACTTTACTACTCAAGCTGCGTTATATACTCATCACCAATACATCGCAGGGTTCATCATGACAGGAGCCTTTGCTCATGGGGCTATATTCTTCATTAGGGATTACAATCCGGAACAGAATGAGGATAATGTCTTGGCAAGAATGTTAGACCATAAAGAAGCTATAATATCTCATTTAAGTTGGGCCAGCCTCTTTCTGGGGTTCCATACCTTGGGCCTTTATGTTCATAACGACGTCATGCTTGCTTTTGGTACTCCGGAAAAACAAATCTTAATCGAACCCATATTTGCCCAATGGATACAATCTGCTCATGGCAAGACTTCATATGGGTTCGATGTACTCTTATCTTCAACGAATAGCCCGGCATTCAATGCAGGTCGAAGCATATGGTTACCTGGCTGGTTGAATGCTATTAATGAGAATAGTAATTCACTTTTCTTAACAATAGGGCCGGGAGATTTCTTGGTTCATCATGCTATTGCTCTGGGTTTACATACGACTACATTAATTTTAGTAAAAGGTGCTTTAGATGCTCGTGGTTCCAAGTTAATGCCAGATAAAAAGGATTTCGGTTATAGTTTTCCTTGCGACGGCCCCGGGCGTGGTGGTACTTGTGATATTTCTGCTTGGGACGCATTTTATTTGGCAGTTTTCTGGATGCTAAATACCATTGGATGGGTTACTTTTTATTGGCATTGGAAACACATCACATTATGGCAGGGTAATGTTTCACAATTTAATGAATCCTCCACTTATTTGATGGGATGGTTAAGAGATTATCTATGGTTAAACTCTTCACAACTTATCAATGGATATAACCCTTTTGGTATGAATAGTTTATCGGTTTGGGCGTGGATGTTCTTATTTGGACATCTTGTTTGGGCTACTGGATTTATGTTCTTAATTTCCTGGCGTGGCTATTGGCAGGAATTGATTGAAACTTTAGCGTGGGCTCATGAACGAACACCTTTGGCTAATTTGATTCGATGGAAAGATAAGCCAGTGGCTCTTTCCATTGTGCAAGCAAGATTGGTTGGATTAGCCCACTTTTCCGTAGGTTATATATTCACTTACGCAGCTTTCTTGATTGCCTCCACATCAGGAAAATTTGGTTAA
>PABMI_CDS_s/ndh_-_psaB_CDS
ATGACATTAAGATTCCCAAGGTTTAACCAAGGCTTAGCTCAGGACCCCACTACTCGTCGTATTTGGTTTGGTATTGCTACCGCACATGATTTCGAGAGTCATGATGATATTACTGAAGAACGTCTTTATCAGAACATTTTTGCTTCGCACTTTGGACAGTTAGCAATAATCTTTCTGTGGACGTCCGGAAATCTTTTTCATGTAGCTTGGCAAGGAAATTTTGAGTCATGGATACAGGACCCTTTACATGTAAGACCTATTGCTCATGCAATTTGGGATCCTCATTTTGGTCAACCTGCTGTAGAAGCCTTTACTAGAGGAGGCGCTATCGGTCCAGTGAATATCGCTTATTCTGGTGTTTATCAGTGGTGGTATACAATCGGATTACGCACCAACGGGGATCTTTATAATGGAGCTCTTTTTCTATTACTTCTTTCTGCTATATCCTTAATAGCGAGTTGGTTACACTTACAACCAAAATGGAAACCAAGCGTTTCTTGGTTCAAAAATGCCGAATCTCGTCTAAATCATCATTTGTCAGGGCTTTTTGGAGTAAGTTCCTTGGCTTGGACAGGACATTTAGTTCATGTCGCTATTCCCGGATCGAGGGGAGAGTACGTCAGATGGAATAATTTCTTAGATGTATTGCCGTATCCCCAAGGGTTGGGACCCCTTTTTATGGGTCAATGGAATCTTTATGCTCAAAACCCTGATTCCAGTAGTCATTTGTTTGGTACCTCCCAAGGGGCAGGAACTGCCATTCTAACCCTTCTTGGGGGATTCCATCCCCAAACGCAAAGTTTATGGCTAACCGATATTGCTCATCATCATTTAGCTATTGCATTCCTTTTTCTTGTTGCTGGTCATATGTATAGAACTAACTTCGGAATTGGGCACAGTATCAAAGATCTTTTAGAAGCACATATTCCTCCGGGGGGTCGATTAGGACGTGGGCATAAGGGTCTTTATGACACAATAAATAATTCGCTTCATTTTCAATTGGGCCTTGCTCTAGCCTCTTTAGGGGTTATTACTTCCTTAGTAGCTCAACACATGTACTCTTTACCTGCTTATGCATTCATAGCACAAGACTTTACTACTCAAGCTGCGTTATATACTCATCACCAATACATCGCAGGGTTCATCATGACAGGAGCCTTTGCTCATGGGGCTATATTTTTCATTAGGGATTACAATCCGGAACAGAATGAGGATAATGTATTGGCAAGAATGTTAGACCATAAAGAAGCTATAATATCTCATTTAAGTTGGGCCAGCCTCTTTCTGGGGTTCCATACCTTGGGCCTTTATGTTCATAACGACGTCATGCTTGCTTTTGGTACTCCGGAAAAACAAATCTTAATCGAACCCATATTTGCCCAATGGATACAATCTGCTCATGGCAAGACTTCATATGGGTTCGATGTACTCTTATCTTCAACGAATAGCCCTGCATTCAATGCAGGTCGAAGCATATGGTTACCTGGCTGGTTGAATGCTATTAATGAGAATAGTAATTCACTTTTCTTAACAATAGGGCCGGGAGATTTCTTGGTTCATCATGCTATTGCTCTGGGTTTACATACGACTACATTAATTTTAGTCAAAGGTGCTTTAGATGCGCGTGGTTCCAAGTTAATGCCAGATAAAAAGGATTTCGGTTATAGTTTTCCTTGCGACGGCCCCGGGCGTGGTGGTACTTGTGATATTTCTGCTTGGGACGCATTTTATTTGGCAGTTTTCTGGATGCTAAATACCATTGGATGGGTTACTTTTTATTGGCATTGGAAACACATCACATTATGGCAGGGTAATGTTTCACAATTTAATGAATCTTCCACTTATTTGATGGGATGGTTAAGAGATTATCTATGGTTAAACTCTTCACAACTTATCAATGGATATAACCCTTTTGGTATGAATAGTTTATCGGTCTGGGCGTGGATGTTCTTATTTGGACATCTTGTTTGGGCTACTGGATTTATGTTCTTAATTTCCTGGCGTGGCTATTGGCAGGAATTGATTGAAACTTTAGCGTGGGCTCATGAACGAACACCTTTAGCTAATTTGATTCGATGGAAAGATAAGCCAGTGGCTCTTTCCATTGTGCAAGCAAGATTAGTTGGATTAGCCCACTTTTCCGTAGGTTATATATTCACTTACGCAGCTTTCTTGATTGCCTCCACATCAGGAAAATTTGGTTAA
>STEGR_CDS_s/ndh_-_psaB_CDS
ATGACATTAAGATTCCCAAGGTTTAACCAAGGCTTAGCTCAGGACCCCACTACTCGTCGTATTTGGTTTGGTATTGCTACCGCACATGACTTCGAGAGTCATGATGATATTACTGAAGAACGTCTTTATCAGAACATTTTTGCTTCGCACTTTGGACAGTTAGCCATAATCTTTCTGTGGACGTCCGGAAATCTTTTTCATGTAGCTTGGCAAGGAAATTTTGAGTCATGGATACAGGACCCTTTACATGTAAGACCTATTGCTCATGCAATTTGGGATCCTCATTTTGGTCAACCTGCTGTAGAAGCCTTTACTAGAGGAGGCGCTATCGGTCCAGTGAATATCGCTTATTCTGGTGTTTATCAGTGGTGGTATACAATCGGATTACGCACCAATGGGGATCTTTATACTGGAGCTCTTTTTCTATTACTTCTTTCTGCTATATCCTTAATAGCGAGTTGGTTACACTTACAACCAAAATGGAAACCAAGCGTTTCTTGGTTCAAAAATGCCGAATCTCGTCTAAATCATCATTTGTCAGGGCTTTTTGGAGTAAGTTCCTTGGCTTGGACAGGACATTTAGTTCATGTCGCTATTCCCGGATCGAGGGGAGAGTACGTCAGATGGAATAATTTCTTAGACGTATTGCCGTATCCCCAAGGGTTGGGACCCCTTTTTATGGGTCAATGGAATCTTTATGCTCAAAACCCTGATTCCAGTAGTCATTTATTTGGTACCTCCCAAGGGGCAGGAACTGCCATTCTAACCCTTCTTGGGGGATTCCATCCCCAAACGCAAAGTTTATGGCTAACCGATATTGCTCATCATCATTTAGCTATTGCATTCCTTTTTCTCGTTGCTGGTCATATGTATAGAACTAACTTCGGAATTGGGCACAGTATCAAAGATCTTTTAGAAGCACATATCCCTCCGGGGGGTCGATTAGGACGTGGGCATAAGGGTCTTTATGACACAATAAATAATTCGCTTCATTTTCAATTGGGCCTTGCTCTAGCCTCTTTAGGGGTTATTACTTCCTTAGTAGCTCAACACATGTACTCTTTACCTGCTTATGCATTCATAGCACAAGACTTTACTACTCAAGCTGCGTTATATACTCATCACCAATACATCGCAGGGTTCATCATGACAGGAGCCTTTGCTCATGGGGCTATATTTTTCATTAGGGATTACAATCCGGAACAGAATGAGGATAATGTATTGGCAAGAATGTTAGACCATAAAGAAGCTATAATATCTCATTTAAGTTGGGCCAGCCTCTTTCTGGGGTTCCATACCTTGGGCCTTTATGTTCATAACGACGTCATGCTTGCTTTTGGTACTCCGGAAAAACAAATCTTAATCGAACCCATATTTGCCCAATGGATACAATCTGCTCATGGCAAGACTTCATATGGGTTCGATGTACTCTTATCTTCAACGAATAGCCCTGCATTCAATGCAGGTCGAAGCATATGGTTACCTGGCTGGTTGAATGCTATTAATGAGAATAGTAATTCACTTTTCTTAACAATAGGGCCGGGAGATTTCTTGGTTCATCATGCTATTGCTCTGGGTTTACATACGACTACATTAATTTTAGTAAAAGGTGCTTTAGATGCGCGTGGTTCCAAGTTAATGCCAGATAAAAAGGATTTCGGTTATAGTTTTCCTTGCGACGGCCCCGGGCGTGGTGGTACTTGTGATATTTCTGCTTGGGACGCATTTTATTTGGCAGTTTTCTGGATGCTAAATACCATTGGATGGGTTACTTTTTATTGGCATTGGAAACACATCACATTATGGCAGGGTAATGTTTCACAATTTAATGAATCTTCCACTTATTTGATGGGATGGTTAAGAGATTATCTATGGTTAAACTCTTCACAACTTATCAATGGATATAACCCTTTTGGTATGAATAGTTTATCGGTCTGGGCGTGGATGTTTTTATTTGGACATCTTGTTTGGGCTACTGGATTTATGTTCTTAATTTCCTGGCGTGGCTATTGGCAGGAATTGATTGAAACTCTAGCGTGGGCTCATGAACGAACACCTTTGGCTAATTTGATTCGATGGAAAGATAAGCCAGTGGCTCTTTCCATTGTGCAAGCAAGATTAGTTGGATTAGCCCACTTTTCCGTAGGTTATATATTCACTTACGCAGCTTTCTTAATTGCCTCCACATCAGGAAAATTTGGTTAA
