# Supplementary material for: Plastid phylogenomics of Pleurothallidinae (Orchidaceae): Conservative plastomes, new variable markers, and comparative analyses of plastid, nuclear, and mitochondrial data
Source: PLoS One. 2021 Aug 27;16(8):e0256126. doi: 10.1371/journal.pone.0256126 (PMC8396723; doi:10.1371/journal.pone.0256126)
Supplement: S1 File — (ZIP) [file pone.0256126.s018.zip › psbK.fasta]

>ACIRE_CDS_s/ndh_-_psbK_CDS
ATGTTTAATATCTTTAGTTTAATCTGTATCTGTCTTAA---TTCTACCCTTTATTCGAGTAGTTTTTTCTTCGCCAAATTGCCCGAGGCTTATGCCTTTTTCAATCCAATCGTAGACGTTATGCCGATTATCCCTGTACTATTTTTTCTCTTAGCCTTTGTTTGGCAAGCTGCTTTAAGTTTTCGATAA
>ANAMI_CDS_s/ndh_-_psbK_CDS
ATGTTTAATATCTTTAGTTTAATCTGTATCTGTCTTAA---TACTACCCTTTATTCAAGTAGTTTTTTCTTCGCCAAATTGCCCGAGGCTTATGCCTTTTTCAATCCAATCGTAGACGTTATGCCGGTTATCCCTGTACTATTTTTGCTCTTAGCCTTTGTTTGGCAAGCTGCTTTAAGTTTTCGATAA
>ANAOB_CDS_s/ndh_-_psbK_CDS
ATGTTTAATATCTTTAGTTTAATCTGTATCTGTCTTAATACTACTACCCTTTATTCAAGTAGTTTTTTCTTCGCCAAATTGCCCGAGGCTTATGCCTTTTTCAATCCAATCGTAGACGTTATGCCGGTTATCCCTGTACTATTTTTGCTCTTAGCCTTTGTTTGGCAAGCTGCTTTAAGTTTTCGATAA
>STEMO_CDS_s/ndh_-_psbK_CDS
ATGTTTAATATCTTTAGTTTAATCTGTATCTGTCTTAA---TTCTACCCTTTATTCGAGTAGTTTTTTCTTCGCCAAATTGCCCGAGGCTTATGCCTTTTTCAATCCAATCGTAGACGTTATGCCGGTTATCCCTTTACTATTTTTTCTCTTAGCCTTTGTTTGGCAAGCTGCTTTAAGTTTTCGATAA
>DRYLI_CDS_s/ndh_-_psbK_CDS
ATGTTTAATATCTTTAGTTTAATCTGTATCTGTCTTAA---TTCTACCCTTTATTCGAGTAGTTTTTTATTCGCCAAATTGCCCGAGGCTTATGCCTTTTTCAATCCAATCGTAGACGTTATGCCGGTTATCCCTTTACTATTTTTTCTCTTAGCCTTTGTTTGGCAAGCTGCTTTAAGTTTTCGATAA
>MASPI_CDS_s/ndh_-_psbK_CDS
ATGTTTAATATCTTTAGTTTAATCTGTATCTGTCTTAA---TTCTACCCTTTATTCGAGTAGTTTTTTCTTCGCCAAATTGCCCGAGGCTTATGCCTTTTTCAATCCAATCGTAGACGTTATGCCGGTTATCCCTTTACTATTTTTTCTCTTAGCCTTTGTTTGGCAAGCTGCTTTAAGTTTTCGATAA
>MYOEX_CDS_s/ndh_-_psbK_CDS
ATGTTTAATATCTTTAGTTTAATCTGTATCTGTCTTAA---TTCTACCCTTTATTCGAGTAGTTTTTTCTTCGCCAAATTGCCCGAGGCTTATGCCTTTTTCAATCCAATCGTAGACGTTATGCCGGTTATCCCTTTACTCTTTTTTCTCTTAGCCTTTGTTTGGCAAGCTGCTTTAAGTTTTCGATAA
>OCTGR_CDS_s/ndh_-_psbK_CDS
ATGTTTAATATCTTTAGTTTAATCTGTATCTGTCTTAA---TTCTACCCTTTATTCGAGTAGTTTTTTCTTCGCCAAATTGCCCGAGGCTTATGCCTTTTTCAACCCAATCGTAGACGTTATGCCGGTTATCCCTGTACTATTTTTTCTCTTAGCCTTTGTTTGGCAAGCTGCTTTAAGTTTTCGATAA
>PABMI_CDS_s/ndh_-_psbK_CDS
ATGTTTAATATCTTTAGTTTAATCTGTATCTGTCTGAA---TTCTACCCTTTATTCGAGTAGTTTTTTCTTCGCCAAATTGCCCGAGGCTTATGCCTTTTTCAATCCAATCGTAGACGTTATGCCGGTTATCCCTGTACTATTTCTTCTCTTAGCCTTTGTTTGGCAAGCTGCTTTAAGTTTTCGATAA
>STEGR_CDS_s/ndh_-_psbK_CDS
ATGTTTAATATCTTTAGTTTAATCTGTATCTGTCTTAA---TTCTACCCTTTATTCGAGTAGTTTTTTCTTCGCCAAATTGCCCGAGGCTTATGCCTTTTTCAATCCAATCGTAGACGTTATGCCGGTTATCCCTTTACTATTTTTTCTCTTAGCCTTTGTTTGGCAAGCTGCTTTAAGTTTTCGATAA
