# Supplementary material for: Plastid phylogenomics of Pleurothallidinae (Orchidaceae): Conservative plastomes, new variable markers, and comparative analyses of plastid, nuclear, and mitochondrial data
Source: PLoS One. 2021 Aug 27;16(8):e0256126. doi: 10.1371/journal.pone.0256126 (PMC8396723; doi:10.1371/journal.pone.0256126)
Supplement: S1 File — (ZIP) [file pone.0256126.s018.zip › rpoB.fasta]

>ACIRE_CDS_s/ndh_-_rpoB_CDS
ATGTTCCAGAATGAAAATGAGGGAATGTCCACAATACCTGGATTTAGTCAGATACAATTTGAGGGATTTTGTAGGTTCATTAATCAGGGCTTGACGGAAGAATTTCATAAGTTTCAAAAAATTGAAGATAGAGATCAAGAAATTGAATTTCAATTATTTGCGGAAACATATCAATTGGTAGAGCCCTTGATAAAAGAAAGAGATGCTGTGTATGAATCACTCACATATTCTTCTGAATTATATGTACCCGCGGTCTTAATTTGGAAAACCGGTAGAAGTATGCAAGAACAAACCGTTTTTCTTGGAAACATCCCTATAATGAATTCTTTTGGAACCTCTATAGTAAATGGAATATACCGAATTGTGATCAACCAAATATTGCAAAGTCCCGGTATTTACTACCGTTCAGAATTGGAACATAATGGAAGAATTTCTGTCTATACCAGTACTATAATATCGGATTGGGGGGGAAGGTCGGAATTAGAAATTGATAGAAAAGCAAGGATATGGGCCCGTGTAAGTAGAAAACAAAAAATATCTATTCTAGTTCTATCATCAGCTATGGGTTCAAATCTAAGAGAAATTCTAGATAATGTTTGTTACCCTGAAATTTTCTTGTCTTTCCCGAATGATAAAGATAAAAAAAAGATTGGGTCAAAAGAAAATGCTATTTTGGAGTTTTATAAACAATTTGCCTGTGTAGGGGGAGATCCGGTATTTTCTGAGTCCTTATGCAAGGATTTACAAAAGAAATTTTTTCAACAAAGATGTGAATTAGGAAAGATTGGTCGACGAAATATGAACCGGAGACTTAATATTGATATACCCCAAAACAAGACATTTTTGTTACCACGAGATCTATTGGCTGCTGTGGATCATTTGATTGAAATGAAATTGGGAATGGGTACACTTGACGATATGAATCACTTGAAAAATAAACGTATTCGTTCTGTAGCAGATCTATTACAGGATCAATTCGGATTGGCTCTTGTTCGTTTAGAAAATACGGTTCGAGGAACTATATGTGGAGCAATCAGGCATAAATTGATACCGACTCCTCAAAATTTGGTAACTTCAACTTCATTAACAACTACTTATGAATCGTTTTTTGGCCTACACCCTTTATCTCAAGTTTTGGATCGAACTAACCCGTTGACACAAATTGTTCATGGGCGAAAATGGAGTTATTTGGGTCCTGGAGGATTGACGGGGCGAACTGCTAGTTTTCGGATACGAGATATTCACCCGAGTCACTATGGACGTATTTGTCCAATTGACACGTCCGAAGGAATTAATGTTGGACTTATTGGATCATTAGCTATTCATGTGAAGGTTGGTTATTGGGGATCTATAGAGAGTCCGTTTTATGAATTATCTGAGAGATCAAAAGAGGCACAGACGGTTTATTTATCACCAAATAGAGATGAATATTCTATGGTAGCAGCAGGAAATTCTTTGGCCTTGAATCGGGGTATTCAAGAACAACAGGTTGTTCCAGCTCGATATCGTCAAGAATTCCTGACTATTGCATGGGAAGAAATTCATCTTAGAAGCATTTTTCCTTTCCAATATTTTTCTATTGGAGCTTCGCTCATTCCTTTTATCGAGCATAATGATGCTAATCGAGCTTTAATGAGTTCTAATATGCAGCGCCAAGCAGTTCCCCTTTCTCGGTCCGAGAAGTGCATTGTTGGAACTGGGTTGGAAGGCCAAACGGCTCTAGATTCGGGTATTTCGGCTATAGCCGAACGCAAGGGAAAAATCATTTCTACTGATACTCAAAAGATCATTTTCTCAAGTAATGGGGATACTCTAAGCATTCCATTAGTTATGTATCAACGTTCCAACAAAAATACTTGTATGCATCAAAAAACTCAGGTTCAGCGGGGTAAATACATTAAAAAGGGACAAATTCTAGCAGGCGGTGCGGCTACAGCTGGTGGGGAACTCGCTTTAGGAAAAAATGTATTAGTAGCTTATATGCCATGGGAAGGTTACAATTTTGAAGACGCAGTACTAATTAGCGAACGTCTGGTCTATGAAGAGATTTATACTTCTTTTCACATCCGGAAATATGAAATTCAGACTTATGTAACAAGCCAAGGTCCTGAAAGAATCACTAAGGAGATCCCGCATTTAGAGGCTCGTTTACTCCGAAATTTAGACAGAAATGGAATTGTGATGCTGGGATCTTGGATAGAAACAGGTGATATCTTAGTAGGTAAATTAACACCTCAGGCAGCGAGCGAATCGTCATATGCCCCGGAGGATAGATTATTACGAGCTATACTTGGCATTCAGGTATTCACTTCAAAAGAAACTTCTCTAAGACTACCTATAGGGGGAAGGGGTCGAGTTATTGATGTGAGATGGATCCATAGAAAGGGAGTTTCCAATTCTAATCCAGAAAGTATTTGTGTATATATTTTACAGAAACGTGAAATCAAAGTAGGTGATAAAGTAGCTGGAAGGCATGGGAATAAGGGTATAATTTCTAAGATTTTGTCTAGACAAAGTATGCCCTATTTGCAAGATGGAACGCCTGTTGATATGGTATTCAACCCATTAGGAGTTCCCTCACGAATGAATGTGGGACAGATATTTGAATGTTCGCTCGGGTTAGCGGGGGATCTGCTAAATAAACATTATAGAATAGGACCCTTTGATGAGAGATATGAGCAAGAGGCCTCAAGAAAACTAGTGTTTTCTGAATTATATGAAGCCAGTAAGAAAACAAAAAATCCATGGGTATTTGAACCCGAATATCCGGGAAAAAGCAGAATATTTGATGGAAGAACAGGAGATCTTTTTGAACAACCTGTTCTAATAGGAAAGTCCTATATCCTAAAATTAATTCATCAAGTTGATGATAAAATCCATGGACGTTCCAGTGGGCATTACGCACTTGTTACACAACAACCCCTTAGAGGGAGGGCCAAACAAGGGGGACAAAGAGTAGGAGAAATGGAAGTTTGGGCTCTAGAGGGATTTGGTGTTGCTCATATTTTACAAGAGATGCTTACTTATAAATCTGATCATATTAGAGCTCGTCAAGAAGTACTTGGTGCTACGATTATTGGAGCAACAGTACCTAACCCAGAGGGTGCTCCAGAATCTTTTCGATTGCTCGTTCGAGAACTACGATCTTTGTCCCTGGAACTGAATCATTTCCTTGTATCTGAAAAGAACTTCCAGATGGATAGGAAGGAAGCTTGA
>ANAMI_CDS_s/ndh_-_rpoB_CDS
ATGTTCCAGAATGGAAATGAGGGAATGTCCACAATACCTGGATTTAGTCAGATACAATTTGAGGGATTTTGTAGGTTCATTAATCAGGGCTTGACGGAAGAATTTAATAAGTTTCAAAAAATTGAAGATAGAGATCAAGAAATTGAATTTCAATTATTTGCGGAAACATATCAATTAGTAGAGCCCTTGATAAAAGAAAGAGATGCTGTGTATGAATCACTCACATATTCTTCTGAATTATATGTACCCGCGGTCTTAATTTGGAAAACCGGTAGAAATATGCAAGAACAAACCGTTTTTATTGGAAACATCCCTATAATGAATTCTTTTGGAACCTCTATAGTAAATGGAATATACCGAATTGTGATCAACCAAATATTACAAAGTCCCGGTATTTACTACCGTTCAGAATTGGAACATAATGGAAGAATTTCTGTCTATACCAGTACTATAATATCGGATTGGGGAGGAAGGTCGGAATTAGAAATTGATAGAAAAGCAAGGATATGGGCCCGTGTAAGTAGAAAACAAAAAATATCTATTCTAGTTTTATCATCAGCTATGGGTTCAAATATAAGAGAAATTCTAGATAATGTTTGTTACCCTGAAATTTTCTTGTCTTTCCCAAATGATAAAGATAAAAAAAAGATTGGGTCAAAAGAAAATGCTATTTTGGAGTTTTATCAACAATTTGCCTGTGTAGGGGGAGATCCGGTATTTTCTGAGTCCTTATGCAAGGATTTACAAAAGAAATTTTTTCAACAAAGATGTGAATTAGGAAAGATTGGTCGACGAAATATGAACCGGAGACTTAATCTTGATATACCCCAAAACAATACATTTTTGTTACCACGAGATCTATTGGCTGCTGTGGATCATTTGATTAAAATGAAATTGGGAATGGGTACACTTGACGATATGAATCACTTGAAAAATAAACGTATTCGTTCTGTAGCAGATCTATTACAGGATCAATTCGGATTGGCTCTTGTTCGTTTAGAAAATATAGTTCGAGGAACTATAGGTGGAGCAATTAGGCATAAATTGATACCGACTCCTCAAAATTTGGTAACTTCAACTTCATTAACAACTACTTATGAATCGTTTTTTGGCCTACACCCTTTATCTCAAGTTTTGGATCGAACTAATCCGTTGACACAAATTGTTCATGGGCGAAAATGGAGTTATTTGGGTCCTGGAGGATTGACGGGGCGAACGGCTAGTTTTCGGATACGAGATATCCACCCGAGTCACTATGGACGTATTTGTCCAATTGACACGTCCGAAGGAATCAATGTTGGACTTATTGGATCATTAGCTATTCATGTGAAGGTTGGTTATTGGGGATCTATAGAGAGTCCGTTTTATGAATTATCTGAGAGATCAAAAGAGGCACAGACGGTTTATTTATCACCAAATAGAGATGAATATTATATGGTAGCAGCAGGAAATTCTTTGGCCTTGAATCGGGGTATTCAAGAACAACAGGTTGTTCCAGCTCGATATCGTCAAGAATTCCTGACTATTGCATGGGAAGAAATTCATCTTAGAAGCATTTTTCCTTTCCAATATTTTTCTATTGGAGCTTCACTCATTCCTTTTATCGAGCATAATGATGCTAATCGAGCTTTAATGAGTTCTAATATGCAGCGCCAAGCAGTTCCCCTTTCTCGGTCCGAGAAGTGCATTGTTGGAACTGGGTTGGAAGGCCAAACGGCTCTAGATTCGGGGATTTCGGCTATAGCCGAACGCAAGGGAAAAATCATTTCTACTGATACTCAAAAGATTATTTTCTCAAGTAATGGGGATACTCTAAGCATTCCATTAGTTATGTATCAACGTTCCAACAAAAATACTTGTATGCATCAAAAAACTCAGGTTCAGCGGGGTAAATACATTAAAAAGGGACAAATTATAGCAGGCGGTGCGGCTACAGCTGGTGGGGAACTCGCTTTAGGAAAAAATGTATTAGTAGCTTATATGCCATGGGAAGGTTACAATTTTGAAGACGCAGTACTAATTAGCGAACGTCTGGTCTATGAAGAGATTTATACTTCTTTTCACATCCGGAAATATGAAATTCAGACTCATGTAACAAGCCAAGGTCCTGAAAGGATCACTAAGGAGATCCCGCATTTAGAGGCTCATTTACTCCGAAATTTAGACAGAAATGGAATTGTGATGCTGGGATCTTGGATAGAAACAGGTGATATTTTAGTAGGTAAATTAACACCTCAGGTAGTGAGCGAATCGTCATATGCCCCGGAGGATAGATTATTACGAGCTATACTTGGCATTCAGGTATTCACTTCAAAAGAAACTTCTCTAAGACTACCTATAGGGGGAAGGGGTCGAGTTATTGATGTGAGATGGATCCATAGAAAGGGGGTTTCCAATTCTAATCCAGAAAGGATTTGTGTATATATTTCACAGAAACGTGAAATCAAAGTAGGTGATAAAGTAGCTGGAAGGCATGGAAATAAGGGTATAATTTCTAAGATTTTGTCTAGACAAAGTATGCCCTATTTGCAAGATGGAACGCCTGTTGATATGGTATTCAACCCATTAGGAGTTCCCTCACGAATGAATGTGGGACAGATATTTGAATGTTCGCTCGGGTTAGCGGGAGATCTGCTAAATAAACATTATAGAATAGGACCTTTTGATGAGAGATATGAGCAAGAGGCCTCACGAAAACTAGTGTTTTCTGAATTATATGAAGCCAGTAAGAAAACAAAAAATCCATGGGTATTTGAACCCGAATATCCGGGAAAAAGCAGAATATTTGATGGAAGAACAGGAGATCCTTTTGAACAACCTGTTCTAATAGGAAAGTCCTATATCCTAAAATTAATTCATCAAGTTGATGATAAAATCCATGGACGTTCCAGTGGGCATTACGCACTTGTTACACAACAACCCCTTAGAGGGAGGGCCAAACAAGGGGGACAAAGAGTAGGAGAAATGGAAGTTTGGGCTCTAGAGGGATTTGGTGTTGCTCATATTTTACAAGAGATGCTTACTTATAAATCTGATCATATTAGAGCTCGTCAAGAAGTACTTGGTGCTACGATTATTGGAGCAACAGTACCTAACCCAGAGGGTGCTCCAGAATCTTTTCGATTGCTCGTTCGAGAACTACGATCTTTGTCCCTGGAACTGAATCATTTCCTTGTATCTGAAAAGAACTTCCAGATGGATAGGAAGGAAGCTTGA
>ANAOB_CDS_s/ndh_-_rpoB_CDS
ATGTTCCAGAATGGAAATGAGGGAATGTCCACAATACCTGGATTTAGTCAGATACAATTTGAGGGATTTTGTAGGTTCATTAATCAGGGCTTAACGGAAGAATTTCATAAGTTTCAAAAAATTGAAGATAGAGATCAAGAAATTGAATTTCAATTATTTGCGGAAACATATCAATTGGTAGAGCCCTTGATAAAAGAAAGAGATGCTGTGTATGAATCACTCACATATTCTTCTGAATTATATGTACCCGCGGTCTTAATTTGGAAAACCGGTAGAAATATGCAAGAACAAACCGTTTTTATTGGAAACATCCCTATAATGAATTCTTTTGGAACCTCTATAGTAAATGGAATATACCGAATTGTGATCAACCAAATATTGCAAAGTCCCGGTATTTACTACCGTTCAGAATTGGAACATAATGGAAGAATTTCTGTCTATACCAGTACTATAATATCGGATTGGGGGGGAAGGTCGGAATTAGAAATTGATAGAAAAGCAAGGATATGGGCCCGTGTAAGTAGAAAACAAAAAATATCTATTCTAGTTTTATCATCAGCTATGGGTTCAAATATAAGAGAAATTCTAGATAATGTTTGTTACCCTGAAATTTTCTTGTCTTTCCCGAATGATAAAGATAAAAAAAAGATTGGGTCAAAAGAAAATGCTATTTTGGAGTTTTATCAACAATTTGCCTGTGTAGGGGGAGATCCGGTATTTTCTGAGTCCTTATGCAAGGATTTACAAAAAAAATTTTTTCAACAAAGATGTGAATTAGGAAAGATTGGTCGACGAAATATGAACCGGAGACTTAATCTTGATATACCCCAAAACAATACATTTTTGTTACCACGAGATCTATTGGCTGCTGTGGATCATTTGATTAAAATGAAATTGGGAATGGGTACACTTGACGATATGAATCACTTGAAAAATAAACGTATTCGTTCTGTAGCAGATCTATTACAGGATCAATTCGGATTGGCTCTTGTTCGTTTAGAAAATATGGTTCGAGGAACTATAGGTGGAGCAATTAGGCATAAATTGATACCGACTCCTCAAAATTTGGTAACTTCAACTTCATTAACAACTACTTATGAATCGTTTTTTGGCCTACACCCTTTATCTCAAGTTTTGGATCGAACTAATCCGTTGACACAAATTGTTCATGGGCGAAAATGGAGTTATTTGGGTCCTGGAGGATTGACGGGGCGAACGGCTAGTTTTCGGATACGAGATATCCACCCGAGTCACTATGGACGTATTTGTCCAATTGACACGTCCGAAGGAATCAATGTTGGACTTATTGGATCATTAGCTATTCATGTGAAGGTTGGTTATTGGGGATCTATAGAGAGTCCGTTTTATGAATTATCTGAGAGATCAAAAGAGGCACAGACGTTTTATTTATCACCAAATAGAGATGAATATTATATGGTAGCAGCAGGAAATTCTTTGGCCTTGAATCGGGGTATTCAAGAACAACAGGTTGTTCCAGCTCGATATCGTCAAGAATTCCTGACTATTGCATGGGAAGAAATTCATCTTAGAAGCATTTTTCCTTTCCAATATTTTTCTATTGGAGCTTCGCTCATTCCTTTTATCGAGCATAATGATGCTAATCGAGCTTTAATGAGTTCTAATATGCAGCGCCAAGCAGTTCCCCTTTCTCGGTCCGAGAAGTGCATTGTTGGAACTGGGTTGGAAGGCCAAACGGCTCTAGATTCGGGGATTTCGGCTATAGCCGAACGCAAGGGAAAAATCATTTCTACTGATACTCAAAAGATCATTTCCTCAAGTAATGGGGATACTCTAAGCATTCCATTAGTTATGTATCAACGTTCCAACAAAAATACTTGTATGCATCAAAAAACTCAGGTTCAGCGGGGTAAATACATTAAAAAGGGACAAATTATAGCAGGCGGTGCGGCTACAGCTGGTGGGGAACTCGCTTTAGGAAAAAATGTATTAGTAGCTTATATGCCATGGGAAGGTTACAATTTTGAAGACGCAGTACTAATTAGCGAACGTCTGGTCTATGAAGAGATTTATACTTCTTTTCACATCCGGAAATATGAAATTCAGACTCATGTAACAAGTCAAGGTCCTGAAAGAATCACTAAGGAGATCCCGCATTTAGAGGCTCATTTACTCCGAAATTTAGACAGAAATGGAATTGTGATGCTGGGATCTTGGATAGAAACAGGTGATATCTTAGTAGGTAAATTAACACCTCAGGTAGCGAGCGAATCGTCATATGCCCCGGAGGATAGATTATTACGAGCTATACTTGGAATTCAGGTATTCACTTCAAAAGAAACTTCTCTAAGACTACCTATAGGGGGAAGGGGTCGAGTTATTGATGTGAGATGGATCCATAGAAAGGGGGTTTCCAATTCTAATCCAGAAAGGATTTGTGTATATATTTCACAGAAACGTGAAATCAAAGTAGGTGATAAAGTAGCTGGAAGGCATGGGAATAAGGGTATAATTTCTAAGATTTTGTCTAGACAAAGTATGCCCTATTTGCAAGATGGAACGCCTGTTGATATGGTATTCAACCCATTAGGAGTTCCCTCACGAATGAATGTGGGACAGATATTTGAATGTTCGCTCGGGTTAGCGGGAGATCTGCTAAATAAACATTATAGAATAGGACCTTTTGATGAGAGATATGAGCAAGAGGCCTCAAGAAAACTAGTGTTTTCTGAATTATATGAAGCCAGTAAGAAAACAAAAAATCCATGGGTATTTGAACCCGAATATCCGGGAAAAAGCAGAATATTTGATGGAAGAACAGGAGATCCTTTTGAACAACCTGTTCTAATAGGAAAGTCCTATATCCTAAAATTAATTCATCAAGTTGATGATAAAATCCATGGACGTTCCAGTGGGCATTACGCACTTGTTACACAACAACCCCTTAGAGGGAGGGCCAAACAAGGGGGACAAAGAGTAGGAGAAATGGAAGTTTGGGCTCTAGAGGGATTTGGTGTTGCTCATATTTTACAAGAGATGCTTACTTATAAATCTGATCATATTAGAGCTCGTCAAGAAGTACTTGGTGCTACGATTATTGGAGCAACAGTACCTAACCCAGAGGGTGCTCCAGAATCTTTTCGATTGCTCGTTCGAGAACTACGATCTTTGTCCCTGGAACTGAATCATTTCCTTGTATCTGAAAAGAACTTCCAGATGGATAGGAAGGAAGCTTGA
>STEMO_CDS_s/ndh_-_rpoB_CDS
ATGTTCCAGAATGGAAATGAGGGAATGTCCACAATACCTGGATTGAGTCAGATACAATTTGAGGGATTTTGTAGGTTCATTAATCAAGGCTTGACGGAAGAATTTCATAAGTTTCAAAAAATTGAAGATAGAGATCAAGAAATTGAATTTCAATTATTTGCGGAAACATATCAATTGGTAGAGCCCTTGATAAAAGAAAGAGATGCTGTGTATGAATCACTCACATATTCTTCTGAATTATATGTACCCGCGGTCTTAATTTGGAAAACCGGTAGAAATATGCAAGAACAAACCGTTTTTATTGGAAACATCCCTATAATGAATTCTTTTGGAACCTCTATAGTAAATGGAATATACCGAATTGTGATCAACCAAATATTGCAAAGTCCCGGTATTTACTACCGTTCAGAATTGGAACATAATGGAAGAATTTCTGTCTATACCAGTACTATAATATCGGATTGGGGGGGAAGGTCAGAATTAGAAATTGATAGAAAAGCAAGGATATGGGCCCGTGTAAGTAGAAAACAAAAAATATCTATTCTAGTTCTATCATCAGCTATGGGTTCAAATATAAGAGAAATTCTAGATAATGTTTGTTACCCTGAAATTTTCTTGTCTTTCCCGAATGATAAAGATAAAAAAAAGATTGGGTCAAAAGAAAATGCTATTTTGGAGTTTTATCAACAATTTGCCTGTGTAGGGGGAGATCCGGTATTTTCTGAGTCCTTATGCAAGGATTTACAAAAGAAATTTTTTCAACAAAGATGTGAATTAGGAAAGATTGGTCGACGAAATATGAACCGGAGACTTAATCTTGATATACCCCAAACCAATACATTTTTGTTACCACGAGATCTATTGGCTGCTGTGGATCATTTGATTGAAATGAAATTGGGAATGGGTACACTTGACGATATGAATCACTTGAAAAATAAACGTATTCGTTCTGTAGCAGATCTATTACAGGATCAATTCGGATTGGCTCTTGTTCGTTTAGAAAATACGGTTCGAGGAACTATATGTGGAGCAATCAGGCATAAATTGATACCGACTCCTCAAAATTTGGTAACTTCAACTTCATTAACAACTACTTATGAATCGTTTTTTGGCCTACACCCTTTATCTCAAGTTTTGGATCGAACTAATCCGTTGACACAAATTGTTCATGGGCGAAAATGGAGTTATTTGGGTCCTGGAGGATTGACGGGGCGAACTGCTAGTTTTCGGATACGAGATATCCACCCGAGTCACTATGGACGTATTTGTCCAATTGACACGTCCGAAGGAATCAATGTTGGACTTATTGGATCATTAGCTATTCATGTGAAGGTTGGTTATTGGGGATCTATAGAGAGTCCGTTTTATGAATTATCTGAGAGATCAAAAGAGGCACAGACGGTTTATTTATCACCAAATAGAGATGAATATTCTATGGTAGCAGCAGGAAATTCTTTGGCCTTGAATCGGGGTATTCAAGAACAACAGGTTGTTCCAGCTCGATATCGTCAAGAATTCCTGACTATTGCATGGGAAGAAATTCATCTTAGAAGCATTTTTCCTTTCCAATATTTTTCTATTGGAGCTTCGCTCATTCCTTTTATCGAGCATAATGATGCTAATCGAGCTTTAATGAGTTCTAATATGCAGCGCCAAGCAGTTCCCCTTTCTCGGTCCGAGAAGTGCATTGTTGGAACTGGGTTGGAAGGCCAAACGGCTCTAGATTCGGGGATTTCGGCTATAGCCGAACGCAAGGGAAAAATCATTTCTACTGATACTCAAAAGATCATTTTCTCAAGTAATGGGGATACTCTAAGCATTCCATTAGTTATGTATCAACGTTCCAACAAAAATACTTGTATGCATCAAAAAACTCAGGTTCAACGGGGTAAATACATTAAAAAGGGACAAATTCTAGCAGGCGGTGCGGCTACAGCTGGTGGGGAACTCGCTTTAGGAAAAAATGTATTAGTAGTTTATATGCCATGGGAAGGTTACAATTTTGAAGACGCAGTACTAATTAGCGAACGTCTGGTCTATGAAGATATTTATACTTCTTTTAACATCCGGAAATATGAAATTCAGACTCATGTAACAAGCCAAGGTCCTGAAAGAATCACTAGGGAGATCCCGCATTTAGAGGCTCGTTTACTCCGAAATTTAGACAGAAATGGAATTGTGATGCTGGGATCTTGGATAGAAACAGGTGATATCTTAGTAGGTAAATTAACACCTCAGGTAGCGAGCGAATCGTCATATGCCCCGGAGGATAGATTATTACGAGCTATACTTGGCATTCAGGTATTCACTTCAAAAGAAACTTCTCTAAGACTACCTATAGGGGGAAGGGGTCGAGTTATTGATGTGAGATGGATCCATAGAAAGGGGGTTTCCAATTCTAATCCAGAAAGGATTTGTGTATATATTTCACAGAAACGTGAAATCAAAGTAGGTGATAAAGTAGCTGGAAGGCATGGGAATAAGGGTATAATTTCTAAGATTTTGTCTAGACAAAGTATGCCCTATTTGCAAGATGGAACGCCTGTTGATATGGTATTCAACCCATTAGGAGTTCCCTCACGAATGAATGTGGGACAGATATTTGAATGTTCGCTCGGGCTAGCGGGGGATCTGCTAAAGAAACATTATAGAATAGGACCCTTTGATGAGAGATATGAACAAGAGGCCTCAAGAAAACTAGTGTTTTCTGAATTATATGAAGCCAGTAAGAAAACAAAAAATCCATGGGTATTTGAACCTGAATATCCGGGAAAAAGCAGAATATTTGATGGAAGAACAGGAGATCTTTTTGAACAACCTGTTCTAATAGGAAAGTCCTATATCCTAAAATTAATTCATCAAGTTGATGATAAAATCCATGGACGTTCCAGTGGGCATTACGCACTTGTTACACAACAACCCCTTAGAGGGAGGGCCAAACAAGGGGGACAAAGAGTAGGAGAAATGGAAGTTTGGGCTCTAGAGGGATTTGGTGTTGCTCATATTTTACAAGAGATGCTTACTTATAAATCTGATCATATTAGAGCTCGTCAAGAAGTACTTGGTGCTATGATTATTGGAGCAACAGTACCTAACCCAGAGGGTGCTCCAGAATCTTTTCGATTGCTCGTTCGAGAACTACGATCTTTGTCCCTGGAACTGAATCATTTCCTTGTATCTGAAAAGAACTTCCAGATGGATAGGAAGGAAGCTTGA
>DRYLI_CDS_s/ndh_-_rpoB_CDS
ATGTTCCAGAATGGAAATGAGGGAATGTCCACAATACCTGGATTTAGTCAGATACAATTTGAGGGATTTTGTAGGTTCATTAATCAGGGCTTGACGGAAGAATTTCATAAGTTTCAAAAAATTGAAGATAGAGATCAAGAAATTGAATTTCAATTATTTGCGGAAACATATCAATTGGTAGAGCCCTTGATAAAAGAAAGAGATGCTGTGTATGAATCACTCACATATTCTTCTGAATTATATGTACCCGCGGTCTTAATTTGGAAAACCGGTAGAAATATGCAAGAACAAACCGTTTTTCTTGGAAACATCCCTATAATGAATTCTTTTGGAACCTCTATAGTAAATGGAATATACCGAATTGTGATCAACCAAATATTGCAAAGTCCCGGTATTTACTACCGTTCAGAATTGGAACATAATGGAAAAATTTCTGTCTATACCAGTACTATAATATCGGATTGGGGGGGAAGGTCGGAATTAGAAATTGATAGAAAAGCAAGGATATGGGCCCGTGTAAGTAGAAAACAAAAAATATCTATTCTAGTTCTATCATCAGCTATGGGTTCAAATATAAGAGAAATTCTAGATAATGTTTGTTACCCTGAGATTTTCTTGTCTTTCCCGAATGATAAAGATAAAAAAAAGATTGGGTCAAAAGAAAATGCTATTTTGGAGTTTTATCAACAATTTGCCTGTGTAGGGGGAGATCCGGTATTTTCTGAGTCTTTATGCAAGGATTTACAAAAGAAATTTTTTCAACAAAGATGTGAATTAGGAAAGATTGGTCGACGAAATATGAACCGGAGACTTAATCTTGATATACCCCAAAACAATACATTTTTGTTACCACGAGATCTATTGGCTGCTGTGGATCATTTGATTGAAATGAAATTGGGAATGGGTACACTTGACGATATGAATCACTTGAAAAATAAACGTATTCGTTCTGTAGCAGATCTATTACAGGATCAATTCGGATTGGCTCTTGTTCGTTTAGAAAATACGGTTCGAGGAACTATATGTGGAGCAATCAGGCATAAATTGCTACCAACTCCTCAAAATTTGGTAACTTCAACTTCATTAACAACTACTTATGAATCGTTTTTTGGCCTACACCCTTTATCTCAAGTTTTGGATCGAACTAATCCGTTGACACAAATTGTTCATGGGCGAAAATGGAGTTATTTGGGTCCTGGAGGATTGACGGGGCGAATTGCTAGTTTTCGGATACGAGATATCCACCCGAGTCACTATGGACGTATTTGTCCAATTGACACGTCCGAAGGAATCAATGTTGGACTTATTGGATCATTAGCTATTCATGTGAAGGTTGGTTATTGGGGATCTATAGAGAGTCCGTTTTATGAATTATCTGAGAGATCAAAAGAGGCACAGACGGTTTATTTATCACCAAATAGAGATGAATATTCTATGGTAGCAGCAGGGAATTCTTTGGCCTTGAATCGGGGTATTCAAGAACAACAGATTGTTCCAGCTCGATATCGTCAAGAATTCCTGACTATTGCATGGGAAGAAATTCATCTTAGAAGCATTTTTCCTTTCCAATATTTTTCTATTGGAGCTTCGCTCATTCCTTTTATCGAGCATAATGATGCTAATCGAGCTTTAATGAGTTCTAATATGCAGCGCCAAGCAGTTCCCCTTTCTCGGTCCGAAAAGTGCATTGTTGGAACTGGGTTGGAAGGCCAAACGGCTCTAGATTCGGGGATTTCGGCTATAGCCGAACGCAAGGGAAAAATCATTTCTACTGATACTCAAAAGATCGTTTTCTCAAGTAATGGGGATACTCTAAGCATTCCATTAGTTATGTATCAACGTTCCAACAAAAATACTTGTATGCATCAAAAAACTCAGGTTCAGCGGGGTAAATACATTAAAAAGGGACAAATTCTAGCAGGCGGTGCGGCTACAGCTGGTGGGGAACTCGCTTTAGGAAAAAATGTATTAGTAGCTTATATGCCATGGGAAGGTTACAATTTTGAAGACGCAGTACTAATTAGCGAACGTCTGGTCTATGAAGAGATTTATACTTCTTTTCACATCCGGAAATATGAAATTCAGACTCATGTAACAAGCCAAGGTCCTGAAAGAATCACTAAGGAGATCCCGCATTTAGAGGCTCGTTTACTCCGAAATTTAGACAGAAATGGAATTGTGATGCTGGGATCTTGGATAGAAACAGGTGATATCTTAGTAGGTAAATTAACACCTCAGGTAGCGAGCGAATCGTCATATGCCCCGGAGGATAGATTATTACGAGCTATACTTGGCATTCAGGTATTCACTTCAAAAGAAACTTCTCTCAGACTACCTATAGGGGGAAGGGGTCGAGTTATTGATGTGAGATGGATCCATAGAAAGGGGGTTTCCCATTCTAATCCAGAAAGTATTTGTGTATATATTTCACAGAAACGTGAAATCAAAGTAGGTGATAAAGTAGCTGGAAGGCATGGGAATAAGGGTATAATTTCTAAGATTTTGTCTAGACAAAGTATGCCCTATTTGCAAGATGGAACGCCTGTTGATATGGTATTCAACCCATTAGGAGTTCCCTCACGAATGAATGTGGGACAGATATTTGAATGTTCGCTCGGATTAGCGGGGGATCTGCTAAATAAACATTATAGAATAGGACCCTTTGATGAGAGATTTGAGCAAGAGGCCTCAAGAAAACTAGTGTTTTCTGAATTATATGAAGCCAGTAAGAAAACAAAAAATCCATGGGTATTTGAACCCGAAAATCCGGGAAAAAGCAGAATATTTGATGGAAGAACAGGAGATCTTTTTGAACAACCTGTTCTAATAGGAAAGTCCTATATCCTAAAATTAATTCATCAAGTTGATGATAAAATCCATGGACGTTCCAGTGGACATTACGCACTTGTTACACAACAACCCCTTAGGGGGAGGGCCAAACAAGGGGGACAAAGAGTAGGAGAAATGGAAGTTTGGGCTCTAGAGGGATTTGGTGTTGCTCATATTTTACAAGAGATGCTTACTTATAAATCTGATCATATTAGAGCTCGTCAAGAAGTACTTGGTGCTACGATTATTGGAGCAACAGTACCTAACCCAGAGGGTGCTCCAGAATCTTTTCGATTGCTCGTTCGAGAACTACGATCTTTGTCCCTGGAACTGAATCATTTCCTTGTATCTGAAAAGAACTTCCAGATGGATAGGAAGGAAGTTTGA
>MASPI_CDS_s/ndh_-_rpoB_CDS
ATGTTCCAGAATGGAAATGAGGGAATGTCCACAATACCTGGATTTAGTCAGATACAATTTGAGGGATTTTGTAGGTTCATTAATCAGGGCTTGACGGAAGAATTTCAGAAGTTTCAAAAAATTGAAGATAGAGATCAAGAAATTGAATTTCAATTATTTGCGGAAACATATCAATTGGTGGAGCCCTTGATAAAAGAAAGAGATGCTGTGTATGAATCACTCACATATTCTTCTGAATTATATGTACCCGCGGTCTTAATTTGGAAAACCGGTAGAAATATGCAAGAACAAACCGTTTTTATTGGAAACATCCCTATAATGAATTCTTTTGGAACCTCTATAGTAAATGGAATCTACCGAATTGTGATCAACCAAATATTGCAAAGTCCCGGTATTTACTATCGTTCAGAATTGGAACATAATGGAAGAATTTCTGTCTATACCAGTACTATAATATCGGATTGGGGGGGAAGGTCGGAATTAGAAATTGATAGAAAAGCAAGGATATGGGCCCGTGTAAGTAGAAAACAAAAAATATCTATTCTAGTTCTATCATCAGCTATGGGTTCAAATATAAGAGAAATTCTAGATAATGTTTGTTACCCTGAAATTTTCTTGTCTTTCCCGAATGATAAAGATAAAAAAAAGATTGGGTCAAAAGAAAATGCTATTTTGGAGTTTTATCAACAATTTGCCTGTGTAGGGGGAAATCCGGTATTTTCTGAGTCCTTATGCAAGGATTTACAAAAGAAATTCTTTCAACAAAGATGTGAATTAGGAAAGATTGGTCGACGAAACATGAACCGGAGACTTAATCTTGATATACCCCAAAACAATACATTTTTGTTACCACGAGATCTGTTGGCTGCTGTGGATCATTTGATTGAAATGAAATTGGGAATGGGTACACTTGACGATATGAATCACTTGAAAAATAAACGTATTCGTTCTGTAGCAGATCTATTACAGGATCAATTTGGATTGGCTCTTGTTCGTTTAGAAAATACGGTTCGAGGAACTATATGTGGAGCAATCAGGCATAAATTGATACCGACTCCTCAAAATTTGGTAACTTCAACTTCATTAACAACTACTTATGAATCGTTTTTTGGCCTACACCCTTTATCTCAAGTTTTGGATCGAACTAATCCGTTGACACAAATTGTTCATGGGCGAAAATGGAGTTATTTGGGTCCTGGAGGATTGACGGGGCGAACTGCTAGTTTTCGGATACGAGATATTCACCCGAGTCACTATGGACGTATTTGTCCAATTGACACGTCCGAAGGAATCAATGTTGGACTTATTGGATCATTAGCTATTCATGTGAAGGTTGGTTATTGGGGATCTATAGAGAGTCCGTTTTATGAATTATCTGAGAGATCAAAAGAGGCACAGACGATTTATCTATCACCAAATAGAGATGAATATTCTATGGTAGCAGCAGGAAATTCTTTGGCCTTGAATCGGGGTATTCAAGAACAACAGGTTGTTCCAGCTCGATATCGTCAAGAATTCCTGACTATTGCATGGGAAGAAATTCATCTTAGAAGCATTTTTCCTTTCCAATATTTTTCTATTGGAGCTTCGCTCATTCCTTTTATCGAGCATAATGATGCTAATCGAGCTTTAATGAGTTCTAATATGCAGCGCCAAGCAGTTCCCCTTTCTCGGTCCGAGAAGTGCATTGTGGGAACTGGGTTGGAAGGCCAAACGGCTCTAGATTCGGGGATTTCGGCTATAGCCGAACGCAAGGGAAAAATCATTTCTACTGATACTCAAAAGATCATTTTCTCAAGTAATGGGGATACTCTAAGCATTCCATTAGTTATGTATCAACGTTCCAACAAAAATACTTGTATGCATCAAAAAACTCAGGTTCAGCGGGGTAAATACATTAAAAAGGGACAAATTCTAGCAGGCGGTGCGGCTACAGCTGGTGGGGAACTCGCTTTAGGAAAAAATGTATTAGTAGCTTATATGCCATGGGAAGGTTACAATTTTGAAGACGCAGTACTAATTAGCGAACGTCTGGTTTATGAAGAGATTTATACTTCTTTTCACATCCGTAAATATGAAATTCAGACTCATGTAACAAGCCAAGGTCCTGAAAGAATCACTAAGGAGATCCCGCATTTAGAGGCTCGTTTACTCCGAAATTTAGACAGCAATGGAATTGTGATGCTGGGATCTTGGATAGAAACAGGTGATATCTTAGTAGGTAAATTAACACCTCAGGTAGCGAGCGAATCATCATATGCCCCGGAGGATAGATTATTACGAGCTATACTTGGCATTCAGGTATTCACTTCAAAAGAAACTTCTCTAAGACTACCTATAGGGGGAAGGGGTCGAGTTATTGATGTGAGATGGATCCATAGAAAGGGGGTTTCTAATTCTAATCCAGAAAGGATTTGTGTATATATTTCACAGAAACGTGAAATCAAAGTAGGTGATAAAGTAGCTGGAAGGCATGGGAATAAGGGTATAATTTCTAAGATTTTGTCTAGACAAAGTATGCCCTATTTGCAAGATGGAACGCCTGTTGATATGGTATTCAACCCATTAGGAGTTCCTTCACGAATGAATGTGGGACAGATATTTGAATGTTCGCTCGGGTTAGCGGGGGATCTGCTAAATAAACATTATAGAATAGGACCCTTTGATGAGAGATATGAGCAAGAGGCCTCAAGAAAACTAGTGTTTTCTGAATTATATGAAGCCAGTAAGAAAACAAAAAATCCATGGGTATTTGAACCCGAATATCCGGGAAAAAGCAGAATATTTGATGGAAGAACAGGAGATCTTTTTGAACAACCTGTTCTAATAGGAAAGTCCTATATCCTAAAATTAATTCATCAAGTTGATGATAAAATCCATGGACGTTCCAGTGGGCATTACGCACTTGTTACACAACAACCCCTTAGAGGGAGGGCCAAACAAGGGGGACAAAGAGTAGGAGAAATGGAAGTTTGGGCTCTAGAGGGATTTGGTGTTGCTCATATTTTACAAGAGATGCTTACTTATAAATCTGATCATATTAGAGCTCGTCAAGAAGTACTTGGTGCTACGATTATTGGAGCAACAGTACCTAACCCAGAGGGTGCTCCAGAATCTTTTCGATTGCTCGTTCGAGAACTACGATCTTTGTCCCTGGAACTGAATCATTTCCTTGTATCTGAAAAGAACTTCCAGATGGATAGGAAGGAAGCTTGA
>MYOEX_CDS_s/ndh_-_rpoB_CDS
ATGTTCCAGAATGGAAATGAGGGAATGTCCACAATACCTGGATTTAGTCAGATACAATTTGAGGGATTTTGTAGGTTCATTAATCAGGGCTTGACGGAAGAATTTCATAAGTTTCAAAAAATTGAAGATAGAGATCAAGAAATTGAATTTCAATTATTTGCGGAAACATATCAATTGGTAGAGCCCTTGATAAAAGAAAGAGATGCTGTGTATGAATCACTCACATATTCTTCTGAATTATATGTACCCGCGGTCTTAATTTGGAAAACCGGTAGAAGTATGCAAGAACAAACCGTTTTTATTGGAAACATCCCTATAATGAATTCTTTTGGAACCTCTATAGTAAATGGAATATACCGAATTGTGATCAACCAAATATTGCAAAGTCCCGGTATTTACTACCGTTCAGAATTGGAACATAATGGAAGAATTTCTGTCTATACCAGTACTATAATATCGGATTGGGGGGGAAGGTCGGAATTAGAAATTGATAGAAAAGCAAGGATATGGGCCCGTGTAAGTAGAAAACAAAAAATATCTATTCTAGTTCTATCATCAGCTATGGGTTCAAATATAAGAGAAATTCTAGATAATGTTTGTTACCCTGAAATTTTCTTGTCTTTCCCGAATGATAAAGATAAAAAAAAGATTGGGTCAAAAGAAAATGCTATTTTGGAGTTTTATCAACAATTTGCCTGTGTAGGGGGAGATCCGGTATTTTCTGAGTCCTTATGCAAGGATTTACAAAAGAAATTTTTTCAACAAAGATGTGAATTAGGAAAGATTGGTCGACGAAATATGAACCGGAGACTTAATCTTGATATACCCCAAAACAATACATTTTTGTTACCACGAGATCTATTGGCTGCTGTGGATCATTTGATTGAAATGAAATTGGGAATGGGTACACTTGACGATATGAATCACTTGAAAAATAAACGTATTCGTTCTGTAGCAGATCTATTACAGGATCAATTCGGATTGGCTCTTGTTCGTTTAGAAAATACGGTTCGAGGAACTATATGTGGAGCAATCAGGCATAAATTGATACCGACTCCTCAAAATTTGGTAACTTCAACTTCATTAACAACTACTTATGAATCGTTTTTTGGCCTACACCCTTTATCTCAAGTTTTGGATCGAACTAATCCGTTGACACAAATTGTTCATGGGCGAAAATGGAGTTATTTGGGTCCTGGAGGATTGACGGGGCGAACTGCTAGTTTTCGGATACGAGATATCCACCCGAGTCACTATGGACGTATTTGTCCAATTGACACGTCCGAAGGAATCAATGTTGGACTTATTGGATCATTAGCTATTCATGTGAAGGTTGGTTATTGGGGATCTATAGAGAGTCCGTTTTATGAATTATCTGAGAGATCAAAAGAGGCACAGACGGTTTATTTATCACCAAATAGAGATGAATATTCTATGGTAGCAGCAGGAAATTCTTTGGCCTTGAATCGGGGTATTCAAGAACAACAGGTTGTTCCAGCTCGATATCGTCAAGAATTCCTGACTATTGCATGGGAAGAAATTCATCTTAGAAGCATTTTTCCTTTCCAATATTTTTCTATTGGAGCTTCGCTCATTCCTTTTATCGAGCATAATGATGCTAATCGAGCTTTAATGAGTTCTAATATGCAGCGCCAAGCAGTTCCCCTTTCTCGATCCGAGAAGTGCATTGTTGGAACTGGGTTGGAAGGCCAAACGGCTCTAGATTCGGGGATTTCGGCTATAGCCGAACGCAAGGGAAAAATCATTTCTACTGATACTCAAAAGATCATTTTCTCAAGTAATGGGGATACTCTAAGCATTCCATTAGTTATGTATCAACGTTCCAACAAAAATACTTGTATGCATCAAAAAACTCAGGTTCAGCGGGGTAAATACATTAAAAAGGGACAAATTCTAGCAGGCGGTGCGGCTACAGCTGGTGGGGAACTCGCTTTAGGAAAAAATGTATTAGTAGCTTATATGCCATGGGAAGGTTACAATTTTGAAGACGCAGTACTAATTAGCGAACGTCTGGTCTATGAAGAGATTTATACTTCTTTTCACATCCGGAAATATGAAATTCAGACTCATGTAACAAGCCAAGGTCCTGAAAGAATCACTAAGGAGATCCCGCATTTAGAGGCTCGTTTACTCCGAAATTTAGACAGAAATGGAATTGTGATGCTGGGATCTTGGATAGAAACAGGTGATATCTTAGTAGGTAAATTAACACCTCAGGCAGCGAGCGAATCGTCATATGCCCCGGAGGATAGATTATTACGAGCTATACTTGGCATTCAGGTATTCACTTCAAAAGAAACTTCTCTAAGACTACCTATAGGGGGAAGGGGTCGAGTTATTGATGTGAGATGGATCCATAGAAAGGGGGTTTCCAATTCTAATCCAGAAAGGATTTGTGTATATATTTCACAGAAACGTGAAATCAAAGTAGGTGATAAAGTAGCTGGAAGGCATGGGAATAAGGGTATAATTTCTAAGATTTTGTCTAGACAAAGTATGCCCTATTTGCAAGATGGAACGCCTGTTGATATGGTATTCAACCCATTAGGAGTTCCCTCACGAATGAATGTGGGACAGATATTTGAATGTTCGCTCGGGTTAGCGGGGGATCTGCTAAATAAACATTATAGAATAGGACCTTTTGATGAGAGATATGAGCAAGAGGCCTCAAGAAAACTAGTGTTTTCTGAATTATATGAAGCCAGTAAGAAAACAAAAAATCCATGGGTATTTGAACCCGAATATCCGGGAAAAAGCAGAATATTTGATGGAAGAACAGGAGATCTTTTTGAACAACCTGTTTTAATAGGAAAGTCCTATATCCTAAAATTAATTCATCAAGTTGATGATAAAATCCATGGACGTTCCAGTGGGCATTACGCACTTGTTACACAACAACCCCTTAGAGGGAGGGCCAAACAAGGGGGACAAAGAGTAGGAGAAATGGAAGTTTGGGCTCTAGAGGGATTTGGTGTTGCTCATATTTTACAAGAGATGCTTACTTATAAATCTGATCATATTAGAGCTCGTCAAGAAGTACTTGGTGCTACGATTATTGGAGCAACAGTACCTAACCCAGAGGGTGCTCCAGAATCTTTTCGATTGCTCGTTCGAGAACTACGATCTTTGTCCCTGGAACTGAATCATTTCCTTGTATCTGAAAAGAACTTCCAGATGGATAGGAAGGAAGCTTGA
>OCTGR_CDS_s/ndh_-_rpoB_CDS
ATGCTTCAGAATGGAAATGAGGGAATGTCCACAATACCTGGATTTAGTCAGATACAATTTGAGGGATTTTGTAGGTTCATTAATCAGGGCTTGACGGAAGAATTTCATAAGTTTCAAAAAATTGAAGATAGAGATCAAGAAATTGAATTTCAATTATTTGCGGAAACATATCAATTGGTAGAGCCCTTGATAAAAGAAAGAGATGCTGTGTATGAATCACTCACATATTCTTCTGAATTATATGTACCCGCGGTCTTAATTTGGAAAACCGGTAGAAATATGCAAGAACAAACCGTTTTTATTGGAAACATCCCTATAATGAATTCTTTTGGAACCTCTATAGTAAATGGAATATACCGAATTGTGATCAACCAAATATTGCAAAGTCCCGGTATTTACTACCGTTCAGAATTGGAACATAATGGAAGAATTTCTGTCTATACCAGTACTATAATATCGGATTGGGGGGGAAGGTCGGAATTAGAAATTGATAGAAAAGCAAGGATATGGGCCCGTGTAAGTAGAAAACAAAAAATATCTATTCTAGTTCTATCATCAGCTATGGGTTCAAATATAAGAGAAATTCTAGATAATGTTTGTTACCCTGAAATTTTCTTGTCTTTCCCGAATGATAAAGATAAAAAAAAGATTGGGTCAAAAGAAAATGCTATTTTGGAGTTTTATCAACAATTTGCCTGTGTAGGGGGAGATCCGGTATTTTCTGAGTCCTTATGCAAGGATTTACAAAAGAAATTTTTTCAACAAAGATGTGAATTAGGAAAGATTGGTCGACGAAATATGAACCGGAGACTTAATCTTGATATACCCCAAAACAATATATTTTTGTTACCACGAGATCTATTGGCTGCTGTGGATCATTTGATTGAAATGAAATTGGGAATGGGTACACTTGACGATATGAATCACTTGAAAAATAAACGTATTCGTTCTGTAGCAGATCTATTACAGGATCAATTCGGATTGGCTCTTGTTCGTTTAGAAAATACGGTTCGAGGAACTATATGTGGAGCAATCAGGCATAAATTGATACCGACTCCTCAAAATTTGGTAACTTCAACTTCATTAACAACTACTTATGAATCGTTTTTTGGCCTACACCCTTTATCTCAAGTTTTGGATCGAACTAATCCGTTGACACAAATTGTTCATGGGCGAAAATGGAGTTATTTGGGTCCTGGAGGATTGACGGGGCGAACTGCTAGTTTTCGGATACGAGATATCCACCCGAGTCACTATGGACGTATTTGTCCAATTGACACGTCCGAAGGAATCAATGTTGGACTTATTGGATCATTAGCTATTCATGTGAAGGTTGGTTATTGGGGATCTATAGAGAGTCCGTTTTATGAATTATCTGAGAGATCAAAAGAGGCACAGACGGTTTATTTATCACCAAATAGAGATGAATATTCTATGGTAGCAGCAGGAAATTCTTTGGCCTTGAATCGGGGTATTCAAGAACAACAGGTTGTTCCAGCTCGATATCGTCAAGAATTTCTGACTATTGCATGGGAAGAAATTCATCTTAGAAGTATTTTTCCTTTCCAATATTTTTCTATTGGAGCTTCGCTCATTCCTTTTATCGAGCATAATGATGCTAATCGAGCTTTAATGAGTTCTAATATGCAGCGCCAAGCAGTTCCCCTTTCTCGGTCCGAGAAGTGCATTGTTGGAACTGGGTTGGAAGGCCAAACGGCTCTAGATTCGGGGATTTCGGCTATAGCCGAACGCAAGGGAAAAATCATTTCTACTGATACTCAAAAGATCATTTTCTCAAGTAATGGGGATACTCTAAGCATTCCATTAGTTATGTATCAACGTTCCAACAAAAATACTTGTATGCATCAAAAAACTCAGGTTCAGCGGGGTAAATACATTAAAAAGGGACAAATTCTAGCGGGCGGTGCGGCTACAGCTGGTGGGGAACTCGCTTTAGGAAAAAATGTATTAGTAGCTTATATGCCATGGGAAGGTTACAATTTTGAAGACGCAGTACTAATTAGCGAACGTCTGGTCTATGAAGAGATTTATACTTCTTTTCACATCCGGAAATATGAAATTCAGACTCATGTAACAAGCCAAGGTCCTGAAAGAATCACTAAGGAGATCCCGCATTTAGAGGCTCGTTTACTCCGAAATTTAGACAGAAATGGAATTGTGATGCTGGGATCTTGGATAGAAACAGGTGATATCTTAGTAGGTAAATTAACACCTCAGGCAGCGAGCGAATCGTCATATGCCCCGGAGGATAGATTATTACGAGCTATACTTGGCATTCAGGTATTCACTTCAAAAGAAACTTCTCTAAGACTACCTATAGGGGGAAGGGGTCGAGTTATTGATGTGAGATGGATCCATAGAAAGGGGGTTTCCAATTCTAATCCAGAAAGGATTCGTGTATATATTTTACAGAAACGTGAAATCAAAGTAGGTGATAAAGTAGCTGGAAGGCATGGGAATAAGGGTATAATTTCTAAGATTTTGTCTAGACAAAGTATGCCCTATTTGCAAGATGGAACGCCTGTTGATATGGTATTCAACCCATTAGGAGTTCCCTCACGAATGAATGTGGGACAGATATTTGAATGTTCGCTCGGGTTAGCGGGGGATCTGCTAAATAAACATTATAGAATAGGACCCTTTGATGAGAGATATGAGCAAGAGGCCTCAAGAAAACTAGTGTTTTCTGAATTATATGAAGCCAGTAAGAAAACAAAAAATCCATGGGTATTTGAACCCGAATATCCGGGAAAAAGCAGAATATTTGATGGAAGAACAGGAGATCTTTTTGAACAACCTGTTCTAATAGGAAAGTCCTATATCCTAAAATTAATTCATCAAGTTGATGATAAAATCCATGGACGTTCCAGTGGGCATTACGCACTTGTTACACAACAACCCCTTAGAGGGAGGGCCAAACAAGGGGGACAAAGAGTAGGAGAAATGGAAGTTTGGGCTCTAGAGGGATTTGGTGTTGCTCATATTTTACAAGAGATGCTTACTTATAAATCTGATCATATTAGAGCTCGTCAAGAAGTACTTGGTGCTACGATTATTGGAGCAACAGTACCTAACCCAGAAGGTGCTCCAGAATCTTTTCGATTGCTCGTTCGAGAACTACGATCTTTGTCCCTGGAACTGAATCATTTCCTTGTATCTGAAAAGAACTTCCAGATGGATAGGAAGGAAGCTTGA
>PABMI_CDS_s/ndh_-_rpoB_CDS
ATGTTCCAGAATGGAAATGAGGGAATGTCCACAATACCTGGATTTAGTCAGATACAATTTGAGGGATTTTGTAGGTTCATTAATCAGGGCTTGATGGAAGAATTTCATAAGTTTCAAAAAATTGAAGATAGAGATCAAGAAATTGAATTTCAATTATTTGCGGAAACATATCAATTGGTAGAGCCCTTGATAAAAGAAAGAGATGCTGTGTATGAATCACTCACATATTCTTCTGAATTATATGTACCCGCGGTCTTAATTTGGAAAACCGGTAGAAATATGCAAGAACAAACCGTTTTTATTGGAAACATCCCTATAATGAATTCTTTTGGAACCTCTATAGTAAATGGAATATACCGAATTGTGATCAACCAAATATTGCAAAGTCCCGGTATTTACTACCGTTCAGAATTGGAACATAATGGAAGAATTTCTGTCTATACCAGTACTATAATATCGGATTGGGGGGGAAGGTCGGAATTAGAAATTGATAGAAAAGCAAGGATATGGGCCCGTGTAAGTAGAAAACAAAAAATATCTATTCTAGTTCTATCATCAGCTATGGGTTCAAATATAAGAGAAATTCTAGATAATGTTTGTTACCCTGAAATTTTCTTGTCTTTCCCGAATGATAAAGATAAAAAAAAGATTGGGTCAAAAGAAAATGCTATTTTGGAGTTTTATAAACAATTTGCCTGTGTAGGGGGAGATCCGGTATTTTCTGAGTCCTTATGCAAGGATTTACAAAAGAAATTTTTTCAACAAAGATGTGAATTAGGAAAAATTGGTCGACGAAATATGAACCGGAGACTTAATCTTGATATACCCCAAAACAATACATTTTTGTTACCACGAGATCTATTGGCTGCTGTGGATCATTTGATTGAAATGAAATTGGGAATGGGTACACTTGACGATATGAATCACTTGAAAAATAAACGTATTCGTTCTGTAGCAGATCTATTACAGGATCAATTAGGATTGGCTCTTGTTCGTTTAGAAAATACGGTTCGAGGAACTATATGTGGAGCAATCAGGCATAAATTGATACCGACTCCTCAAAATTTGGTAACTTCAACTTCAGTAACAACTACTTATGAATCGTTTTTTGGCCTACACCCTTTATCTCAAGTTTTGGATCGAACTAATCCGTTGACACAAATTGTTCATGGGCGAAAATGGAGTTATTTGGGTCCTGGAGGATTGACGGGGCGAACTGCTAGTTTTCGGATACGAGATATCCACCCGAGTCACTATGGACGTATTTGTCCAATTGACACGTCCGAAGGAATCAATGTTGGACTTATTGGATCATTAGCTATTCATGTGAAGGTTGGTTATTGGGGATCTATAGAGAGTCCGTTTTATGAATTATCTGAGAGATCAAAAGAGGCACAGACGGTTTATTTATCACCAAATAGAGATGAATATTCTATGGTAGCAGCAGGAAATTCTTTGGCCTTGAATCGGGGTATTCAAGAACAACAGGTTGTTCCAGCTCGATATCGTCAAGAATTCCTGACTATTGCATGGGAAGAAATTCATCTTAGAAGCATTTTTCCTTTCCAATATTTTTCTATTGGAGCTTCGCTCATTCCTTTTATCGAGCATAATGATGCTAATCGAGCTTTAATGAGTTCTAATATGCAGCGCCAAGCAGTTCCCCTTTCTCGGTCCGAGAAGTGCATTGTTGGAACTGGGTTGGAAGGCCAAACGGCTCTAGATTCGGGGATTTCGGCTATAGCCGAACGCAAGGGAAAAATCATTTCTACTGATACTCAAAAGATCATTTTCTCAAGTAATGGGGATACTCTAAGCATTCCATTAGTTATGTATCAACGTTCCAACAAAAATACTTGTATGCATCAAAAAACTCAGGTTCAGCGGGGTAAATACATTAAAAAGGGACAAATTATAGCAGGCGGTGCCGCTACAGCTGGTGGGGAACTCGCTTTAGGAAAAAATGTATTAGTAGCTTATATGCCATGGGAAGGTTACAATTTTGAAGACGCAGTACTAATTAGTGAACGTCTGGTCTATGAAGATATTTATACTTCTTTTCACATCCGGAAATATGAAATTCAGACTCATGTAACAAGCCAAGGTCCTGAAAGAATCACTAAGGAGATCCCGCATTTAGAGGCTCGTTTACTCCGAAATTTAGACAGAAATGGAATTGTGATGCTGGGATCTTGGATAGAAACAGGTGATATCTTAGTAGGTAAATTAACACCTCAGGTAGCGAGCGAATCGTCATATGCCCCGGAGGATAGATTATTACGAGCTATACTTGGCATTCAGGTATTCACTTCAAAAGAAACTTCTCTAAGACTACCTATAGGGGGAAGGGGTCGAGTTATTGATGTGAGATGGATCCATAGAAAGGGGGTTTCCAATTCTAATCCAGAAAGGATTTGTGTATATATTTCACAGAAACGTGAAATCAAAGTAGGTGATAAAGTAGCTGGAAGGCATGGTAATAAGGGTATAATTTCTAAGATCTTGTCTAGACAAAGTATGCCCTATTTGCAAGATGGAACGCCTGTTGATATGGTATTCAACCCATTAGGAGTTCCCTCGCGAATGAATGTGGGACAGATATTTGAATGTTCGCTCGGGTTAGCGGGGGATCTGCTAAATAAACATTATAGAATAGGACCCTTTGATGAGAGATATGAACAAGAGGCCTCAAGAAAACTAGTGTTTTCTGAATTATATGAAGCCAGTAAGAAAACAAAAAATCCATGGGTATTTGAACCCGAATATCCGGGAAAAAGCAGAATATTTGATGGAAGAACAGGAGATCTTTTTGAACAACCTGTTCTAATAGGAAAGTCCTATATCCTAAAATTAATTCATCAAGTTGATGATAAAATCCATGGACGTTCCAGTGGGCATTATGCACTTGTTACACAACAACCCCTTAGAGGGAGGGCCAAACAAGGGGGACAAAGAGTAGGAGAAATGGAAGTTTGGGCTCTAGAGGGATTTGGTGTTGCTCATATTTTACAAGAGATGCTTACTTATAAATCTGATCATATTAGAGCTCGTCAAGAAGTACTTGGTGCTATGATTATTGGAGCAACAGTACCTAACCCAGAGGGTGCTCCAGAATCTTTTCGATTGCTCGTTCGAGAACTACGATCTTTGTCCCTGGAACTGAATCATTTCCTTGTATCTGAAAAGAACTTCCAGATGGATAGGAAGGAAGCTTGA
>STEGR_CDS_s/ndh_-_rpoB_CDS
ATGTTCCAGAATGGAAATGAGGGAATGTCCACAATACCTGGATTTAGTCAGATACAATTTGAGGGATTTTGTAGGTTCATTAATCAGGGCTTGACGGAAGAATTTCATAAGTTTCAAAAAATTGAAGATAGAGATCAAGAAATTGAATTTCAATTATTTGCGGAAACATATCAATTGGTAGAGCCCTTGATAAAAGAAAGAGATGCTGTGTATGAATCACTCACATATTCTTCTGAATTATATGTACCCGCGGTCTTAATTTGGAAAACCGGTAGAAATATGCAAGAACAAACCGTTTTTATTGGAAACATCCCTATAATGAATTCTTTTGGAACCTCTATAGTAAATGGAATATACCGAATTGTGATCAACCAAATATTGCAAAGTCCCGGTATTTACTACCGTTCAGAATTGGAACATAATGGAAGAATTTCTGTCTATACCAGTACTATAATATCGGATTGGGGGGGAAGGTCGGAATTAGAAATTGATAGAAAAGCAAGGATATGGGCCCGTGTAAGTAGAAAACAAAAAATATCTATTCTAGTTCTATCATCAGCTATGGGTTCAAATATAAGAGAAATTCTAGATAATGTTTGTTACCCTGAAATCTTCTTGTCTTTCCCGAATGATAAAGATAAAAAAAAGATTGGGTCAAAAGAAAATGCTATTTTGGAGTTTTATCAACAATTTGCCTGTGTAGGGGGAGATCCGGTATTTTCTGAGTCCTTATGCAAGGATTTACAAAAGAAATTTTTTCAACAAAGATGTGAATTAGGAAAGATTGGTCGACGAAATATGAACCGGAGACTTAATCTTGATATACCCCAAAACAAGACATTTTTGTTACCACGAGATCTATTGGCTGCTGTGGATCATTTGATTGAAATGAAATTGGGAATGGGTACACTTGACGATATGAATCACTTGAAAAATAAACGTATTCGTTCTGTAGCAGATCTATTACAGGATCAATTCGGATTGGCTCTTGTTCGTTTAGAAAATACGGTTCGAGGAACTATATGTGGAGCAATCAGGCATAAATTGATACCGACTCCTCAAAATTTGGTAACTTCAACTTCATTAACAACTACTTATGAATCGTTTTTTGGCCTACACCCTTTATCTCAAGTTTTGGATCGAACTAATCCGTTGACACAAATTGTTCATGGGCGAAAATGGAGTTATTTGGGTCCTGGAGGATTGACGGGGCGAACTGCTAGTTTTCGGATACGAGATATCCACCCGAGTCACTATGGACGTATTTGTCCAATTGACACGTCCGAAGGAATCAATGTTGGACTTATTGGATCATTAGCTATTCATGTGAAGGTTGGTTATTGGGGATCTATAGAGAGTCCGTTTTATGAATTATCTGAGAGATCAAAAGAGGCACAGACGGTTTATTTATCACCAAATAGAGATGAATATTCTATGGTAGCAGCAGGAAATTCTTTGGCCTTGAATCGGGGTATTCAAGAACAACAGGTTGTTCCAGCTCGATATCGTCAAGAATTCCTGACTATTGCATGGGAAGAAATTCATCTTAGAAGCATTTTTCCTTTCCAATATTTTTCTATTGGAGCTTCGCTCATTCCTTTTATCGAGCATAATGATGCTAATCGAGCTTTAATGAGTTCTAATATGCAGCGCCAAGCAGTTCCCCTTTCTCGGTCCGAGAAGTGTATTGTTGGAACTGGGTTGGAAGGCCAAACGGCTCTAGATTCGGGGATTTCGGCTATAGCCGAACGCAAGGGAAAAATCATTTCTACTGATACTCAAAAGATCATTTTCTCAAGTAATGGGGATACTCTAAGCATTCCATTAGTTATGTATCAACGTTCCAACAAAAATACTTGTATGCATCAAAAAACTCAGGTTCAGCGGGGTAAATACATTAAAAAGGGACAAATTCTAGCAGGCGGTGCGGCTACAGCTGGTGGGGAACTCGCTTTAGGAAAAAATGTATTAGTAGCTTATATGCCATGGGAAGGTTACAATTTTGAAGACGCAGTACTAATTAGCGAACGTCTGGTCTATGAAGATATTTATACTTCTTTTAACATCCGGAAATATGAAATTCAGACTCATGTAACAAGCCAAGGTCCTGAAAGAATCACTAAGGAGATCCCGCATTTAGAGGCTCGTTTACTCCGAAATTTAGACAGAAATGGAATTGTGATGCTGGGATCTTGGATAGAAACAGGTGATATCTTAGTAGGTAAATTAACACCTCAGGTAGCGAGCGAATCGTCATATGCTCCGGAGGATAGATTATTACGAGCTATACTTGGCATTCAGATATTCACTTCAAAAGAAACTTCTCTAAGACTACCTATAGGAGGAAGGGGTCGAGTTATTGATGTGAGATGGATCCATAGAAAGGGGGTTTCCAATTCTAATCCAGAAAGGATTTGTGTATATATTTCACAGAAACGTGAAATCAAAGTAGGTGATAAAGTAGCTGGAAGGCATGGGAATAAGGGTATAATTTCTAAGATTTTGTCTAGACAAAATATGCCTTATTTGCAAGATGGAACGCCTGTTGATATGGTATTCAACCCATTAGGAGTTCCCTCACGAATGAATGTGGGACAGATATTTGAATGTTCGCTCGGGTTAGCGGGGGATCTGCTAAATAAACATTATAGAATAGGACCCTTTGATGAGAGATATGAACAAGAGGCCTCAAGAAAACTAGTGTTTTCTGAATTATATGAAGCCAGTAAGAAAACAAGAAATCCATGGGTATTTGAACCTGAATATCCGGGAAAAAGCAGAATATTTGATGGAAGAACAGGAGATCTTTTTGAACAACCTGTTCTAATAGGAAAGTCCTATATCCTCAAATTAATTCATCAAGTTGATGATAAAATCCATGGACGTTCCAGTGGGCATTACGCACTTGTTACACAACAACCCCTTAGAGGGAGGGCCAAACAAGGGGGACAAAGAGTAGGAGAAATGGAAGTTTGGGCTCTAGAGGGATTTGGTGTTGCTCATATTTTACAAGAGATGCTTACTTATAAATCTGATCATATTAGAGCTCGTCAAGAAGTACTTGGTGCTATGATTATTGGAGCAACAGTACCTAACCCAGAGGGTGCTCCAGAATCTTTTCGATTGCTCGTTCGAGAACTACGATCTTTGTCCCTGGAACTGAATCATTTCCTTGTATCTGAAAAGAACTTCCAGATGGATAGGAAGGAAGCTTGA
