# Supplementary material for: Plastid phylogenomics of Pleurothallidinae (Orchidaceae): Conservative plastomes, new variable markers, and comparative analyses of plastid, nuclear, and mitochondrial data
Source: PLoS One. 2021 Aug 27;16(8):e0256126. doi: 10.1371/journal.pone.0256126 (PMC8396723; doi:10.1371/journal.pone.0256126)
Supplement: S1 File — (ZIP) [file pone.0256126.s018.zip › rpoC2.fasta]

>ACIRE_CDS_s/ndh_-_rpoC2_CDS
ATGGAGGTCCTTATGGCAGAACGGACCGATCTGGTCTTTCACAATAAGGTGATAGATGGAACTGCTATGAAACGACTTATTAGCAGATTAATAGATCATTTCGGAATGGCATATACATCACATATCCTGGATCAAGTGAAGGCTTTGGGTTTCCAGCGAGCCACTGCTACATCTATTTCATTAGGAATTGATGATCTTTTAACAATACCTTCTAAGAGATGGTTAGTTCAAGACGCTGAACAACAAAGTTTTCTTTTAGAGAAAAACCATCATTCTGGGAATGTACATGTGGTAGAAAAATTACGTCAATCCATTGAGATATGGTATGCTACAAGTGAATATTTGCGACAAGAAATGAATCCTAATTTTCGGATGACTGATCCCTCTAATCCAGTCCATCTAATGTCCTTTTCGGGGGCTAGAGGAAATGCATCTCAAGTACACCAATTAGTAGGTATGAGAGGATTAATGTCGGATCCTCAAGGACAAATGATTGATTTACCCATTCAAAGCAATTTAAGGGAAGGGCTTTCTTTGACAGAATATATAATTTCTTGCTACGGAGCCCGCAAAGGAGTTGTAGATACTGCGGTACGAACATCAGATGCTGGATACCTCACGCGTAGACTTGTTGAAGTAGTTCAACACATTCTTGTACGTAGAACGGATTGTGGTACTATCCGAGGTATTTCTGTCAGTCCTCAAAATGGGATGACGGAAAAGATTTTTGTCCAAACACTAATAGGTCGTGTATTAGCAGACGATCTATATATTGGTCTACGATGCATTGCCACTCGAAATAAAGATATTGGAATTGGACTTGTTAATCGATTCATAACCTTTCGAGCACACCCAATATATATTCGAACCCCTTTTACTTGCAGGAGTACATCTTGGATCTGTCAATTATGTTATGGCCGGAGTCCTACTCATGGTGATCTGGTCGAGTTGGGAGAAGCTGTAGGCATTATTGCGGGTCAATCAATTGGGGAACCGGGGACTCAACTAACATTAAGAACTTTTCATACCGGCGGAGTATTCACGGGTGGTACTGCCGAACATGTACGAGCTCCCTCTAACGGAAAAATAAGATTTGATGAGGATTTGGTTCATCCCACACGTACCCGTCATGGGCATCCTGCTTTTCTATGTTTTATAGACTTGTATGTAACTATAGAGAGTCGAGATATTCTACATAATGTGAATATTCCAACAAAAAGTTTGATTTTAGTTCAAAATGATCAATATGTAGAATCAGAACAAGTGATTGCCGAGATTCGTGCCGGAACGTCCACTTTTCATTTTAAAGAGAGGGTTCAAAAACATATTTATTCTGAGTCAGAAGGAGAAATGCACTGGAGTACTGATGGCTATCATGCGCCCGAATATCCATATAGTAATGTTCATCTATTACCAAAAACAAGTCATTTATGGATATTAGCAGGAGGTCTATGCAGATCCAATATAGTGTCTTTTTCACTCCACAAGGATCAAGATCAAATGAATGCTAATTCTTTTTCTCTCGAAGAAAGATCTATCTTTGATCTCTCACTGACTAATGATCAAGTAAGACATAAATTGTTGGATACTTTTGGTAAAAAAGATAGGGAAATTCTTGACTATTCAAAACCTTATCGAATCATATCCAAGGGTCATT------GGAATCTAATAGAGTCTTCTACTTCTATTCGTCAAGAGAATTCCTTGGCGAAAAAGCGAAGAAATAGATTCGTTATTCCCTTACAATATGATCAAGAACAAGAAAAGAAACTAATACCCTGTTTTGGTATTTCGATTAAAATACCTAGAAATGGTATTTTACGTAGAAATAGTATTCTTGCTTATTTTGATGATCCACGATACAGAAGAAGCAGTTCGGGAATTACTAAATATGGGATTGTCGAAGTAGATTCAATTGTAAAAAAAGAGGATTTGATTGAGTATCGAGGAGTAAAAGAATTGAGTCCGAAATACCAAATGCAAATGAAAGTAGATCGATTTTTTTTCATTCCCGAGGAAGTGCATATCTTACCCGGATCTTCGCCCATAATGGTACGGAACAATAGTATCATTGGAGTAGATACACGACTTGCTTTAAATATAAATACAAGAAGTCGAGTAGGTGGATTAGTCCGAGTGGAGAGAAAAAAAAAGAGTATGGAACTTAAAATCTTTTCTGGAGATATTCATTTTTCTGGAGAGGTGGATAAAATATCTAGGCACAGTGGCATTTTGATACCACCAGTAATGGGAAAAAAAAATTCTAAAGGATCAAAAAAATTGAAAAATTGGATCTATGTCCAACGCATTACACCTACAAAAAAAAAATATTTTGTTTTGGTTCGACCCGTAGTCACATATGAAATAGCTGATGGAATAAATTTAGCAACACTTTTCTCTCAGGATCTCTTGCAGGAAAAAGATAATGTCCAACTTCGAATTGTCAATTATATACTTTATGGAAATGGCAAGTCAATTCGAGGAATTTCTCACACAAGTATTCAATTAGTTCGGGCTTGCTTAGTATTGACTTGGGACCAAGAAAAAAAGAGTTCTATAGAAGAAGAGGTTCATGCTTCTTTTGTTGAAATAAGGGCAAATGATCTGCTTCGTGATTTCATTCGAATTGAGTTAGTAAAGTCCACTATTTCGTATACCGAAAAAAGATATGATACGGCAGGTTCAGGATTGATTTTCAATAATGAATTAGATTGTATACATAGAAATCCTTTTGATTCCAAGACGAAGATTCAATTATTTCCCCAACATCAAGGGACTCTTGGTACGTTGTTGAATCGAAATAATGAATGCCAATCTTTCCTAATTTTGTCATCATCCAATAGTTCTCGAATTGGCCCCTTCAATACTTCGAGATATACTAATGCGACAAAAGAATCGGATCCCATGACTCCAATTAGGGATTTGTTGGGTCCTTTAGGTACTATTGTACCTAAAATAGTAAATTTTCGTTCATCTTACTATTTAAAAACTTATAATCAAGTCTTTTTAAAGAAAGATTTTTTACTTGAAAATTTTCAACAGACTTTCCAAGTACTTCAAGTACTTCCATTTCAATACTGTTTCCTAGATGAAAATAGTAGGATTTATAATCCCGATCCATGCAGTAACCTAATTTGGAATTCATTCCATTTGAATTGGTATTTTCTCCATCACGATTCTTGTGAAGAGGCATGGACAATAATGAGTCTTGGACAATTCCTTTGTGAAAATGTATGTCTATTGAAATACGGATCACGCATAAAAAAATCTGGTCAAATTTTCATTGTTCATGTTGACTCTTTAGTTATAAGATCAGCTAAACCCTATTTGGTCACTCCAGGAGCAACTGTTCATGGCCATTATGGGGAAACCTTTTATGAAGGAGATACATTAATTACATTTATATATGAAAAATCGAGATCTGGTGACATAACGCAAGGTCTTCCAAAAGTGGAACAAATCTTAGAAGTTCGTTCAATTGATTCAATATCGATGAACCTTGAAAGAAGAGTTGAAGGTTGGGACGAACGTATCCGAAGGATTCTTGGGATCCCCTGGGAATTCTTGATTGGAGCTGAACTAACCATAGCCCAAAGTCGTATCTCTTTGGTTAATAAGATCCAAAAGGTTTATCGATCTCAGGGGGTACAGATCCATAATAGACATATAGAGATTATTGTACGTCAAGTAACATCAAGAGTTTTGGTTTCAGAAGATGGAATGTCTAATGTTTTTTTACCTGGAGAATTTATTGGATTGTTGCGAGCAGAGCGAGCAGGGCGCGTTTTGGACGAAGCGATCTGTTATCGGGCAATCTTATTGGGAATAACGAAGTCATCTTTGAATACTCAAAGTTTCATATCCGAAGCGAGTTTTCAAGAAACTGCTCGGGTTTTAGCAAAAGCTGCTCTACGAGGTCGTATTGATTGGTTGAAAGGCCTGAAAGAGAATGTTGTTCTGGGGGGAATTATACCGGTTGGTACCGGATTTAACAAATTAGTACATCGTTCAAAGCAAGACAAAAATATTCATTTTAAAATAAAAAGGAATAATCTATTTGAGTTGGAAATGAGAGATATTTTGTTATACCATAGAGAATTATTTTGTTCTTGTGCCCCAAACACTTTCCATGAGATATCAGATCAATCATTTACATAA
>ANAMI_CDS_s/ndh_-_rpoC2_CDS
ATGGAGGTCCTTATGGCAGAACGGACCGATCTGGTCTTTCACAATAAGGTGATAGATGGAACTGCTATGAAACGACTTATTAGCAGATTAATAGATCATTTCGGAATGGCATATACATCACATATCCTGGATCAAGTGAAGGCTTTGGGTTTCCAGCGAGCCACTGCTACATCTATTTCATTAGGAATCGATGATCTTTTAACAATACCTTCTAAGAGATGGTTAGTTCAAGACGCTGAACAACAAAGTTTTATTTTAGAGAAAAACCATCATTATGGGAATGTACATGTGGTAGAAAAATTACGTCAATCCATTGAGATATGGTATGCTACAAGTGAATATTTGAGACAAGAAATGAATCCTAATTTTCGGATGACTGATCCCTCTAATCCAGTCCATCTAATGTCCTTTTCGGGGGCTAGAGGAAATGCATCTCAAGTACACCAATTAGTAGGTATGAGAGGATTAATGTCGGATCCTCAAGGACAAATGATTGATTTACCCATTCAAAGCAATTTACGGGAAGGGCTTTCTTTGACAGAATATATAATTTCTTGCTACGGAGCCCGCAAAGGAGTTGTAGATACTGCTGTGCGAACATCAGATGCTGGATACCTCACGCGTAGACTTGTTGAAGTAGTTCAACACATTCTTGTGCGTAGAACGGATTGTGGTACTATCCGAGGTATTTCCGTGAGTCCTCAAAATGGGATGACGGAAAAGATTTTTGTCCAAACACTAATGGGTCGTGTATTAGCAGACGATCTATATATTGGTCTACGATGCATTGCCACTCGAAATCAAGATATTGGAATTGGACTTGTTAATCGATTCATAACCTTTCGAGCACACCCAATATATATTAGAACCCCTTTTACTTGCAGAAGTACATCTTGGATCTGTCAATTATGTTATGGCCGGAGTCCTACTCATGGTGACCTGGTCGAGTTGGGAGAAGCTGTAGGCATTATTGCGGGTCAATCAATTGGGGAACCGGGGACTCAACTAACATTAAGAACTTTTCATACCGGCGGAGTATTCACGGGTGGTACTGCCGAACATGTACGAGCTCCCTCTAATGGAAAAATCAAATTTGATGAGGATTTGGTTCATCCCACACGTACCCGTCATGGGCATCCTGCTTTTCTATGTTTTATAGACTTTTATGTAACTATTGAGAGTCGAGATATTCTACATAATGTGAATATTCCAACAAAAAGTTTGATTTTAGTTCAAAATGATCAATATGTAGAATCAGAACAAGTGATTGCCGAGATTCGTGCCGGAACGTCCACTTTTCATTTGAAAGAGAGGGTTCAAAAACATATTTATTCTGAGTCAGAAGGAGAAATGCACTGGAGTACTGATGGCTATCATGCGCCCGAATATCCATATAGTAATGTTCATCTATTACCAAAAACAAGTCATTTATGGATATTAGGAGGAGGTCTATGCAGATCCAATATAGCGTCTTTTTCACTCCACAAGGATCAAGATCAAATTAATGCTAATTCTTTTTCTCTCGAAAAAAGATCTATCTTTGATCTCTCACTGACTAATGATCAAGTAAGACATAAATTGTTAGATACTTTTGGTAAAAAAAATAGGGAAATTCTTGACTATTCAAAATCTGATCGAATTATATCCAAGGGTCATT------GGAATCTAATAGAGTATTCTACTTATATTCGTCAAGAGAATTCCTTGGCGAAAAAGCGAAGAAATAGATTCGTTATTCCCTTACAATATGATCAAGAACAAGAAAAGAAACTAATACCCTGTTTTGGTATTTCGATTAAAATACCTATAAATGGTATTTTACGTAGAAATAGTATTCTTGCTTATTTTGATGATCCGCGATACAGAAGAAGCAGTTCGGGAATTACTAAATATGGGATTGTCGAAGTAGATTCAATCGTAAAAAAAGAGGATTTGATTGAGTATCGAGGAGTTAAAGAATTTAGTCCAAAATACCAAATGCAAATGAAAGTAGATCAATTTTTTTTCATTCCCGAGGAAGTGCATATCTTACCCGGATCTTCGCCCATAATGGTCCGGAACAATAGTATCATTGGAGTAGACACACGACTTGCTTTAAATAGAAATACAAGAAGTCGAGTAGGTGGATTAGTCCGAGTGGAGAGAAAAAAAAAGAGTATGGAACTAAAAATCTTTTCTGGAGATATTCATTTTTCTGGAGAGGTGGATAAAATATCTAGGTACAGTGGCATTTTCATACCACCAGTAATGGGAAAAAAAAATTCTAAAGGATTAAAAAAATTGAAAAATTGGATCTATATCCAACGCATTACACCTACAAAAAAAAAATATTTTGTTTTGGCTCGACCCGTAGTCACATATGAAATAGCTGATGGAATCAATTTAGCAACACTTTTCTCTCAGGATCTCTTGCAGGAAAAAGATAATGTCCAACTTCGAATTGTCAATTATATACTTTATGGAAATGGCAAGTTAATTCGAGGAATTTCTCACACAAGTATTCAATTAGTTCGGGCTTGCTTAGTATTGACTTGGGACCAAGAAAAAAAGAGTTCTATAGAAGAAGAGGTTCATGCTTCTTTTGTTGAAATAAGGGCAAATGATCTGCTTCGTGATTTCATCCGAATTGAGTTAGTAAAGTCCACTCTTTCCTATAACGAAAAAAGGTATGATACGGCAGGTTCAGGATTGATTTCGAATAATGAATTAGATCGTATACATAGAAATCCTTTTGATTCCAATACGAAGATTCCATTATTTCCCCAACATCAGGGGACTCTTGGTACGTTGTTGAATCGAAATAAGGAATACCAATCTTTCCTAATTTTGTCATCATCCAATAGTTCTCGAATTGGCCCCTTCAATACTTCGAGATATAATAATGCGACAAAAGAATCGGATCCCATGACTCCAATTAAGGATTTGTTGGGTCCTTTAGGTACTATTGTGCCTAAAATAGTAAATTTTCGTTCATCTTACTATTTAAGAACTTATAATCAAGTTTTTTTAAAGAAAGATTTTTTACTTGAAAATTTTCAACAGACTTTCCAAGTACTTCAAGTACTTCCATTTCAATACTGTTTCCTAGATGAAAATAGTAGGATTTATAATCCCGATCCATGCAGTAACACAATTTGGAATTCATTCCATTTGAATTGGTATTTTCTCTATCACGATTCTTGTGAAGAGGCATGGACAATAATGAGTCTTGGACAATTCCTTTGTGAAAATGTATGTCTATTTAAATACGGATCACGCATAAAAAAATCTGGTCAAATTCTCATTGTTCATGTTGACTCTTTAGTTATAAGATCAGCTAAACCCTATTTGGTCACTCCAGGAGCAACTTTTCATGGCCATTATGGGGAAACCTTTTATGAAGGAGATACATTAATTACATTTATATATGAAAAATCGAGATCTGGTGACATAACGCAAGGTCTTCCAAAAGTGGAACAAATCTTAGAAGTTCGTTCAATTGATTCAATATCGATGAACCTCGAAAGAAGAGTTGAAGGTTGGGACGAACGTATCCGAAGGATTCTTGGGATCCCCTGGGGATTCTTGATTGGAGCTGAACTAACCATAGCCCAAAGTCGTATCTCTTTGGTTAATAAGATCCAAAAGGTTTATCGATCTCAGGGGGTACAGATCCATAATAGACATATAGAGATTATTGTACGTCAAGTAACATCAAGAGTTTTGGTTTCAGAAGATGGAATGTCTAATGTTTTTTTACCTGGAGAATTTATTGGATTGTTGCGAGCAGAGCGAGCAGGGCGCGTTTTGGACGAAGCGATCTGTTATCGGGCAATCTTATTGGGAATAACGAAGTCATCTCTGAATACTCAAAGTTTCATATCCGAAGCGAGTTTTCAAGAAACTGCTCGGGTTTTAGCAAAAGCTGCTCTACGAGGTCGTATTGATTGGTTGAAAGGTCTGAAAGAGAACGTTGTTCTGGGGGAAATTATACCGGTTGGTACCGGATTTCACAAATTAGTACATCGTTCAAAGCAAGACAAAAATATTCATTTGAAAATAAAAAGGAAGAATCTATTTGAGTTGGAAATGAGAGATATTTTGTTATACCATAGAGAATTATTTTGTTCTTGTGCCCCAAACATTTTACATGAGATATCAGATCAATCATTTAGATAA
>ANAOB_CDS_s/ndh_-_rpoC2_CDS
ATGGAGGTCCTTATGGCAGAACGGACCGATCTGGTCTTTCACAATAAGGTCATAGATGGAACTGCTATGAAACGACTTATTAGCAGATTAATAGATCATTTTGGAATGGCATATACATCACATATCCTGGATCAAGTGAAGGCTTTGGGTTTCCAGCGAGCCACTGCTACATCTATTTCATTAGGAATTGATGATCTTTTAACAATACCTTCTAAGAGATGGTTAGTTCAAGACGCTGAACAACAAAGTTTTATTTTAGAGAAAAACCATCATTATGGGAATGTACATGTGGTAGAAAAATTACGTCAATCCATTGAGATATGGTATGCTACAAGTGAATATTTGAGACAAGAAATGAATCCTAATTTTCGGATGACTGATCCCTCTAATCCAGTCCATCTAATGTCCTTTTCGGGGGCTAGAGGAAATGCATCTCAAGTACACCAATTAGTAGGTATGAGAGGATTAATGTCGGATCCTCAAGGACAAATGATTGATTTACCCATTCAAAGCAATTTACGGGAAGGGCTTTCTTTGACAGAATATATAATTTCTTGCTATGGAGCCCGCAAAGGAGTTGTAGATACTGCTGTGCGAACATCAGATGCTGGATACCTCACGCGTAGACTTGTTGAAGTAGTTCAACACATTCTTGTACGTAGAACGGATTGTGGTACTATCCGAGGTATTTCCGTGAGTCCTCAAAATGGGATGACGGAAAAGATTTTTGTCCAAACACTAATTGGTCGTGTATTAGCAGACGATCTATATATTGGTCTACGATGCATTGCCACTCGAAATAAAGATATTGGAATTGGACTTGTTAATCGATTCATAACCTTTCGAGCACACCCAATATCTATTCGAACCCCTTTTACTTGCAGGAGTACATCTTGGATCTGTCAATTATGTTATGGCCGGAGTCCTACTCATGGTGACCTGGTCGAGTTGGGAGAAGCTGTAGGCATTATTGCGGGTCAATCAATTGGGGAACCGGGAACTCAATTAACATTAAGAACTTTTCATACCGGCGGAGTATTCACGGGTGGTACTGCCGAACATGTACGAGCTCCCTCTAATGGAAAAATCAAATTTGATGAGGATTTGGTTCATCCCACACGTACCCGTCATGGGCATCCTGCTTTTCTATGTTTTATAGACTTGTATGTAACTATTGAGAGTCGAGATATTCTACATAATGTGAATATTCCAACAAAAAGTTTGATTTTAGTTCAAAATGATCAATATGTAGAATCAGAACAAGTGATTGCCGAGATTCGTGCCGGAACGTCCACTTTTCATTTGAAAGAGAGGGTTCAAAAACATATTTATTCTGAGTCAGAAGGAGAAATGCACTGGAGTACTGATGGCTATCATGCGCCCGAATATCCATATAGTAATGTTCATCTATTACCAAAAACAAGTCATTTATGGATATTAGGAGGAGGTCTATGCAGATCCAATATAGCGTCTTTTTCACTCCACAAGGATCAAGATCAAATTAATGCTAATTCTTTTTCTCTCGAAAAAAGATCTATCTTTGATCTCTCACTGACTAATGATCAAGTCAGACATAAATTGTTAGATACTTTTGGTAAAAAAGATAGGGAAATTCTTGACTATTCAAAATCTGATCGAATCATATCCAAGGGTCATT------GGAATCTAATAGAGTATTCTACTTATATTCGTCAAGAGAATTCCTTGGCGAAAAAGCGAAGAAATAGATTCGTTATTCCCTTACAATATGATCAAGAACAAGAAAAGAAACTAATACCCTGTTTTGGTATTTCGATTAAAATACCTATAAATGGTATTTTACGTAGAAATAGTATTCTTGCTTATTTTGATGATCCGCGATACAGAAGAAGCAGTTCGGGAATTACTAAATATGGGATTGTCGAAGTAGATTCAATCGTAAAAAAAGAGGATTTGATTGAGTATCGAGGAGTTAAAGAATTTAGTCCGAAATACCAAATGCAAATGAAAGTAGATCAATTTTTTTTCATTCCCGAGGAAGTGCATATCTTACCCGGATCTTCGCCCATAATGGTCCGGAACAATAGTATCATTGGAGTAGATACACGACTTGCTTTAAATAGAAATACAAGAAGTCGAGTAGGTGGATTAGTCCGAGTGGAGAGAAAAAAAAAGAGTATGGAACTGAAAATCTTTTCTGGAGATATTCATTTTTCTGGAGAGGTGGATAAAATATCTAGGTACAGTGGCATTTTGATACCACCAGTAATGGGAAAAAAAAATTCTAAAGGATTAAAAAAATTGAAAAATTGGATCTATGTCCAACGCATTACACCTACAAAAAAAAAATATTTTGTTTTGGCTCGACCCGTAGTCACATATGAAATAGCTGATGGAATAAATTTAGCAACACTTTTCTCTCAGGATCTCTTGCAGGAAAAAGATAATGTCCAACTTCGAATTGTCAATTATATACTTTATGGAAATGGCAAGTCAATTCGAGGAATTTCTCACACAAGTATTCAATTAGTTCGGGCTTGCTTAGTATTGACTTGGGACCAAGAAAAAAAGAGTTCTATAGAAGAAGAGGTTCATGCTTCTTTTGTTGAAATAAGGGCAAATGATCTGCTTCGTGATTTCATCCGAATTGAGTTAGTAAAGTCCACTCTTTCCTATAACGAAAAAAGGTATGATACGGCAGGTTCAGGATTGATTTCGAATAATGAATTAGATCGTATACATAGAAATCCTTTTGATTCCAAGACGAAGATTCCATTATTTCCCCAACATCAGGGGACTCTTGGTACGTTGTTGAATCGAAATAAGGAATACCAATCTTTCCTAATTTTGTCATCATCCAATAGTTCTCGAATTGGCCCCTTCAATACTTCGAGATATAATAATGCGACAAAAGAATCGGATCCCATGACTCCAATTAAGGATTTGTTGGGTCCTTTAGGTACTATTGTGCCTAAAATAGTAAATTTTCGTTCATCTTACTATTTAAGAACTTATAATCAAGTCTTTTTAAAGAAAGATTTTTTACTTGAAAATTTTCAACAGACTTTCCAAGTACTTCAAGTACTTCCATTTAAATACTGTTTCCTAGATGAAAATAGTAGGATTTATAATCCTGATCCATGCAGTAACACAATTTGGAATTCATTCCATTTGAATTGGTATTTTCTCCATCACGATTCTTGTGAAGAGGTATGGACAATAAGGAGTCTTGGACAATTCCTTTGTGAAAATGTATGTCTATTTAAATACGGATCACGCATAAAAAAATCTGGTCAAATTCTCATTGTTCATGTTGACTCTTTAGTTATAAGATCAGCTAAACCCTATTTGGTCACTCCAGGAGCAACTGTTCATGGCCATTATGGGGAAACCTTTTATGAAGGAGATACATTAATTACATTTATATATGAAAAATCGAGATCTGGTGACATAACGCAAGGTCTTCCAAAAGTGGAACAAATTTTAGAAGTTCGTTCAATTAATTCAATATCGATGAACCTCGACAGAAGAGTTGAAGGTTGGGACGAACGTATCCGAAGGATTCTTGGGATCCCCTGGGGATTCTTGATTGGAGCTGAACTAACCATAGCCCAAAGTCGTATCTCTTTGGTTAATAAGATCCAAAAGGTTTATCGATCTCAGGGGGTACAGATCCATAATAGACATATAGAGATTATTGTACGTCAAGTAACATCAAGAGTTTTGGTTTCAGAAGATGGAATGTCTAATGTTTTTTTACCTGGAGAATTTATTGGATTGTTGCGAGCAGAGCGAGCAGGGCGCGTTTTGGACGAAGCGATCTGTTATCGGGCAATCTTATTGGGAATAACGAAGTCATCTCTGAATACTCAAAGTTTCATATCCGAAGCGAGTTTTCAAGAAACTGCTCGGGTTTTAGCAAAAGCTGCTCTACGAGGTCGTATTGATTGGTTGAAAGGTCTGAAAGAGAACGTTGTTCTGGGGGAAATTATACCCGTTGGTACCGGATTTCACAAATTAGTACATCGTTCAAAGCAAGATAAAAATATTCATTTGAAAATAAAAAGGAAGAATCTATTTGAGTTGGAAATGAGAGATATTTTGTTATACCATAGAGAATTATTTTGTTCTTGTGCTCCAAACATTTTCCATGAGATATGA------------------
>STEMO_CDS_s/ndh_-_rpoC2_CDS
ATGGAGGTCCTTATGGCAGAACGGACCGATCTGGTCTTTCACAATAAGGTGATAGATGGAACTGCTATGAAACGACTTATTAGCAGATTAATAGATCATTTTGGAATGGCATATACATCACATATCCTGGATCAAGTGAAGGCTTTGGGTTTCCAGCGAGCCACTGCTACATCTATTTCATTAGGAATTGATGATCTTTTAACAATACCTTCTAAGAGATGGTTAGTTCAAGACGCTGAACAACAAAGTTTTCTTTTAGAGAAAAACCATCATTATGGGAATGTACATGTGGTAGAAAAATTACGTCAATCCATTGAGATATGGTATGCTACAAGTGAATATTTGAGACAAGAAATGAATCCTAATTTTCGGATGACTGATCCCTCTAATCCAGTCCATCTAATGTCCTTTTCGGGGGCTAGAGGAAATGCATCTCAAGTACACCAATTAGTAGGTATGAGAGGATTAATGTCGGATCCTCAAGGACAAATGATTGATTTACCCATTCAAAGCAATTTACGGGAAGGGCTTTCTTTAACAGAATATATAATTTCTTGCTACGGAGCCCGCAAAGGAGTTGTAGATACTGCTGTACGAACATCAGATGCTGGATACCTCACGCGTAGACTTGTTGAAGTAGTTCAACACATTCTTGTACGTAGAACGGATTGTGGTACTATCCGAGGTATTTCCGTGAGTCCTCAAAAAGGGATGACGGAAAAGATTTTTGTCCAAACACTAATTGGTCGTGTATTAGCAGACGATCTATATATTGGTCTACGATGCATTGCCACTCGAAATAAAGATATTGGAATTGGACTTGTTAATCGATTCATAACCTTTCGAGCACACCCAATATATATTCGAACCCCTTTTACTTGCAGGAGTACATCTTGGATCTGTCAATTATGTTATGGCCGGAGTCCTACTCATGGTGACCTGGTCGAGTTGGGAGAAGCTGTAGGCATTATTGCGGGTCAATCAATTGGGGAACCGGGGACTCAACTAACATTAAGAACTTTTCATACCGGCGGAGTATTCACGGGTGGTACTGCCGAACATGTACGAGCTCCCTCTAATGGAAAAATAAAATTTGATGAGGATTTGGTTCATCCCACACGTACCCGTCATGGGCATCCTGCTTTTCTATGTTTTATAGACTTGTATGTAATTATTGAGAGTCGAGATATTCTACATAATGTGAATATTCCAACAAAAAGTTTGATTTTAGTTCAAAATGATCAATATGTAGAATCAGAACAAGTGATTGCCGAGATTCGTGCCGGAACGTCCACTTTTCATTTGAAAGAGAGGGTTCAAAAACATATTTATTCGGAGTCAGAAGGAGAGATGCACTGGAGTACTGATGGCTATCATGCGCCCGAATATCCATATAGTAATGTTCATCTATTACCAAAAACAAGTCATTTATGGATATTAGCAGGAGGTCTATGCAGATCCAATATAGTGTCTTTTTCACTCCACAAGGATCAAGATCAAATGAATGCTAATTCATTTTCTCTCGAAGAAAGATCTATCTTTGATCTCTCACTGACTAATGATCAAGTAAGACATAAATTGTTGGATACTTTTGGTAAAAAAGATAGGGAAATTCTTGACTATTCAAAACCTTATCGAATCATATCCAAGGGTCATT------GGAATCTAATAAAGTCTTCTACTTATATTCGTCAAGAGAATTCCTTGGCGAAAACGCGAAGAAATAGATTCGTTATTCCCTTACAATATGATCAAGAACAAGAAAAGAAACTAATACCCTGTTTTGGTATTTCGATTAAAATACCTATAAATGGTATTTTACGTAGAAATAGTATTCTTGCTTATTTTGATGATCCGCGATACAGAAGAAGCAGTTCGGGAATTACTAAATATGGGATTGTCGAAGTAGATTCAATCGTAAAAAAAGAGGATTTGATTGAGTATCGAGGAGTAAAAGAATTTAGTCCGAAATACCAAATGCAAATGAAAGTAGATCGATTTTTTTTCATTCCCGAGGAAGTGCATATCTTACCTGGATCTTCGCCCATAATGGTCCGGAACAATAGTATCATTGGAGTAGATACACGACTTGCTTTAAATCTAAATATAAGAAGTCGAGTAGGTGGATTAGTCCGAGTGGAGAGAAAAAAAAAGAGTATGGAACTGAAAATCTTTTCTGGAGATATTCATTTTTCTGGAGAGGTGGATAAAATATCTAGGCACAGTGGCATTTTGATACCACCAGTAATGGGAAAAAAAAATTATAAAGGATCAAAAAAATTTAAAAATTGGATCTATGTCCAACGCATTACACCTACAAAAAAAAAATATTTTGTTTTGGTTCGACCCGTAATCACATATGAAATAGCTGATGGAATAAATTTAGCAACACTTTTCTCTCAGGATCTCTTGCAGGAAAAAGATAATGTCCAACTTCGAATTGTCAATTATATACTTTATGGAAATGGTAAGTCAATTCGAGGAATTTCTCACACAAGTATTCAATTAGTTCGGGCTTGCTTAGTATTAACTTGGGACCAAGAAAAAAAGAGTTCTATAGAAGAAGAGGTTCATGCTTCTTTTGTTGAAATAAGGGCAAATGATCTGCTTCGTGATTTCATCCGAATTGAGTTAGTAAAGTCCACTATTTCGTATACCGAAAAAAGGTATGATACGGCAGGTTCAGGATTGATTTCGAATAATGAATTAGATCGTATACATAGAAATCCTTTTGATTGTAAGACGAAGATTCAATTATTTCCCCAACATCAGGGGACTCTTGGTACGTTGTTGAATCGAAATAAGGAATACCAATCTTTCCTCATTTTGTCATCATCCAATAGTTCTCAAATTGGTCCCTTCAATACTTCGAGATATAATAATGCGACAAAAGAATTGGATCCCATGACTCCAATTAAGTATTTGTTGGGTCCTTTAGGTACTATTGTGCCTAAAATAGTCAATTTTCGTTCATCTTACTATTTAAGAACTTATAATCAAGTCTTTTTAAAGAAAGATTTTTTACTTGAAAATTTTCAACAGACTTTCCAAGTACTTCAAGTACTTCCATTTCAATACTGTTTCCTAGATGAAAATAGTAGGATTTATAATCCCGATCCATGCAGTAACACAATTTGGAATTCATTCCATTTGAATTGGTATTTTCTCCATCACGATTCTTGTGAAGAGGCATGGACAATAATTAGTCTTGGACAATTCCTTTGTGAAAATGTATGTCTATTTAAATACGGATCACGCATAAAAAAATCTGGTCAAATTTTCATTGTTCATGTTGACTCTTTAGTTATAAGATCAGCTAAACCCTATTTGGTCACTCCAGGAGCAACTGTTCATGGCCATTATGGGAAAACCTTTTATGAAGGAGATACATTAATTACATTTATATATGAAAAATCGAGATCTGGTGACATAACGCAAGGTCTTCCAAAAGTGGAACAAATCTTAGAAGTTCGTTCAATTGATTCAATATCGATGAACCTCGAAAGAAGAGTTGAAGGTTGGGACGAACGTATCCGAAGGATTCTTGGGATCCCCTGGGGATTCTTGATTGGAGCTGAACTAACCATAGCCCAAAGTCGTATCTCTTTGGTTAATAAGATCCAAAAGGTTTATAGATCTCAGGGGGTACAGATCCATAATAGACATATAGAGATTATTGTACGTCAAGTAACATCAAGAGTTTTGGTTTCAGAAGATGGAATGTCTAATGTTTTTTTACCTGGAGAATTTATTGGATTGTTGCGAGCAGAGCGAGCAGGGCGCGTTTTGGACGAAGCGATCTGTTATCGGGCAATCTTATTGGGAATAACGAAGTCATCTCTGAATACTCAAAGTTTCATATCCGAAGCGAGTTTTCAAGAAACTGCTCGGGTTTTAGCAAAAGCTGCTCTACGAGGTCGTATTGATTGGTTGAAAGGCCTGAAAGAGAACGTTGTTCTGGGGGGAATTATACCGGTTGGTACCGGATTTCACAAATTAGTACATCGTTCAAAGCAAGACAAAAATATTCATTTGAAAATAAAAAGGAAGAATCTATTTGAGTTGGAAATGAGAGATATTTTGTTATACCATAGAGAATTATTTTGTTCTTGTGCCCCAAACACTTTCCATGAAATATCAGATCAATCATTTACATAA
>DRYLI_CDS_s/ndh_-_rpoC2_CDS
ATGGAGGTCCTTATGGCAGAACGGACCGATCTGGTCTTTCACAATAAGGTGATAGATGGAACTGCTATGAAACGACTTATTAGCAGATTAATAGATCATTTCGGAATGGCATATACATCACATATCCTGGATCAAGTGAAGGCTTTGGGTTTCCAGCGAGCCACTGCTACATCTATTTCATTAGGAATTGATGATCTTTTAACAATACCCTCTAAGAGATGGTTAGTTCAAGACGCTGAACAACAAAGTTTTATTTTAGAGAAAAACCATCATTATGGGAATGTACATGTGGTAGAAAAATTACGTCAATCCATTGAGATATGGTATGCTACAAGTGAATATTTGAGACAAGAAATGAATCCTAATTTTCGGATGACTGATCCCTCTAATCCAGTCCATCTAATGTCCTTTTCAGGGGCTAGAGGAAATGCATCTCAAGTACACCAATTAGTAGGTATGAGAGGATTAATGTCGGATCCTCAAGGACAAATGATTGATTTACCCATTCAAAGCAATTTACGGGAAGGTCTTTCTTTGACAGAATATATAATTTCTTGCTACGGAGCCCGCAAAGGAGTTGTAGATACTGCTGTACGAACATCAGATGCTGGATACCTCACGCGTAGACTTGTTGAAGTAGTTCAACACATTCTTGTACGTAGAACGGATTGTGGTACTATTCGAGGTATTTCCGTGAGTCCTCAAAAAGGGATGACGGAAAAGATTTTTGTCCAAACACTAATTGGTCGTGTATTAGCAGACGATCTATATATTGGTCTACGATGCATTGCCACTCGAAATCAAGATATTGGAATTGGACTTGTTAATCGATTCATAACCTTTCGAGCACACCCAATATATATTCGAACCCCTTTTACTTGCAGGAGTACATCTTGGATCTGTCAATTATGTTATGGCCGGAGTCCTACTCATGGTGACCTGGTCGAGTTGGGAGAAGCTGTAGGCATTATTGCGGGTCAATCAATTGGGGAACCGGGGACTCAACTAACATTAAGAACTTTTCATACCGGCGGAGTATTCACGGGTGGTACTGCCGAACATGTACGAGCTCCCTCTAATGGAAAAATAAAATTCGATGAGGATTTGGTTCATCCCACACGTACCCGTCATGGGCATCCTGCTTTTTTATGTTTTATAGACTTGTATGTAACTATTGAGAGTCGGGATATTCTACATAATGTGAATATTCCAACAAAAAGTTTGATTTTAGTTCAAAATGATCAATATGTAGAATCAGAACAAGTGATTGCCGAGATTCGTGCCGGAACATCCACTTTTCATTTTAAAGAGAGGGTTCAAAAACATATTTATTCTGAGTCAGAAGGAGAAATGCACTGGAGTACTGATGGCTATCATGCGCCCGAATATCGATATAGTAATGTTCATCTATTACCAAAAACAAGTCATTTATGGATATTAGCAGGAGGTCTTTGCAGATCCAATAGAGTTTCTTTTTCACTCCACAAGGATCAAGATCAAATGAATGCTAATTCTTTTTCTCTCGAAGAAAGATCTATCTTTGATCTCTCACTTACTAATGATCAAGTAAGACAGAAATTGTTGGATACTTTTGGTAAAAAAGATAGGGAAATTCTTGACTATTCAAAACCTTATCGAATCCTATCTAAGGGTCATT------GGAATTTAATAGAGTCTTCTACTTATATTCATCAAGAGAATTCCTTGGCGAAAAAGCGAAGAAATAGATTCGTTATTCCCTTACAATATGATCAAGAACGAGAAAAGAAACTAATACCCTGTTTTGGTATTTCGATGAAAATACCTATAAATGGTATTTTACGGAGAAATAGTATTCTTGCTTATTTTGATGATCCGCGATACAGAAGGAGCAGTTCGGGAATTACTAAATATGGGATTGTCGAAGTAGATTCAATCATAAAAAAAGAGGATTTGATTGAGTATCGAGGAGTAAAAGAATTTAGTTCGAAATACCAAATGCAAATGAAAATAGATCGATTTTTTTTCATTCCCGAGGAAGTGCATATCTTACCCGGATCTTCGCCCATAATGGTCCGGAACAATAGTATCATTGGAGTACATACACGACTTGCTTTAAATATAAATACAAGAAGTCGAGTAGGTGGATTAGTCCGAGTGGAGAGAAAAAAAAAGAGTATGGAACTGAAAATATTTTCTGGAGATATTCATTTTTCTGGAGAGGTGGATAAAATATCTAGGCACAGTGGCATTTTGATACCACCAGTAATGGGAAAAAAAAATTCTAAAGGATCAAAAAAATTGAAAAATTGGATCTATGTCCAACGGATTACACCTACAAAAAAAAAATATTTTGTTTTGGTTCGACCCGTAGTCACATATGAAATAGCTGATGGAATCAATTTAGCAACACTTTTCTCTCAGGATCTCTTGCAGGAAAAAGATAATGTCCAACTTCGAATTGTCAATTATATACTTTATGGAAATGGCAAGTCAATTCGAGGAATTTCTCACACAAGTATTCAATTAGTTCGGGCTTGCTTAGTATTGACTTGGGACCAAGAAAAAAAGAGTTCTATAGAAGAAGAGGTTCATGCTTCTTTTGTTGAAATAAGGGCAAATGATCTGCTTCGTGATTTCATCCAAATTGAGTTAGTAAAGTCCACTATTTCGTATACCGAAAAAAGGTATGATACGGCAGGTTCAGGATTGATTTCCAATAATGAATTAGATCGTATACATAGAAATCCTTTTGATTCCAAGACGAAGATTCAATTATTTCCCCAACATCAGGGGACTCTTGGTACGTTGTTGAATCGAAATAAGGAATGCCCATCTTTCCTAATTTTGTCATCATCCAATAGTTATCGAATTGTCCCCTTCAATACTTCGCGATATAATAATGCGACAAAAGAATCGGATCCCATGACTCCAATTAGGGATTTGTTGGGTCCTTTAGGTACTATTGTGCCTAAAATAGTAAATTTTCGTTCATCTTACTATTTAAGAACTTATAATCAAGTCTTTTTAAAGAAAGATCTTTTACTTGAAAATTTTCAACAGACTTTCCAAGTACTTCAAGTACTTCCATTTCAATACTTTTTCCTAGATGAAAATAGTAGGATTTATAATCCCGATCCATGCAGTAACATAATTTGGAATTCATTCCATTTGAATTGGTATTTTCTCCATCACGATTCTTGTGAAGAGGCATGGACAATAATGAGTCTTGGACAATTCCTTTGTGAAAATGTATGTCTATTTAAATACGGATCACGCATAAAAAAATCTGGTCAAATTTTCATTGTTCATGTTGACTCTTTAGTTATAAGATCAGCTAAACCCTATTTGGTTACTCCAGGAGCAACTGTTCATGGCCATTATGGGGAAACCTTTTATGAAGGAGATACATTAATTACATTTATATATGAAAAATCGAGATCTGGTGACATAACGCAAGGTCTTCCAAAAGTGGAACAAATCTTAGAAGTTCGTTCAATTGATTCAATATCGATGAACCTCGAAAAAAGAGTTGAAGGTTGGGACGAACGTATCCGAAGGATTCTTGGGATCCCCTGGGGATTCTTGATTGGAGCTGAACTAACCATAGCCCAAAGTCGTATCTCTTTGGTTAATAAGATCCAAAAGGTTTATCGATCTCAGGGGGTACAGATCCATAATAGACATATAGAGATTATTGTACGTCAAGTAACATCAAGAGTTTTGGTTTCAGAAGATGGAATGTCTAATGTTTTTTTACCTGGAGAATTTATTGGATTGTTGCGAGCAGAGCGAGCAGGGCGCGTTTTGGACGAAGCGATCTGTTATCGGGCAATCTTATTGGGAATAACGAAGTCATCTCTGAATACTCAAAGTTTCATATCCGAAGCGAGTTTTCAAGAAGCTGCTCGGGTTTTAGCAAAAGCTGCTCTACGAGGTCGTATTGATTGGTTGAAAGGCCTGAAAGAGAACGTTGTTCTGGGGGGAATTATACCGGTTGGTACCGGATTTCACAAATTAGTACATCGTTCAAAGCAAGACAAAAATATTCATTTGAAAATAAAAAGGAAGAATCTATTTGAGTTGGAAATGAGAGATATTTTGTTATACCATAGAGAATTATTTTGTTCTTGTGCCCCAAACACTTTCCATGAGATATCAGATCAATCATTTACATAA
>MASPI_CDS_s/ndh_-_rpoC2_CDS
ATGGAGGTCCTTATGGCAGAACGGACCGATCTGGTCTTTCACAATAAGGTGATAGATGGAACTGCTATGAAACGACTTATTAGCAGATTAATAGATCATTTCGGAATGGCATATACATCACATATCCTGGATCAAGTGAAGGCTTTGGGTTTCCAGCGAGCCACTGCTACATCTATTTCATTAGGAATTGATGATCTTTTAACAATACCTTCTAAGAGATGGTTAGTTCAAGACGCTGAACAACAAAGTTTTCTTTTAGAGAAAAACCATAATTATGGGAATGTACATGTGGTAGAAAAATTACGTCAATCCATTGAGATATGGTATGCTACAAGTGAATATTTGAGACAAGAAATGAATCCTAATTTTCGGATGACTGATCCCTCTAATCCAGTCCATCTAATGTCCTTTTCGGGGGCTAGAGGAAATGCATCTCAAGTACACCAATTAGTAGGTATGAGAGGATTAATGTCGGATCCTCAAGGACAAATGATTGATTTACCCATTCAAAGCAATTTACGGGAAGGGCTTTCTTTGACAGAATATATAATTTCTTGCTACGGAGCCCGCAAAGGAGTTGTAGATACTGCTGTACGAACATCAGATGCTGGATACCTCACGCGTAGACTTGTTGAAGTAGTTCAACACATTCTTGTACGTAGAACGGATTGTGGTACTATCCGAGGTATTTCCGTGAGTCCTCAAAATGGGATGACGGAAAAGATTTTTGTCCAAACACTAATTGGTCGTGTATTAGCAGACGATCTATATATTGGTCTACGATGCATTGCCACTCGAAATAAAGATATTGGAATTGGACTTGTTAATCGATTCATAACCTTTCAAGCACACCCAATATATATTCGAACCCCTTTTACTTGCAGGAGTACATCTTGGATCTGTCAATTATGTTATGGCCGGAGTCCTACTCATGGTGACCTGGTCGAGTTGGGAGAAGCTGTAGGCATTATTGCGGGTCAATCAATTGGGGAACCGGGGACTCAACTAACATTAAGAACTTTTCATACCGGCGGAGTATTCACGGGTGGTACTGCCGAACATGTACGAGCTCCCTCTAATGGAAAAATCAAATTTGATGAGGATTTGGTTCATCCCACACGTACCCGTCATGGGCATCCTGCTTTTCTATGTTTTATAGACTTGTATGTAACTATTGAGAGTCGAGATATTCTACATAATGTGAATATTCCAACAAAAAGTTTGATTTTAGTTCAAAATGATCAATATGTAGAATCAGAACAAGTGATTGCCGAGATTCGTGCCGGAACGTCCACTTTTCATTTTAAAGAGAGGGTTAAAAAACATATTTATTCTGAGTCAGAAGGAGAAATGCACTGGAGTACTGATAGCTCTCATGCGCCCGAATATCCATATAGTAATGTTCATCTATTACCAAAAACAAGTCATTTATGGATATTAGCAGGAGGTCTATGCAGATCCAATATAGTGTCTTTTTCACTCCACAAGGATCAAGATCAAATGAATGCTAATCCTTTTTCTCTCGAAGAAAGATCTATCTTTGACCTCTCACTGACTAACGATCAAGTCAGCCATAAATTGTTGGATACTTTTGGTAAAAAAGATAGGGAAATTCTTGACTATTCAAAACCTTATCAAATCATATCCAAGGGTCATTGGAATCGGAATCTAATAGAGTCTTCTACTTATATTCGTCAAGAGAATTCCTTGGCGAAAAAGCGAAGAAATAGATTCGTTATTCCCTTACAATATGATCAAGAACAAGAAAATAAACTAATACCCTGTTTTGGTATTTCGATTAAAATACCTATAAATGGTATTTTACGTAGAAATAGTATTCTTGCTTATTTTGATGATCCGCGATACAGAAGAAGCAGTTCGGGAATTACTAAATATGGGATTGTCGAAGTAGATTCAATCGTAAAAAAAGAGGATTTGATTGAATATCGAGGAGTAAAAGAATTTAGTCCGAAATACCAAATGCAAATGAAAGTAGATCAATTTTTTTTCATTCCCGAGGAAGTGCATATCTTACCCGGATCTTCGCCCATAATGGTCCGGAACAATAGTATCATTGGAGTAGATACACGACTTGCTTTAAATATAAATACAAGAAGTCGAGTAGGTGGATTAGTCCGAGTGGAGAGAAAAAAAAAGAGTATGGAACTTAAAATCTTTTCTGGAGATATTCATTTTTATGGAGAGGTGGATAAAATATCTAGGCACAGTGGCATTTTGATACCACCAGTAATGGGAAAAAAAGATTCTAAAGGATCAAAAAAATTGAAAAATTGGATCTATGTCCAACGCATTACACCTACAAAAAAAAAATACTTTGTTTTGGTTCGACCCGTAGTCACATATGAAATAGCTGATGGAATAAATTTAGCAACACTTTTCTCTCAGGATCTCTTGCAGGAAAAAGATAATGTCCAACTTCGAATTGTCAATTATATACTTTATGGAAATGGCAAGTCAATTCGAGGAATTTCTCACACAAGTATTCAATTAGTTCGGGCTTGCTTAGTATTGACTTGGGACCAAGAAAAAAAGAGTTCTATAGAAGAAGAGGTTTATGCTTCTTTTGTTGAAATAAGGGCAAATGATCTGCTTCGTGATTTCATCCGAATTGAGTTAGTAAAGTCCACTATTTCGTATACCGAAAAAAGGTATGATACGGCAGGTTCAGGATTGATTTCGAATAATGAATTATATCGTATACATAGAAATCCTTTTGATTCTAAGACGAAGATTCCATTATTTCCCCAACATCAGGGGACTCTTGGTACGTTGTTGAATCAAAATAAGGAATACAAATCTTTCCTCATTTTGTCATCATCCAATAGTTCTCGAATTGGCCCCTTTAATACTTCGAGATATAATAATGCGACAAAAGAATCGGATCCCATGACTCCAATTAGGGATTTGTTGGGTCCTTTAGGTACTATTGTGCCTAAAATAGTGAATTTTCGTTCATCTTACTATTTAAGAACTTATAATCAAGTCTTTTTAAAGAAAGATTTTTTACTTGAAAATTTTCCACAGACTTTCCAAGTACTTCAAGTACTTCCATTTAAATACTGTTTCCTAGATGAAAATAGTAGGATTTATAATCCCGATCCATACAGTAAAACAATTTGGAATTCATTCCATTTGAATTGGTATTTTCTCCATCACGATTCTTGTGAAGAGGCATGGACAATAATTAGTCTTGGACAATTCCTTTGTGAAAATGTATGTCTATTTAAATACGGATCACGCATAAAAAAATCTGGTCAAATTTTCATTGTTCATGTTGACTCTTTAGTTATAAGATCAGCTAAACCCTATTTGGTCACTCCAGGAGCAACTGTTCATGGCCATTATGGGGAAACCTTTTATGAAGGAGATACATTAATTACATTTATCTATGAAAAATCGAGATCTGGTGACATAACGCAAGGTCTTCCAAAAGTGGAACAAATCTTAGAAGTTCGTTCAATTGATTCAATATCGATGAACCTCGAAAGAAGAGTTGAAGGTTGGGACGAACGTATCCGAAGGATTCTTGGGATCCCCTGGGGATTCTTGATTGGAGCTGAACTAACCATAGCCCAAAGTCGTATCTCTTTGGTTAATAAGATCCAAAAGGTTTATCGATCTCAGGGGGTACAGATCCATAATAGACATATAGAGATTATTGTACGTCAAGTAACATCAAGAGTTTTGGTTTCAGAAGATGGAATGTCTAATGTTTTTTTACCTGGAGAATTTATTGGATTGTTGCGAGCAGAGCGAGCAGGGCGCGTTTTGGACGAAGCGGTCTGTTATCGGGCAATCTTATTGGGAATAACGAAGTCATCTCTGAATACTCAAAGTTTCATATCCGAAGCGAGTTTTCAAGAAACTGCTCGGGTTTTAGCAAAAGCTGCTCTACGAGGTCGTATTGATTGGTTGAAAGGCCTGAAAGAGAACGTTGTTCTGGGGGGAATTATACCGGTTGGTACCGGATTTCACAAATTAGTACATCGTTCAAAGCAAGACAAAAATATTCATTTGAAAATAAAAAGGAAGAATCTATTTGAGTTGGAAATGAGAGATATTTTGTTATACCATAGAGAATTATTTTGTTCTTGTGCCCCAAACACTTTCCATGAGATATCAGATCAATCATTTACATAA
>MYOEX_CDS_s/ndh_-_rpoC2_CDS
ATGGAGGTTCTTATGGCAGAACGGACCGATCTGGTCTTTCACAATAAGGTGATAGATGGAACTGCTATGAAACGGCTTATTAGCAGATTAATAGATCATTTCGGAATGGCATATACATCACATATCCTGGATCAAGTGAAGGCTTTGGGTTTCCAGCGAGCCACTGCTACATCTATTTCATTAGGAATTGATGATCTTTTAACAATACCTTCTAAGAGATGGTTAGTTCAAGACGCTGAACAACAAAGTTTTCTTTTAGAGAAAAACCATCATTCTGGGAATGTACATGTGGTAGAAAAATTACGTCAATCCATTGAGATATGGTATGCTACAAGTGAATATTTGAGACAAGAAATGAATCCTAATTTTCGGATGACTGATCCCTCTAATCCAGTCCATCTAATGTCCTTTTCGGGGGCTAGAGGAAATGCATCTCAAGTACACCAATTAGTAGGTATGAGAGGATTAATGTCGGATCCTCAAGGACAAATGATTGATTTACCCATTCAAAGCAATTTACGGGAAGGGCTTTCTTTGACAGAATATATAATTTCTTGCTACGGAGCCCGCAAAGGAGTTGTAGATACTGCTGTACGAACATCAGATGCTGGATACCTCACGCGTAGACTTGTTGAAGTAGTTCAACACATTCTTGTACGTAGAACGGATTGTGGTACTATCCGAGGTATTTCCGTGAGTCCTCCAAATGGGATGACGGAAAAGATTTTTGTCCAAACACTAATTGGTCGTGTATTAGCAGACGATCTATATATTGGTCTACGATGCATTGCCACTCGAAATAAAGATATTGGAATTGGACTTGTTAATCGATTCATAACCTTTCGAGCACACCCAATATATATTCGAACCCCTTTTACTTGCAGGAGTACATCTTGGATCTGTCAATTATGTTATGGCCGGAGTCCTACTCATGGTGACCTGGTCGAGTTGGGAGAAGCTGTAGGCATTATTGCGGGTCAATCAATTGGTGAACCGGGGACTCAACTAACATTAAGAACTTTTCATACCGGCGGAGTATTCACGGGTGGTACTGCCGAACATGTACGAGCTCCCTCTAATGGAAAAATAAAATTTGATGAGGATTTGGTTCATCCTACACGTACCCGTCACGGGCATCCTGCTTTTCTATGTTTTATAGACTTGTATGTAACTATTGAGAGTCGAGATATTCTACATAATGTGAATATTCCAACAAAAAGTTTGATTTTAGTTCAAAATGATCAATATGTAGAATCAGAACAAGTGATTGCCGAGATTCGTGCCGGAACGTCCACTTTTCATTTTAAAGAGAGGGTTCAAAAACATATTTATTCTGAGTCAGAAGGAGAAATGCACTGGAGTACTGATGGCTATCATGCGCCCGAATATCCATATAGTAATGTTCATCTATTACCAAAAACAAGTCATTTATGGATATTAGCAGGAGGTCTATGCAGATCCAATATAGTGTCTTTTTCACTCCACAAGGATCAAGATCAAATGAATGCTAATTCTTTTTCTCTCGAAGAAAGATCTATCTTTGATCTCTCACTGACTAATGATCAAGTAAGACATAAATTGTTGGATACTTTTGGTAAAAAAGATAGGGAAATTCTTGACTATTCAAAACCTTATCGAATCATATCCAAGGGTCATT------GGAATCTAATAGAGTCTTCTACTTATATTCGTCAAGAGAATTCCTTGGCGAAAAAGCGAAGAAATAGATTCGTTATTCCCTTACAATATGATCAAGAACAAGAAAAGAAACTAATACCCTGTTTAGGTATTTCGATTAAAATACCTATAAATGGTATTTTACGTAGAAATAGTATTCTTGCTTATTTTGATGATCCACGATACAGAAGAAGCAGTTCGGGAATTACTAAATATGGGATTGTCGAAGTAGATTCAATCGTAAAAAAAGAGGATTTGATTGAGTATCGAGGAGTCAAAGAATTTAGTCCGAAATACCAAATGCAAATGAAAGTAGATCGATTTTTTTTCATTCCCGAGGAAGTGCATATCTTACCCGGATCTTCGCCCATAATGGTCCGGAACAATAGTATCATTGGAGTAGATACACGACTTGCTTTAAATATAAATACAAGAAGTCGAGTAGGTGGATTAGTCCGAGTGGAGAGAAAAAAAAAGAGTATGGAACTGAAAATCTTTTCTGGAGATATTCATTTTTCTGGAGAGGTGGATAAAATATCTAGGCACAGTGGCATCTTGATACCACCAGTAATGGGAAAAAAAAATTCTAAAGGATCAAAAAAATTGAAAAATTGGATCTATGTCCAACGCATTACACCTACAAAAAAAAAATATTTTGTTTTGGTTCGACCCGTAGTCACATATGAAATAGCTGATGGAATCAATTTAGCAACACTTTTCTCTCAGGATCTCTTGCAGGAAAAAGATAATGTCCAACTTCGAATTGTCAATTATATACTTTATGGAAATGGCAAGTCAATTCGAGGAATTTCTCACACAAGTATTCAATTAGTTCGGGCTTGCTTAGTATTGACTTGGGACCAAGAAAAAAAGAGTTCTATAGAAGAAGAGGTTCATGCTTCTTTTGTTGAAATAAGGGCAAATGGTCTGCTTCGTGATTTCATCCGAATTGAGTTAGTAAAGTCCACTATTTTGTATACCGAAAAAAGGTATGATACGGCAGGTTCAGGATTGATTTTAAATAATGAATTAGATCGTATACATAGAAATCCTTTTGATTCCAAGACGAAGATTCAATTATTTCCCCAACATCAAGGGACTCTTGGTACGTTGTTGAATCGAAATAAGGAATGCCAATCTTTCCTAATTTTGTCATCATCCAATAGTTATCGAATTGGCCCCTTCAATACTTCGAGATATAATAATGCGACAAAAGAATCGGATCCCATGACTCCAATTAGGGATTTTTTGGGTCCTTTAGGTACTATTTTGCCTAAAATAATAAATTTTCGTTCATCTTACTATTTAAGAACTTATAATCAAGCCTTTTTAAAGAAATATTTTTTACTTGAAAATTTTCAACAGACTTTCCAAGTACTTCAAGTACTTCCATTTCAATACTGTTTCCTAGATGAAAATAGTAGGATTTATAATCCCGATCCATGCAGTAACATAATTTGGAATTCATTCCATTTGAATTGGTATTTTCTCCATCACGATTCTTGTGAAGAGGCATGGACAATAATTAGTCTTGGACAATTCCTTTGTGAAAATGTATGTCTATTGAAATACGGATCACGCATAAAAAAATCTGGTCAAATTTTTATTGTTCATGTTGACTCTTTAGTTATAAGATCAGCTAAACCCTATTTGGTCACTCCAGGAGCAACTGTTCATGGCCATTATGGCCAAACCTTTTATGAAGGAGATACATTAATTACATTTATATATGAAAAATCGAGATCTGGTGACATAACGCAAGGTCTTCCAAAAGTGGAACAAATCTTAGAAGTTCGTTCAATCGATTCAATATCGATGAACCTCGAAAGAAGAGTTGAAGGTTGGGACGAACGTATCCGAAGGATTCTTGGGATCCCCTGGGGATTCTTGATTGGAGCTGAACTAACGATAGCCCAAAGTCGTATCTCTTTGGTTAATAAGATCCAAAAGGTTTATCGATCTCAGGGGGTACAGATCCATAATAGACATATAGAGATTATTGTACGTCAAGTAACATCAAGAGTTTTGGTTTCAGAAGATGGAATGTCTAATGTTTTTTTACCTGGAGAATTTATTGGATTGTTGCGAGCAGAGCGAGCAGGGCGCGTTTTGGACGAAGCGATCTGTTATCGGGCAATCTTATTGGGAATAACGAAGTCATCTCTGAATACTCAAAGTTTCATATCTGAAGCGAGTTTTCAAGAAACTGCTCGGGTTTTAGCAAAAGCTGCTCTACGAGGTCGTATTGATTGGTTGAAAGGCCTGAAAGAGAACGTTGTTCTGGGGGGAATTATACCGGTTGGTACCGGATTTAACAAATTAGTACATCGTTCAAAGCAAGACAAAAATATTCATTTGAAAATAAAAAGGAAGAATCTATTTGAGTTGGAAATGAGAGATATTTTGTTATACCATAGAGAATTATTTTGTTCTTGTGCCCCAAACACTTTCCATGAGATATCAGATCAATCATTTACATAA
>OCTGR_CDS_s/ndh_-_rpoC2_CDS
ATGGAGGTCCTTATGGCAGAACGGACCGATCTGGTCTTTCACAATAAGGTGATAGATGGAACTGCTATGAAACAACTTATTAGCAGATTAATAGATCATTTCGGAATGGCATATACATCACATATCCTGGATCAAGTGAAGGCTTTGGGTTTCCAGCGCGCCACTGCTACATCTATTTCATTAGGAATTGATGATCTTTTAACAATACCTTCTAAGAGATGGTTAGTTCAAGACGCTGAACAACAAAGTTTTCTTTTAGAGAAAAACCATCATTATGGGAATGTACATGTGGTAGAAAAATTACGTCAATCCATTGAGATATGGTATGCTACAAGTGAATATTTGAGACAAGAAATGAATCCTAATTTTCGGATGACTGATCCCTCTAATCCAGTCCATCTAATGTCCTTTTCGGGGGCTAGAGGAAATGCATCTCAAGTACACCAATTAGTAGGTATGAGAGGATTAATGTCGGATCCTCAAGGACAAATGATTGATTTACCCATTCAAAGCAATTTACGGGAAGGGCTTTCTTTGACAGAATATATAATTTCTTGCTACGGAGCCCGCAAAGGAGTTGTAGATACTGCTGTACGAACATCAGATGCTGGATACCTCACGCGTAGACTTGTTGAAGTAGTTCAACACATTCTTGTACGTAGAACGGATTGTGGTACTATCCGAGGTATTTCCGTGAGTCCTCAAAATGGGATGACGGAAAAGATTTTTGTCCAAACACTAATTGGTCGTGTATTAGCAGACGATCTATATATTGGTCTACGATGCATTGCCACTCGAAATAAAGATATTGGAATTGGACTTGTTAATAGATTCATAACCTTTCGAGCACACCCAATATATATTAGAACCCCTTTTACTTGCAGGAGTACATCTTGGATCTGTCAATTATGTTATGGCCGGAGTCCTACTCATGGTGACCTGGTCGAGTTGGGAGAAGCTGTAGGCATTATTGCGGGTCAATCAATTGGGGAACCGGGGACTCAACTAACATTAAGAACTTTTCATACCGGCGGAGTATTCACGGGTGGTACTGCCGAACATGTACGAGCTCCCTCTAATGGAAAAATAAAATTTGATGAGGATTTGGTTCATCCCACACGTACCCGTCATGGGCATCCTGCTTTTCTATGTTTTATAGACTTGTATGTAACTATTGAGAGTCGAGATATTCGACATAATGTGAATATTCCAACAAAAAGTTTGATTTTAGTTCAAAATGATCAATATGTAGAATCAGAACAAGTGATTGCCGAGATTCGTGCCGGAACATCCACTTTTCATTTTAAAGAGAGGGTTCAAAAACATATTTATTCTGAGTCAGAAGGAGAAATGCACTGGAGTACTGATGGCTATCATGCGCCCGAATATCCATATAGTAATGTTCATCTATTACCAAAAACAAGTCATTTATGGATATTAGCAGGAGGTCTATGCAGATCCAATATAGTGTCTTTTTCACTCCACAAGGATCAAGATCAAATGAATGCTAATTCTTTTTCTCTCGAAGAAAGATCTATCTTTGATCTCTCACTGACTAATGATCAAGTAAGACATAAATTGTTGGATACTTTTGGTAAAAAAGATAGGGAAATTCTTGACTATTCAAAACCTTATCGAATCATATCCAAGGGTCATT------GGAATCTAATAGAGTCTTCTACTTATATTCGTCAAGAGAATTCCTTGGCGAAAAAGCGAAGAAATAGATTCGTTATTCCCTTACAATATGATCAAGAACAAGAAAAGAAACTAATACCCTGTTTTGGTATTTCGATTAAAATACCTATAAATGGTATTTTACGTAGAAATAGTATTCTTGCTTATTTTGATGATCCGCGATACAGAAGAAGCAGTTCGGGAATTACTAAATATGGGATTGTCGAAGTAGATTCAATCGTAAAAAAAGAGGATTTGATTGAGTATCGAGGAGTAAAAGAATTTAGTCCGAAATACCAAATGCAAATGAAAGTAGATCGATTTTTTTTCATTCCCGAGGAAGTGCATATCTTACCCGGATCTTCGCCCATAATGGTCCGGAACAATAGTATAATTGGAGTAGATACACGACTTGCTTTAAATATAAATACAAGAAGTCGAGTAGGTGGATTAGTCCGAGTGGAGAGAAAAAAAAAGAGTATGGAACTGAAAATCTTTTCTGGAGATATTCATTTTTCTGGAGAGGTGGATAAAATATCTAGGCACAGTGGCATTTTGATACCACCAGTAATGGGAAAAAAAAATGCTAAAGGATCAAAAAATTTGAAAAATTGGATCTATGTCCAACGCATTACACCTACAAAAAAAAAATATTTTGTTTTGGTTCGACCCGTAGTCACATATGAAATAGCTGATGGAATAAATTTAACAAAACTTTTCTCTCAGGATCTCTTGCAGGAAAAAGATAATGTCCAACTTCGAATTGTTAATTATATACTTTATGGAAATGGCAAGTCAATTCGAGGAATTTCTCACACAAGTATTCAATTAGTTCGGGCTTGCTTAGTATTAACTTGGGACCAAGAAAAAAAGAGTTCTATAGAAGAAGAGGTTCATGCTTCTTTTGTTGAAATAAGGGCAAATGATCTGCTTCGTGATTTCATCCGAATTGAGTTAGTAAAGTCCACTATTTCGTATACCGAAAAAAGGTATGATACGGCAGGTTCAGGATTGATTTCCAATAATGAATTAGATCGTATACATAGAAATCCTTTTGATTCCAAGACGAAGATTCAATCATTTCCCCAACATCAGGGGACTCTTGGTACGTTGTTGAATCGAAATAAGGAATGCCAATCTTTCTTAATTTTGTCATCATCCAATAGTTCTCGAATTGGCCCCTTCAATACTTCGAGATATAATAATGCGACAAAAGAATCGGATCCCATGACTCCAATTAGGGATTTGTTGGGTCCTTTAGGTACTATTGTGCCTAAAATAGTAAATTTTCGTTCATCTTACTATTTAAGAACTTATAATCAAGTATTTTTAAAGAAAGATTTTTTACTTGAAAATTTTCAACAGACTTTCCAAGTACTTCAAGTACTTCCATTTCAATACTGTTTCCTAGATGAAAATAGTAAGATTTATAATCCCGATCCATGCAGTAACATAATTTGGAATTCATTTCATTTGAATTGGTATTTTCTCCATCACGATTCTTGTGAAGAGGCATGGACAATAATTAGTCTTGGACAATTCCTTTGTGAAAATGTATGTCTATTGAAATACGGATCACGCATAAAAAAATCTGGTCAAATTTTCATTGTTCATTTTGACTCTTTAGTTATAAGATCAGCTAAACCCTATTTGGTCACTCCAGGAGCAACTGTTCATGGCCATTATGGGGAAACCTTTTATGAAGGAGATAAATTAATTACATTTATATATGAAAAATCGAGATCTGGTGACATAACGCAAGGTCTTCCAAAAGTGGAACAAATTTTAGAAGTTCGTTCAATTGATTCAATATCGATGAACCTCGAAAGAAGAGTTGAAGGTTGGGACGAACGTATTCGAAGGATTCTTGGGATCCCCTGGGGATTCTTTATTGGAGCTGAACTAACCATAGCCCAAAGTCGTATCTCTTTGGTTAATAAGATCCAAAAGGTTTATCGATCTCAGGGGGTACAGATCCATAATAGACATATAGAGATTATTGTACGTCAAGTAACATCAAGAGTTTTGGTTTCAGAAGATGGAATGTCTAATGTTTTTTTACCTGGAGAATTTATTGGATTGTTGCGAGCAGAGCGAGCAGGGCGCGTTTTGGACGAAGCAATCTGTTATCGGGCAATCTTATTGGGAATAACGAAGTCATCTCTGAATACTCAAAGTTTCATATCCGAAGCGAGTTTTCAAGAAACTGCTCGGGTTTTAGCAAAAGCTGCTCTACGAGGTCGTATTGATTGGTTGAAAGGCTTGAAAGAGAACGTTGTTCTGGGCGGAATTATACCGGTTGGTACCGGATTTAACAAATTAGTACATCGTTCAAAGCAAGACAAAAATATTCATTTGAAAATAAAAAGGAAGAATCTATTTGAGTTGGAAATGAGAGATATTTTGTTATACCATAGAGAATTATTTTGTTCTTGTGCCTCAAACACTTTCCATGAGATATCAGATCAATTATTTACATAA
>PABMI_CDS_s/ndh_-_rpoC2_CDS
ATGGAGGTCCTTATGGCAGAACGGACCGATCTGGTCTTTCACAATAAGGTGATAGATGGAACTGCTATGAAACGACTTATTAGCAGATTAATAGATCATTTCGGAATGGCATATACATCACATATCCTGGATCAAGTGAAGGCTTTGGGTTTCCAGCGAGCCACTGCTACATCTATTTCAATAGGAATTGATGATCTTTTAACAATACCTTCTAAGAGATGGTTAGTTCAAGACGCTGAACAACAAAGTTTTCTTTTAGAGAAAAACCATCATTATGGGAATGTACATGTGGTAGAAAAATTACGTCAATCCATTGAGATATGGTATGTTACAAGTGAATATTTGAGACAAGAAATGAATCCTAATTTTCGGATGACTGATCCCTCTAATCCAGTCCATCTAATGTCCTTTTCGGGGGCTAGAGGAAATGCATCTCAAGTACACCAATTAGTAGGTATGAGAGGATTAATGTCGGATCCTCAAGGACAAATGATTGATTTACCCATTCAAAGCAATTTACGGGAAGGGCTTTCTTTGACAGAATATATAATTTCTTGCTACGGAGCCCGCAAAGGAGTTGTAGATACTGCTGTACGAACATCAGATGCTGGATACCTCACGCGTAGACTTGTTGAAGTAGTTCAACACATTCTTGTACGTAGAACGGATTGTGGTACTATCCGAGGTATTTCCGTGAGTCCTCAAAAAGGGATGACGGAAAAGATTTTTGTCCAAACACTAATTGGTCGTGTATTAGCAGACGATCTATATATTGGTCTACGATGCATTGCCACTCGAAATAAAGATATTGGAATTGGACTTGTTAATCGATTCATAACCTTTCGAGCACACCCAATATATATTCGAACCCCTTTTACTTGCAGGAGTACATCTTGGATCTGTCAATTATGTTATGGCCGGAGTCCTACTCATGGTGACCTGGTCGAGTTGGGAGAAGCTGTAGGCATTATTGCGGGTCAATCAATTGGGGAACCGGGGACTCAACTAACATTAAGAACTTTTCATACCGGCGGAGTATTCACGGGTGGTACTGCCGAACATGTACGAGCTCCCTCTAATGGAAAAATAAGATTTGATGAGGATTTGGTTCATCCCACACGTACCCGTCATGGACATCCTGCTTTTCTATGTTTTATAGACTTGTATGTAACTATTGAGAGTCGAGATATTCTACATAATGTGAATATTCCAACAAAAAGTTTGATTTTAGTTCAAAATGATCAATATGTAGAATCAGAACAAGTGATTGCCGAGATTCGTGCCGGAACGTCCACTTTTCATTTTAAAGAGAGGGTTCAAAAACATATTTATTCTGAGTCAGAAGGAGAGATGCACTGGAGTACTGATGGCTATCATGCGCCCGAATATCCATATAGTAATGTTCATATATTACCAAAAACAAGTCATTTATGGATATTAGCAGGAGATCTATGCAGATCTAATCTAGTGTCTTTTTCACTCCACAAGGATCAAGATCAAATGAATGCTAATTCATTTTCTCTCGAAGAAAGATCTATCTTTGATCTCTCACTAACTAATGATCAAGTAAGACATAAATTGTTGGATACTTTTGGTAAAAAAGATAGGGAAATTCTTGACTATTCAAAACCTTATCGAATCATATCCAAGGGTGATT------GGAATCTAATAAAGTCTTCTACTTATATTCGTCAAGAGAATTCCTTGGCGAAAAAGCGAAGAAATAGATTCGTTATTCCCTTACAATATGATCAAGAACACGAAAAGAAACTAATACCCTGTTTTGGTATTTCGATTAAAATACCTATAAATGGTATTTTACGTAGAAATAGTATTCTTGCTTATTTTGATGATCCGCGATACAGAAGAAGCAGTTCGGGAATTACTAAATATGGGATTGTCGAAGTAGATTCAATCGTAAAAAAAGAGGATTTGATTGAGTATCGAGGAGTAAAAGAATTTAGTCCGAAATACCAAATGCAAATGAAAGTAGATCGATTTTTTTTCATTCCCGAGGAAGTGCATATCTTACCCGGATCTTCGACCATAATGGTCCGGAACAATAGTATCATTGGAGTAAATACACGACTTGCTTTAAATCTAAATACAAGAAGTCGAGTAGGTGGATTAGTCCGAGTGGAGAGAAAAAAAAAGAGTATGGAACTGAAAATCTTTTCTGGAGATATTCATTTTTCTGGAGAGGTGGATAAAATCTCTAGGCACAGTGGCATTTTGATACCACCAGTAATGGGAAAAAAAAATTCTAAAGGATCAAAAAAATTGAAAAATTGGATCTATGTCCAACGCATTACACCTACAAAAAAAAAATATTTTGTTTTGGTTCGACCCGTAGTCACATATGAAATAGCTGATGGAATAAATTTAGCAACACTTTTCTCTCAGGATCTCTTGCAGGAAAAAGATAATGTCCAACTTCGAATTGTCAATTATATACTTTATGGAAATGGCAAGTCAATTCGAGGAATTTCTCACACAAGTATTCAATTAGTTCGGGCTTGCTTAGTATTGACTTGGGACCAAGAAAAAAAGAGTTCTATAGAAGAAGAGGTTCATGCTTCTTTTGTTGAAATAAGGGCAAATGATCTGCTTCGTGATTTCATCCGAATTGAGTTAGTAAAGTCCACTATTTCGTATACCGAAAAAAGGTATGATACGGCAGGTTCAGGATTGATTTCGAATAATGAATTAGATCGTATACATAGAAATCCTTTTGATTCTAAGACGAAGATTCAATTATTTCCCCAACATCAGGGGACTCTTGGTACGTTGTTGAATCGAAATAAGGAATACCAATCTTTCCTAATTTTGTCATCATCCAATAGTTCTCGAATGGGTCCCTTCAATACTTCGAGATATAAAAATGCGACAAAAGAATCGGATCCCATGACTCCAATTAGAGATTTGTTGGGTCCTTTAGGTACTATTGTGCCTAAAATAGTCAATTTTTGTTCATCTTACTATTTAAGAACTTATAATCAAGTCTTTTTAAAGAAAGATTTTGTACTTGAAAATTTTCAACAGACTTTCCAAGTACTTCAAGTACGTCCATTTCAATACTGTTTTCTAGATGAAAATAGTAGGATTTATAATCCCGATCCATGCAGTAACACAATTTGGAATTCATTCCATTTGAATTGGTATTTTCTCCATCACGATTCTTGTGAAGAGGCATGGACAATAATTAGTCTTGGACAATTCCTTTGTGAAAATGTATGTCTATTTAAATACGGATCACGCATAAAAAAATCTGGTCAAATTTTCATTGTTCATGTTGACTCTTTAGTGATAAGATCAGCTAAACCCTATTTGGTCACTCCAGGAGCAACTGTTCATGGCCATTATGGGGAAACCTTTTATGAAGGAGATACATTAATTACATTTATATATGAAAAATCGAGATCTGGTGACATAACGCAAGGTCTTCCAAAAGTGGAACAAATCTTAGAGGTTCGTTCAATTGATTCAATATCGATGAACCTCGAAAGAAGAGTTGAAGGTTGGGACGAACGTATCCGAAGGATTCTTGGGATCCCCTGGGGATTCTTGATTGGAGCTGAACTAACCATAGCCCAAAGTCGTATCTCTTTGGTTAATAAGATCCAAAAAGTTTATAGATCTCAGGGGGTACAGATCCATAATAGACATATAGAGATTATTGTACGTCAAGTAACATCAAGAGTTTTGGTTTCAGAAGATGGAATGTCTAATGTTTTTTTACCTGGAGAATTTATTGGATTGTTGCGAGCAGAGCGAGCAGGGCGCGTTTTGGACGAAGCGATTTGTTATCGGGCAATCTTATTGGGAATAACGAAGTCATCTCTGAATACTCAAAGTTTCATATCCGAAGCGAGTTTTCAAGAAACTGCTCGGGTTTTAGCAAAAGCTGCTCTACGAGGTCGTATTGATTGGTTGAAAGGCCTGAAAGAGAACGTTGTTCTGGGGGGAATTATACCGGTTGGTACCGGATTTCACAAATTAGTACATCGTTCAAAGCAAGACAAAAATATTCATTTGAAAAGAAAAAGGAAGAATCTATTTGAGTTGGAAATGAGAGATATTTTGTTATACCATAGAGAATTATTTTGTTCTTGTGCCCCAAACACTTTCCATGAGATATCAGATCAATCATTTACATAA
>STEGR_CDS_s/ndh_-_rpoC2_CDS
ATGGAGGTCCTTATGGCAGAACGGACCGATCTGGTCTTTCACAATAAGGTGATAGATGGAACTGCTATGAAACGACTTATTAGCAGATTAATAGATCATTTTGGAATGGCATATACATCACATATCCTGGATCAAGTGAAGGCTTTGGGTTTCCAGCGAGCCACTGCTACATCTATTTCATTAGGAATTGATGATCTTTTAACAATACCTTCTAAGAGATGGTTAGTTCAAGACGCTGAACAACAAAGTTTTCTTTTAGAGAAAAACCATCATTATGGGAATGTACATGTGGTAGAGAAATTACGTCAATCCATTGAGATATGGTATGCTACAAGTGAATATTTGAGACAAGAAATGAATCCTAATTTTCGGATGACTGATCCCTCTAATCCAGTCCATCTAATGTCCTTTTCGGGGGCTAGAGGAAATGCATCTCAAGTACACCAATTAGTAGGTATGAGAGGATTAATGTCGGATCCTCAAGGACAAATGATTGATTTACCCATTCAAAGCAATTTACGGGAAGGGCTTTCTTTAACAGAATATATAATTTCTTGCTACGGAGCCCGCAAAGGAGTTGTAGATACTGCTGTACGAACATCAGATGCTGGATACCTCACGCGTAGACTTGTTGAAGTAGTTCAACACATTCTTGTACGTAGAACGGATTGTGGTACTATCCGAGGTATTTCCGTGAGTCCTCAAAAAGGGATGACGGAAAAGATTTTTGTCCAAACACTAATTGGTCGTGTATTAGCAGACGATCTATATATTGGTCTACGATGCATTGCCACTCGAAATAAAGATATTGGAATTGGACTTGTTAATCGATTCATAACCTTTCGAACACACCCAATATATATTCGAACCCCTTTTACTTGCAGGAGTACATCTTGGATCTGTCAATTATGTTATGGCCGGAGTCCTACTCATGGTGACCTGGTCGAGTTGGGAGAAGCTGTAGGCATTATTGCGGGTCAATCAATTGGGGAACCGGGGACTCAACTAACATTAAGAACTTTTCATACCGGCGGAGTATTCACGGGTGGTACTGCCGAACATGTACGAGCTCCCTCTAATGGAAAAATCAAATTTGATGAGGATTTGGTTCATCCCACACGTACCCGTCATGGGCATCCTGCTTTTCTATGTTTTATAGACTTGTATGTAACTATTGAGAGTCGAGATATTCTACATAATGTGAATATTCCAACAAAAAGTTTGATTTTAGTTCAAAATGATCAATATGTAGAATCAGAACAAGTGATTGCCGAGATTCGTGCCGGAACGTCCACTTTTCATTTTAAAGAGAGGGTTCAAAAACATATTTATTCGGAGTCAGAAGGAGAGATGCACTGGAGTACTGATGGCTATCATGCGCCCGAATATCCATATAGTAATGTTCATCTATTACCAAAAACAAGTCATTTATGGATATTAGCAGGAGGTCTATGCAGATCCAATATAGTGTCTTTTTCACTCCACAAGGATCAAGATCAAATGAATGCTAATTCATTTTCTCTCGAAGAAAGATCTATCTTTGATCTCTCACTGACTAATGATCAAGTAAGACATAAATTGTTGGATACTTTTGGTAAAAAAGATAGGGAAATTCTTGACTATTCAAAACCTTATCGAATCATATCCAAGGGTCATT------GGAATCTAATAAAGTCTTCTACTTATATTCGTCAAGAGAATTCCTTGGCGAAAACGCGAAGAAATAGATTCGTTATTCCCTTACAATATGATCAAGAACAAGAAAAGAAACTAATACCCTGTTTTGGTATTTCGATTAAAATACCTATCAATGGTATTTTACGTAGAAATAGTATTCTTGCTTATTTTGATGATCCGCGATACAGAAGAAGCAGTTCGGGAATTACTAAATATGGGATTGTCGAAGTAGATTCAATCGTAAAAAAAGAGGATTTGATTGAGTATCGAGGAGTAAAAGAATTTAGTCCGAAATACCAAATGCAAATGAAAGTAGATCGATTTTTTTTCATTCCCGAGGAAGTGCATATCTTACCCGGATCTTCGCCCATAATGGTCCGGAACAATAGTATCATTGGAGTAGATACACGACTTGCTTTAAATCTAAATACAAGAAGTCGAGTAGGTGGATTAGTCCGAGTGGAGAGAAAAAAAAAGAGTATGGAACTGAAAATCTTTTCTGGAGATATTCATTTTTCTGGAGAGGTGGATAAAATATCTAGGCACAGTGGCATCTTGATACCACCAGTAATGGGAAAAAAAAATTATAAAGGATCAAAAAAATTTAAAAATTGGATCTATGTCCAACGCATTACACCTACAAAAAAAAAATATTTTGTTTTGGTTCGACCCGTAGTCACATATGAAATAGCTGATGGAATAAATTTAGCAACACTTTTCTCTCAGGATCTCTTGCAGGAAAAAGATAATGTCCAACTTCGAATTGTAAATTATATACTTTATGGAAATGGTAAGTCAATTCGAGGAATTTCTCACACAAGTATTCAATTAGTTCGGGCTTGCTTAGTATTGACTTGGGACCAAGAAAAAAAGAGTTCTATAGAAGAAGAGGTTCATGCTTCTTTTGTTGAAATAAGGGCAAATGATCTGCTTCGTGATTTCATCCGAATTGAGTTAGTAAAGTCCACTATTTCGTATACCGAAAAAAGGTATGATACGGCAGGTTCAGGATTGATTTCAAATAATGAATTAGATCGTATACATAGAAATCCTTTTGATTCTAAGACGAAGATTCAATTATTTCCCCAACATCAGGGGACTCTTGGTACGTTGTTGAATCGAAATAAGGAATACCAATCTTTCCTAATTTTGTCATCATCCAATAGTTCTCGAATTGGTCCCTTCAATACTTTGAGATATAATAATGCGACAAAAGAATTGGATCCCATGACTCCAATTAAGGATTTGTTGGGTCCTTTAGGTACTATTGTGCCTAAAATAGTTAATTTTTGTTCATCTTACTATTTAAGAACTTATAATCAAGTCTTTTTAAAGAAAGATTCTTTACTTGAAAATTTTCAACAGACTTTCCAAGTACTTCAAGTACTTCCATTTCAATACTGTTTCCTAGATGAAAATAGTAGGATTTATAATCCCGATCCATGCAGTAAGACAATTTGGAATTCATTCCATTTGAATTGGTATTTTCTCCATCACGATTCTTATGAAGAGGCATGGACCATAATTAGTCTTGGACAATTCCTTTGTGAAAATGTATGTCTATTTAAATACGGATCACGCATAAAAAAATCTGGTCAAATTTTCATTGTTCATGTTGACTCTTTAGTTATAAGATCAGCTAAACCCTATTTGGTCACTCCAGGAGCAACTGTTCATGGCCATTATGGGAAAACCTTTTATGAAGGAGATACATTAATTACATTTATATATGAAAAATCGAGATCTGGTGACATAACGCAAGGTCTTCCAAAAGTGGAACAAATCTTAGAAGTTCGTTCAATTGATTCAATATCGCTGAACCTCGAAAGAAGAGTTGAAGGTTGGGACGAACGTATCCGAAGGATTCTTGGGATCCCCTGGGGATTCTTGATTGGAGCTGAACTAACCATAGCCCAAAGTCGTATCTCTTTGGTTAATAAGATCCAAAAGGTTTATAGATCTCAGGGGGTACAGATCCATAATAGACATATAGAGATTATTGTACGTCAAGTAACATCAAGAGTTTTGGTTTCAGAAGATGGAATGTCTAATGTTTTTTTACCTGGAGAATTTATTGGATTGTTGCGAGCAGAGCGAGCAGGGCGCGTTTTGGACGAAGCGATCTGTTATCGGGCAATCTTATTGGGAATAACGAAGTCATCTCTGAATACTCAAAGTTTCATATCCGAAGCGAGTTTTCAAGAAACTGCTCGGGTTTTAGCAAAAGCTGCTCTACGAGGTCGTATTGATTGGTTGAAAGGCCTGAAAGAGAACGTTGTTCTGGGGGGGATTATACCGGTTGGTACCGGATTTCACAAATTAGTACATCGTTCAAAGCAAGACAAAAATATTCATTTGAAAATAAAAAGGAAGAATCTATTTGAGTTGGAAATGAGAGATATTTTGTTATACCATAGAGAATTATTTTGTTCTTGTGCCCCAAAAGCTTTCCATGAAATATCAGATCAATCATTTACATAA
