# Supplementary material for: Plastid phylogenomics of Pleurothallidinae (Orchidaceae): Conservative plastomes, new variable markers, and comparative analyses of plastid, nuclear, and mitochondrial data
Source: PLoS One. 2021 Aug 27;16(8):e0256126. doi: 10.1371/journal.pone.0256126 (PMC8396723; doi:10.1371/journal.pone.0256126)
Supplement: S1 File — (ZIP) [file pone.0256126.s018.zip › ycf1.fasta]

>ACIRE_CDS_s/ndh_-_ycf1_CDS
ATGATTTTTAAATCTTTTCTACTAGGTAATCCATTATCCTTATGCATGAAGATAATAAATTCGGTCGTTGTGGTCGGGCTCTATTATGGATTTATGACCACATTCTCCATAGGGCCCTCTTATCTCTTCCTTCTCCGAGCTCGGGTTATGGAAGAAGGAGCCGAGAAGGAGGTATCAGCAACAACTGGTTTTATTGCGGGACAGCTCATGATGTTCATATCGATCTATTATGCGCCTCTGCATCTAGCATTGGGTAGACCTCATACAATAACTGTCCTAGTTCTACCGTATCTTTTGTTTCATTTCTTCTGGAACAATCAGAAAAACTTTTTTGATTATGGATCTACTACCAGAAATTCAATGCGTAATCTCAGCATTCAATGTGTATTCCTGAATAATCTAATTTTTCAATTATTCAACCATTTCATTTTACCAAGTTCCACGTTAGCCAGATTAGTCAACATTTATATGTTTCGATGCAACAACAAGATTTTATTTTTAACAAGTAGTTTTGTTGGTTGGTTAATTGGTCACATTTTATTCATGAAATGGGTTGGATTGGTATTATTCTGGATACGGCAAAATCATTCTATTCGATCTAATAAGTATCTTGTGTCAGAATTTAGAAATTCTATGGCTCGAATCTTTAGTATTCTCTTATTTATCACCTGTGTTTACTATTTAGGCAGAATGCCGTCGCCTATTGTCACTAAGAAACTGAAAGATAAAGAAACCTCAGAAACGGAAGAAGGGGGAGAAAGAAAGGAAGAAAGCGATGTAGAAACAACTTACGAAATGAAGGAGACTCAACAGGAACAAGAGGGATCCACCGAAGAAAACCCTTCCCCTTCCCTTTGTTCGGAA------------GAAAAGGAGGATCTGGACAAAATAGATGAAACGGAAGAGATCCGAATGAATGGAAAGGAAAAAACAAAGGATGAATTGAACTTTCAAGAGGCACGCTATAACCTAGTTTACGAAGATTCTGATCTGGAAGTTTACGAAGCTTCTGATCTGGAGAACTATCAAGAAGAAGAGAAAAATACAAAAGAAGAAAGAAATACAAAAGAAGAGAAAAATACAAAAGAAGAGAAAAATACAAAAGAAGAGAAAAATACAAAAGAAGAGAAAAATACAAAAGAAGAGAAAAATACAAAAGAAGAGAAAAATACAAAAGAAGAGAAAAATACAAGAATATTTAGAAATAAAAAAAGAATATATATAACAAAG---TTGAAAAAAACTGTTGTCACTTTTCTTTTCGATTATAAACGATGGAATCGTCCATTACGATATATAAATAATGATAAATTAGAACATGCTTTACGTAATAAAATGTCACAATTCTTTTTTTTTCCATGTACAAATGATGGGAAACAAATAATATCCTTTACATATCCGCCCAGTTTATCTACTTTTTCGGAAATGCTAGAACGAAGAATTTCTTTGTATATAATAGAAAAACTAGATGACGAAGATCTTTATAATTCTTGGATTTATACTAATGAAAAAAAAAAATGCAATTTGAACAATGAATTGAGAAGTCGAATCCAAATTATAGAAAAAAAGGAGAGATCCCCTAGTCTGGATATGCTTGAAAAAAGAATCATATTATGTGATGATGAAAAAAAAAAAAAATGTTTGCCAAAAGCATATGATCCTTTTTTCAACGGACCTTATCGAGGAACGAGAAAAAAATTAGATTCACATGCAATTATGAATACTTATAAAGATACAGATAAAGATACAGAAGATTTAGTAGAATTTTTTTTTATAAATAAGATTCATGATCTACTTCTTAATGATTCCGTAAAACTTCATCGTGAATCATTTTTTCATTGTACAGAAAAAAAAGAAATTGATTTAGATTTAGGAAGTCAAGCAAAATATTTGCAATTTGTATTTGATGTAATGACAACACATACAAAAGCAAAAGATCAAAAAACAATGAAAAAGAAATCTATTGGAATTAGAATAAAAGAAATAAGTAAAAAAGTTTCTCGATGGTCATACAAATTAAACCATAATTTGGGAGAATTGGGAGAAGAGGAAAAAGGAAATGAAGAAGAATTCGAGGAAGAATTTTACGATATTCATTCAAGAAGATTCCAAAATGTGATAATTTATGATGATAATGATCAGAATACCAAGTTTCTTTATAGTATTCAAGATATTGCTATTGAGAATATTCAGAATACTAGTAACAATGATCAAAATGATGATCAAATAGAAGAGGAAGAAGAGGGAGAAGAGGAAGAGGTTATTTTGATACATTACTCAGAAAAATCAGATTTTCGTCGCAATCTAATCAAAGGATCTATGCGCGCTCAAAGACGTAAAACCGTTATTTGGGGCCTCTTTCAAGTAAATGTACATTCGCCTCTTTTTTTAGATCGTCTAGACAAACCATCTTTTTTTTCGTTTTTTGATATCAACGAAATGAAGAATCTATTTTTTAGGAATTGGATGGGCAGAGAACAAGAATCAGAATTAAAAATTTACTATTTTGAAAATGAAGATACAAAAGAAGAAAAGGAGAAAGAAGAAAAAAAATATAAAAATGAACAGATAGAAATATCAGAAATTTGGGATACCTTTATATCTCTTCACATAATAAGAAGTTTGCTATTAGTAACCCAATCTTTTCTTAGAAAATACATTATATTGCCTTTCTTAATAATAGCTAAAAATCTTTTCCGTATGTTATTATTCCAAATTCCTGAGTGGGATGAGGATTTTAAGGAATGGAATAGAGAAATGCATATTAAATGCACCTATAAAGGTGTTCAATTACCAGAAACAGAATTTAACCAAGATTGGTTAAGCAACGATATTCAGATGTTAATCGACGGTATTCAGATAAAGATTCAATATCCTTTCTGTCTAAAACCTTGGAGAAAACATAAGGCACAATCTAATCATAGAGATCTAATGAAAAAAAAAGATAAAAAACAAAAATTTTGTTTTTTAACAGTCTGGGGAAGGGAAGTGAAACGTCCCTTTGGTCCTCCCCGAAAACGACCTTTTTTTTTTAAACCTATTTATAAAGAACTTCAAAAAAGAAAAAAAAAGGTGAAAAATAGATTTTTACAAGTTTTAAAATCTTTAAAAAGGATACAATACTTTAGAAAAGACGAAACAAAAGGAATCATCAAAATTATCAACCTAATAATGAAAAAAATAGAAAATCTAAATAATAAATTTGAATTGAGGCAACAAAAAGTATATGAACCGAACGAAAACAAAAAAGATTTGAAAATAAATAATAATATTATTCGCGAATCGTCTGTTCTAAATCGAACGCTGAATTGGTTCAATTCTTCACT---------AATAGAAAGAAGAATGAAAGATCTTTCTGATAAGACAATCAAAATAAGGAATCAAATTGAACGAACCGCAAAAGGCAAGAAAAAAAAAGAAATAGTTCTAATTTATGATAATAAATTATCGGGATCACAGAAACAGATTTGGAAAATAGTAAAAAGGAAAAATATCCGATTAATGCGTAAATCACACTACTTTATCAAATCATTCATTGAAAAAATATACATAAATATTTTGCTATGTACCATTACCATTTCTAAGATTAATGCACAACTTTTATTTGAATCAACAAAAAAGATCTTTA---------AGAAATCCATTTACAACATTTACAACAATGAACCAAATAAAAATAGAATGAATTTTCTTTTAACTATAAAAAAATTGTTTTCAA---------ATATTAAGAATAGCAAGAAAAATTCCAATACTTATTGGAACTTATCTTCCCTGTCCCAAGCATATGTTTTTTACAAAATATCACAAAACCAATTACTTCATAAGTCTAAATTGAGCCCTGTACTTCAATATCAAGGGAGCTATCCTTTTTTTAAGGATAATTTAAAAGACTCTTGTATGATACACGGAATATTTAATTCTAAATCAAGACATAATAAAATTCATACGTATAT------------------AATTAACGAATGGAAAAACTGGTTAAAAGGTCATTCTCAATATGATTTATCTCAAAAAAAAAAACCTCGATTAATGCCTAAAGAATGGCGAAATAGAATAAATAAACATCGTATGATTCAAAATCAGGAATCAAACCAATTGGATTTATATAAAAAATACCAATTTATTGATTCTATGAATCAAACTATGAATAAAAATATTCATGCAGCGAATTCATTTATGAGTCAAAAAGACAAATGGAAAAAACATTACAGATATGATCTTTTAGCATCTACATACATAAGCCTCCCTAATTTATACATTTCTGGATCAACATTAGAAATAGAAAGAAAAAGGGACCAAGAAATTCCATATCATTTCAATACATTGAAACCTGAATCATTTTATGTATTGGTAAGTCTACCTAGTAATGATTATCTAGAAAAAGGATATCCTATTGATAGGAATACAAATTTGGATAGAAAATATTTTGATTGTAGAATTCTTCATCTTTCTCTTTGTTTTCTAAACAATATTGAGATCTGGACCAATGCACATATTGGCATCAAAATTCAAAAAAATACTAAGAATGAAATTAAGAATTTAAAAAAAATGAAAAAAAAAGATCTTTTTTATCCTATAATTGATCAAGAGATCAAACCATTCAATCAAAAAAGTTTATTTTTTGATTGCATGGGAATGAATAAAGAAAGGTTCTATGATACCGCATCAAATCATGATACTATATCCAATCTAGAAACTTGGTTCTTCCCAGAATTTGTACTACTTTTTGATGAATATCAAAATAAACCTTGGATCATACCAATAAAATCACTCTTTTTTCAGTTTTCTATAAATGACAAAAGTGAAAACATTAACGTAAATCCAAAGAAATCCTTTAAGAAAAAAAAAGATAAAAAAACTGTTGAAGAAGATTACGCAATATTAATATTAGAAAG------------------------------AAAAAAAGAACAATATAAGAGCAATAATGAAATGGAACTAGATTTATTTTTGAAAAACTATTTCCTTTTTCAACTAAGATGGGCTGATCTCTTGAATACGAAAATGATTCAATATATCAGGGTATATTGTCTCCTACTTAAACTGAGAAATA---CAAAGGAAATTGTGATATCTTCGATTCAAAGAAATAAAATAAATATAGATAAAATGCTAATTCAAAATGACCTAGTTTTTGCAGAATTGATAAGAAAGGGAATATTTATTATTGAACCAATTTATGTATCTATACAAAGGGACGGAAAATATCTTATATATCAAACTATGGATATTTCATTGGTCGATAAAAAGAAGCACCAAACAAATAAAAAATACATAAAAAAAAGATATATTGAGAAAGGGGGTTTTGAAAAATCCATTGCACGACACAGCAACATATTTTTGAGTGGAGAAAAAAATAATTATGATTTATTTGTTCCTGAAAATATTCTATCTCCCAGACGTCGTAGAGAATTTCGAATTCGAATTTGTTTCAATTCCCGGAATTTTAATGTTGTGGATCTAAATTCAAGATTTTGCAATGAAAACAAAATAAGAAACTGTGGGCAATTTTTGAATGAGGACAAACATATTAATACAGATAGAAAAAATTTCATTAAATTAAAATTGTTTCTTTGGCCCAATTATCGATTAGAAGATGTAGCTTGTATGAATCGCTATTGGTTTGATACCAATAACAGCAGTCGTTTCAGTATGTCAAGAATACATATGTATTCACAATTCAGAATGAATT------AA------------------------------
>ANAMI_CDS_s/ndh_-_ycf1_CDS
ATGATTTTTAAATCTTTTCTACTAGGTAATCCATTATCCTTATGCATGAAGATAATAAATTCGGTCGTTGTGGTCGGGCTCTATTATGGATTTATGACCACATTCTCCATAGGGCCCTCTTATCTCTTCCTTCTCCGAGCTCGGGTTATGGAAGAAGGAGCCGAGAAGGAGGTATCAGCAACAACTGGTTTTATTGCGGGACAGCTCATGATGTTCATATCGATCTATTATGCGCCTCTGCATCTAGCATTGGGTAGACCTCATACAATAACTATCCTAGTTCTACCGTATCTTTTGTTTCATTTCTTCTGGAACAATAATAAAAACTTTTTTGATTATGGATCTACTACCAGAAATTCAATGCGTAATCTCAGCATTCAATGTGTATTCCTGAATAATCTAATTTTTCAATTATTCAACCATTTCATTTTACCAAGTTCCACGTTAGCCAGATTAGTCAACATTTATATGTTTCGATGCAACAACAATATTTTATTTTTAACAAGTAGTTTTGTTGGTTGGTTAATTGGTCACATTTTATTCATGAAATGGTTTGGATTGGTATTATTCTGGATACGGCAAAATCATTCTATTCGATCTAATAAGTATCTTGTGTCAGAATTGAGAAATTATATGGCTCGAATCTTTAGTATTCTCTTATTTATCACCTGTGTTTACTATTTAGGCAGAATGCCGTCGCCTATTGTCACTAAGAAAATGAAAGATAAAGAAACCTCAGAAACGGAAGAAGGGGGAGAAAGAAAGGAAGAAAGCGATGTAGAAACAACTTACGAAATGAAGGAGACTCAACAGGAACAAGAGGGATTCACCGAAGAAAA------ACCTTCCCTTTGTTCGGAA------------GAAAAGGAGGATCTGGACAAAATAGATGAAACGGAAGAGATCCAAATGAATGGAAAGGAAAAAACAAAGGATGAATTTCACTT---------------TCA------------------AGATAGCCCAGTTTACGAAGATTATGATCTGGAGAACCATCAAGAGAATTGG------------------------------------------------------------------------------------------------------------------------GAATTGGGAAGACTGAAAGAAGAGAAAAATACAAGAATAAATAA------------------------AAAG---TTTGCAAAAACTGTTGTCACTTTTCTTTTCAATTATAAACGATGGAATCGTCCATTACGATATATAAAAAATGATAAATTAGAAAATGCTTTACGTAATGAAATGTCACAATTTTTTTTTTTTCCATGTACAAATAATGGAAAACAAATAATATCCTTTACATATCTGCCCAGTTTATCGACTTTTTCGGAAATGCTAGAACGAATAATTTCTTTGTACATAATAGAAAAACTATATGATGAAGATCTTTATAATTCTTGGATTTCTACTAATGAAAAAAAAAAGTGCAATTTGAACAATGAATTGAGAAGTCGAATCAACATTATAGAAACAAATGAGAGATCCCCTAGTCTAGATATGCTTGAAAAAAGAATCCTATTATGTGATGATGAAAAAAAAAAAAAATGCTTGCCAAAAGCATACGATCCTTTTTTCAACGGATCTTATCGAGGAACGAGAAAAAAATTAGATTTACGTGCAATTATGAATACTTA------TACAGATACAGATACAGAAGATTTAGTAGAATTTTTTTTTATAAATAAGATTCATGATCTACTTCTTAATGATTCCGTAAAACTTCACCGTCAATCATTTTTTCATTGTACAGAAGAAAAAGTAATTGATTCAGA------AAGTCAAGCAAAATATTTGCAATTTGTATTTGATGTAATTACAACACATA------AAAAAGATCGAAAAACAATGAAAAATAAATCTATTAGAATTAGAAGAAAAGAAATAAGTAAAAAAGTTTCTAAATGGTCATACAAATTAAACCAGAATTTGGGAGAATTGGGAGAAGAGGAAGAAGGAAATGAAGAAGAATTCGAGGAAGAATCTTACGGGATTCATTCAAGAAGATTCCAAAATGTGATACTTTATGAAGAGAATGATCAGAATACCAAGTCTCTTTATAGTATTAAAGATATTGATATTGAT---------AATATTTGTAACAATGCTAAAAATGATGATCAAATG---------GACGAGGGAGAAGAGGGAGAGGTTATTTTGAGAAAATATTCAGAACAATCAGATTTTCGTCGCAATCTAATCAAAGGATCTATGCGCGCTCAAAGACGTAAAACAGTTATTTGGGGCCTCTTTCAACTAAATGTACATTCCCCTCTTTTTGTGGATCGTCTAGACAAACCATCTTTTTTTTCGTTTTTTGATATCAATGAAATGAAGAATCTCTTTTTTAGGAATTGGATGGGCAGAGAACAAGAATCAGAATTCAAAATTTCCTATTTTGAAAATGAAGATACA---------------AAAGAAGAAAAAAAATATAAAAATGAACAGACAGAAATATCACAAGTTTGGGATACCTTTCTATTTCTTCACATACTAAGAAGTTTGCTATTAGTAACCCAATCTTTTCTTAGAAAATACATTATATTACCTTTATTAATAATAACTAAGAATATTTTCCGTATTTTATTATTCCAAATTACCGAGTGGGATGAGGATTTTAAGGAATGGAATAGAGAAATGCATATTCCATGCACCTATAATGGTGTTGAATTAACAGAAGCCGAATTGAACCAAGATTGGTTAAGCAACGTTATTAAGATTTTAATCGACGGTATTCAGATAAAGATTAAATATCCTTTCTGTCTAAAACCTTGGAGAAAACCTAAGGCACAATCTCATCATAGAGATCTAATGAAAAAAAAAGATAAAAAACAAAAATTTTTTTTTTTAACGGTCTGGGGAAAGGAAGCGAACTTTCCCTTTGGTCCTCCCCGAAAACGACCTTTTTTTTTTAAACCTTTTTTTAAAGAACTTCAAAACAGAAAAAAAAAGGTGAAAAATCGATTTCTACAAGTTTTCAAATCTTTAAAAAAAATAAAATCCTTTAGAAAAGACGAAACAAAAGGAGTCATCAAGATTATCAACCTAAT---------AATGGAGAATCTAAATAATAAATTTGAATTGAGGCAAGAAAAAGAATATGAACCAAAGGAAAACAAAAAAGATTTTAAAAGAAATAATAAGATTATTCGCGAATCGTCCGTTTTAAATCGAACGTTGAATTGGTTCAATTATTCACTAATAGAAAGAATAGAAAGAAGAATGAAAGATCTTTCTGATAAGACAATCCAAATAAGGAATCAAATTGAACGAACTGCAAAAGGCAAGAAAAAAAAAGAAATAGTTCTAATTTATGATAAGAAATTCTCGGGATCACAGAAACATATTTGGAAAATAGTAAAAAGTAAAAATATCCGATTAATGCGTAAATCACACTACTTTATCAAATCATTCATTGAAAAAATATACATAAATATTTTCCTATGTACCATTACCATTTATAAGATCAATGCACAACTTTTATTTGAATCAAGAAAAAAGATCTTTA---------AGAAATC---------CATTGACAACAATGAACCAAATAAAAATAGAATGAATTTTCTTTTGACTATAAAAAAATTGTTTTCAAATACTAAT---------AATAGCAAGAAAAATTCCAATACTTATTGGAACTTATCTTCCCTGTCTCAAGCATATGTTTTTTACAAAATATCACAAAACCAATTACTTAATAAGTCTAATTTGAGACCTTTACTTAAATATCAAGGGAGCCATCCTTTTTTTAAGGCTAATTTAAAAGACTCTTGTATGATACACGGAATATTTCATTCTAAATCAAGACATAAGAAAACTCATACATATATAATGAATGAATGGAAAAAAATGAACGAATGGAAAAACTGGTTAAAAGGTCATTATCAATATGATTTATCTCAAAAAAAAAAGTCTCGATTAATGCCTAAAGAATGGCAAAATAGAATCAATAAACATCGTATGATTCAAAATAAGGAATCAAATCAATTGGATTTAGATAAAAAATACCAATTGATTTATTCCAT------------GAATAAAAATATTCATGCAGCGAATTCATTTATGAGTCAAAAAGACAAATGGAAAAAACATTACAGATATGATCTTTTATCATCTAAATACATAAGCCTCCCTAATTTAGACATTTATGGATCAACAT------TAGAAAAAAAAGGGGACCAAGAAATCCCATATCATTTCAATACATCGAAACCTGAATCATTTGATGTATTGGTAAGTATACCTAATAATGATTCTATAGAAAAAGGATATCCTATTGAGAGGAATAAAAATTTGGATAGAAAATATTTTGATTGTAGAATTCTTCATCTTTCTCTTTGTTTTATAAAAAATATAGAGATCTTGACCAATGCACATATAGGCATAAAGATTCAAAAAAAGACTAAGAATGAAATTAAGAATTTAAAAAAAATGAAAAAAAAAGATTTTCTTTCTCCTACAATTTATCAAGAGATAAAACCATTCAATCAAAAAGATCTCTTTTTTGATTGCATGGGAATGAATAAAGAAAGGTTCTATGATACCGCATCCAATCATGATATTATACCCAATCTAGAAACTTGGTTCTTCCCAGAATTTGTACTACTTTTTGATGAATATAAAAAGAAACCTTGGATCATACCAATCAAATCACTATTTTTTCAGTTTTCTATAAGTGAAAAAAGTAAAAACATTAACGTAAATCCGAAGAAATCCTCTAAGAAAAAAAAAGATAAAAAAACTGTTGAAGAAGATTACGGAATATTCATATTAGAAAGAAAAAA------------------GGATATTAGAAAGAAAAAAGGATATAAAAAAAGAACAATATAA------------------------------------------------------------------------------------------------------------------------------------------------------------------------------------------------------------------------------------------------------------------------------------------------------------------------------------------------------------------------------------------------------------------------------------------------------------------------------------------------------------------------------------------------------------------------------------------------------------------------------------------------------------------------------------------------------------------------------------------------------------------------------------------------------------------------
>ANAOB_CDS_s/ndh_-_ycf1_CDS
ATGATTTTGAAATCTTTTCTACTAGGTAATCCATTATCCTTATGCATGAAGATAATAAATTCGGTCGTTGTGGTCGGGCTCTATTATGGATTTATGACCACATTCTCCATAGGGCCCTCTTATCTCTTCCTTCTCCGAGCTCGGGTTATGGAAGAAGGAGCCGAGAAGGAGGTATCAGCAACAACTGGTTTTATTGCGGGACAGCTCATGATGTTCATATCGATCTATTATGCGCCTCTGCATCTAGCATTGGGTAGACCTCATACAATAACTATCCTAGTTCTACCGTATCTTTTGTTTCATTTCTTCTGGAACAATAATAAAAACTTTTTTGATTATGGATCTACTACCAGAAATTCAATGCGTAATCTCAGCATTCAATGTGTATTCCTGAATAATCTAATTTTTCAATTATTCAACCATTTCATTTTACCAAGTTCCACGTTAGCCAGATTAGTCAACATTTATATGTTTCGATGCAACAACAAGATTTTATTTTTAACAAGTAGTTTTGTTGGTTGGTTAATTGGTCACATTTTATTCATGAAATGGGTTGGATTGGTATTATTCTGGATACGGCAAAATCATTCTATTCGATCTAATAAGTATCTTGTGTCAGAATTGAGAAATTCTATGGCTCGAATCTTTAGTATTCTCTTATTTATCACCTGTGTTTACTATTTAGGCAGAATGCCGTCGCCTATTGTCACTAAGAAAATGAAAGATAAAGAAACCTCAGAAACGGAAGAAGGGGGAGAAAGAAAGGAAGAAAGCGATGTAGAAACAACTTACGAAATGAAGGAGACTCAACAGGAACAAGAGGGATCCACCGAAGAAAA------ACCTTCCCTTTGTTCGGAA------------GAAAAGGAGGATCTGGACAAAATAGATGAAACGGAAGAGATCCGAATGAATGGAAAGGAAAAAACAAAGGATGAATTTCACTTTCAAGAGGCACGCTATCA------------------AGATAGCCCAGTTTACGAAGATTATGATCTGGAAAACCATCAAGAGAATTGG------------------------------------------------------------------------------------------------------------------------GAATTGGGAAGACTGAAAGAAGAGAAAAAGAAAAGAATGAATAA------------------------AAAG---ATTGCAAAAACTGTTGTGACTTTTCTTTTCGATTATAAACGATGGAATCGTCCATTACGATATATAAAAAATGATAAATTAGAAAATGCTTTACGTAATGAAATGTCACAATTTTTTTTTTTTCCATGTACAAATGATGGAAAACAAATAATATCCTTTACATATCTGCCCAGTTTATCGACTTTTTCGGAAATGCTAGAACAAATAATTTCTTTGTACATAATAGAAAAACTATATGACGAAGATCTTTATAATTCTTGGATTTATACTAATGAAAAAAAAAAGTGCAATTTGAACAATGAATTGAGAAGTCGAATCAAAATTATAGAAACAAATGAGAGATCCCCTAGTCTAGATATGCTTGAAAAAAGAATCCTATTATGTGATGATGAAAAAAAAAAAAAATGCTTGCCAAAAGCATACGATCCTTTTTTCAACGGATCTTATCGAGGAACGAGAAAAAAAGTAGATTTACGTGCAATTATGAATACTTA------TACAGATACAGATACAGAAGATTTAGTAGAATTTTTTTTTATAAATAAGATTCATGATCTACTTCTTAATGATTCCGTAAAACTTCACCGTGAATCATTTTTTCATTGTACAGAAGAAAAAGTAATTGATTCCGA------AAGTCAAGCAAAATATTTGCAATTTGTATTTGATGTAATTACAACACATA------AAAAAGATCGAAAAACAATGAAAAAGAAATCTATTGGAATTAGAAGAAAAGAAATAAGTAAAAAAGTTTCTCAATGGTCATACAAATTAAACCAGAATTTGGGAGAATTGGGAGAAGAGGAAGAAGGAAATGAAGAAGAATTCGAGGAAGAATCTTACGGGATTCATTCAAGAAAATTCCAAAATGTGATACTTTATGACGATAATGATCAGAATACCAAGTCTCTTTATAGTATTCAAGATATTGATATTGAT---------AATATTTGTAACAATGCTAAAAATGATGATCAAATG---------GAAGAGGGAGAAGAGGGAGAGGTTATTTTGAGAAAATATTCAGAACAATCAGATTTTCGTCGCAATCTAATCAAAGGATCTATGCGCGCTCAAAGACGTAAAACAGTTATTTGGGGCCTCTTTCAACTAAATGTACATTCCCCTCTTTTTTTGGATCGTCTAGACAAACCATCTTTTTTTTCGTTTTTTGATATCAACGAAATGAAGAATCTCTTTTTTAGGAATTGGATGGGCAGAGAACAAGAATCAGAATTCAAAATTTCCTATTTTGAAAATGAAGATACA---------------AAAGAAGAAAAAAAATATAAAAATGAACAGACAGAAATATCAGAAGTTTGGGATACCTTTCTATTTCTTCACATACTAAGAAGTTTGCTATTAGTAACCCAATCTTTTCTTAGAAAATACATTATATTGCCTTTATTAATAATAACTAAGAATATTTTCCGTATTTTATTATTCCAAATTACTGAGTGGGATGAGGATTTTAAGGAATGGAATAGAGAAATGCATATTCAATGCACCTATAATGGTGTTGAATTAAAAGAAACCAAATTGAACCAAGATTGGTTAAGCAACGGTATTAAGATGTTAATCGACGGTATTCAGATAAAAATTAAATATCCTTTCTGTCTAAAACCTTGGAGAAAACCTAAGGCACAATCTCATCATAGAGATCTAATGAAAAAAAAAGATAAAAAACAAAAATTTTGTTTTTTAACAGTCTGGGGAAAGGAAGCGAACTTTCCCTTTGGTCCTCCCCGAAAACGACCTTTTTTTTTTAAACCTATTTTTAAAGAACTTCAAAACAGAAAAAAAAAGGTGAAAAATAGATTTCGACAAGTTTTCAAATCTTTCAAAAAAATAAAATCCTTTAGAAAAGACGAAACAAAAGGAGTCATCAAGATTATCAACCTAAT---------AATGGAGAATCTAAATAATAAATTTGAATTGAGGCAAGAAAAAGAATATGAACCGAAGGAAAACAAAAAAGATTTTAAAAGAAATAATAAGATTATTCGCGAATCGTCCGTTCTAAATCGAACGTTGAATTGGTTCAATTATTCACTAATCGAAAGAATAGAAAGAAGAATGAAAGATCTGTCTGATAAGACAATCCAAATAAGGAATCAAATTGAACGAACTGCAAAAGGCAAGAAAAAAAAAGAAATAGTTCTAATTTATGATAATAAATTATCGGGATCACAGAAACCTATTTGGAAAATAGTAAAAAGGAAAAATATCCGATTAATGCGTAAATCACACTACTTTATCAAATCATTCATTGAAAAAATATACATAAATATTTTCCTATGTACCCTTACTATTTCTAAGATCAATGCACAACTTTTATTGGAATCAAGAAAAAAGATCTTTA---------AGAAATC---------CATTTACAACAATGAACCAAATAAAAATAGAATGAATTTTCTTTTGACTATAAAAGAATTGTTTTCAAATACTGATAATACTAATAATAGCAAGAAAAATTCCAATACTTATTGGAACTTATCTTCCCTGTCTCAAGCATATGTTTTTTACAAAATATCACAAAACCAATTACTTAATAAGTCTAATTTGAGACCTGTACTTCAATATCAAGGGAGCTATCCTTTTTTTAAGGCTAATTTAAAAGACTCTTGTATGATACACGGGATATTTCATTCTAAATCAAGACATAAGAAAACTCATACATATAT------------------AATGAACGAATGGAAAAACTGGTTAAAAGGTCATTATCAATATGATTTATCTCAAAAAAAAAAGTCTCGATTAATGCCTAAAGAATGGCAAAATAGAATCAATAAACATCGTATGATTCAAAATAAGGAATCAAATCAATTGGATTTAGATAAAAAATACCAATTGATTTATTCCAT------------GAATAAAAATATTCATGCAGCGAATTCATTTATGAGTCAAAAAGACAAATGGAAAAAACATTACAGATATGATCTTTTATCATCTAAATACATAAGCCTCCCTAATTTATACATTTCTGGATCAACAT------TAGAAAAAAAAGGGGACCAAGAAATCCCATATCATTTCAATACATTGAAACCTGAATCATTTTATGTATTGGTAAGTATACCTAATAATGATTATATAGAAAAAGGATATCCTATTGAGAGGAATACCAATTTGGATAGAAAATATTTTGATTGTAGAATTCTTCATCTTTCTCTTTGTTTTATAAAAAATATTGAGATCTGGACCAATGCACATATAGGCATAAAGATTCAAAAAAATACTAAGAATGAAATTAAGAATTTAAAAAATAAAAAAAAAAAAGATTTTCTTTCTCCTACAATTTATCAAGAGATAAAACCATTCAATCAAAAAGATCTCTTTTTTGATTGCATGGGAATGAATAAAGAAAGGTTATATGATACCGCATCCAATCATGATATTATACCCAATCTAGAAACTTGGTTCTTCCCAGAATTTGTACTACTTTTTGATGAATATAAAAAGAAACCTTGGATCATACCAATCAAATCACTATTTTTTCAGTTTTCTATAAATGAAAAAAGTAAAAACATTAACGTAAATCCGAAGAAATCCTCTAAGAAAAAAAAAGATAAAAAAACTGTTGAAGAAGATTACGGAATATTAATATTAGAAATAAAAAA------------------GGATATTAGAAATAAAAAAGGATATAAAAAAAGAACAATATAA------------------------------------------------------------------------------------------------------------------------------------------------------------------------------------------------------------------------------------------------------------------------------------------------------------------------------------------------------------------------------------------------------------------------------------------------------------------------------------------------------------------------------------------------------------------------------------------------------------------------------------------------------------------------------------------------------------------------------------------------------------------------------------------------------------------------
>STEMO_CDS_s/ndh_-_ycf1_CDS
ATGATTTTGAAATCTTTTCTACTAGGTAATCCATTATCCTTATGCATGAAGATAATAAATTCGGTCGTTGTGGTCGGGCTCTATTATGGATTTATGACCACATTCTCCATAGGGCCCTCTTATCTCTTCCTTCTCCGAGCTCGGGTTATGGAAGAAGGAGCCGAGAAGGAGGTATCAGCAACAACTGGTTTTATTGCGGGACAGCTCATGATGTTCATATCGATCTATTATGCGCCTCTGCATCTAGCATTGGGTAGACCTCATACAATAACTGTCCTAGTTCTACCGTATCTTTTGTTTCATTTCTTCTGGAACAATCAGAAAAACTTTTTTGATTATGGATCTACTACCAGAAATTCAATGCGTAATCTCAGCATTCAATGTGTATTCCTGAATAATCTAATTTTTCAATTATTCAACCATTTCATTTTACCAAGTTCCACGTTAGCCAGATTAGTCAACATTTATATGTTTCGATGCAACAACAAGATTTTATTTTTAACAAGTAGTTTTGTTGGTTGGTTAATTGGTCACATTTTATTCATGAAATGGGTTGGATTGGTATTATTCTGGATACGGCAAAATCATTCTATTCGATCTAATAAGTATCTTGTGTCAGAATTGAGAAATTCTATGGCTCGAATCTTTAGTATTCTCTTATTTATCACCTGTGTTTACTATTTAGGCAGAATGCCGTCGCCTATTGTCACTAAGAAACTGAAAGATAAAGAAACCTCAGAAACGGAAGAAGGGGGAGAAAGAAAGGAAGAAAGCGATGTAGAAACAACTTACGAAATGAAGGAGACTCAACAGGAACAAGAGGGATCCACCGAAGAAAA------CCCTTCCCTTTGTTCGGAA------------GAAAAGGAGGATCTGGACAAAATAGATGAAACGGAAGAGATCCGAATGAATGGAAAGGAAAAAACAAAGGATGAATTTCACTTTCAAGAGGCACGCTATCA------------------AGATAGCCCAGTTTACGAAGATTCTGATCTGGAGAACCATCAAGAGAATTGG------------------------------------------------------------------------------------------------------------------------GAATTGGGAAGACTGAAAGAAGAGAAAAAGAAAAGAATGAATAA------------------------AAAG---ATTGAAAAAACTGTTGTCACTTTTCTTTTCGATTATAAACGATGGAATCGTCCATTACGATATATAAAAAATGATAAATTAGAAAATGCTTTACGTAATGAAATGTCACAATTTTTTTTTTTTCCATGTACAAATGATGGAAAACAAATAATATCTTTTACATATCTGCCCAGTTTATCGACTTTTTCGGAAATGCTAGAACGAATAATTTCTTTGTACATAATAGAAAAACTATATGACGAAGATCTTTATAATTCTTGGATTTATACTAATGAAAAAAAAAAGTTCAATTTGAACAATGAATTGAGAAGTCGAATCAAAATTAGAGAAAAAAATGAGAGATCCCCTAGTCTGGATATGCTTGAAAAAAGAATCATATTATGTGATGATCAAAAAAAAAAAAAATGCTTGCCAAAAGCATACGATCCTTTTTTCAACGGATCTTATCGAGGAACGATAAAAAAATTAGATTCACGCGCAATCATGAATACTT------------ATACAGATACAGAAGATTTAGTAGAATTTTTTTTTCTAAATAAGATTCATGATCTACTTCTTAATGATTCCGTAAAACTTCACCGTCAATCATTTTTTCATTGTACAGAAGAAAAAGGAATTGATTCAGA------AAGTCAAGTAAAATATTTGCAATTTTTATTTGATGTAATTACAACACATA------AAAAAGATCAAAAAACAATTCAAAAGAAATCTATTGGAATTAGAAGAAAAGAAATAAGTAAAAAAGTTTCTCGATGGTCATACAAATTAAACCAGAATTTGGGAGAATTGGGAGAAGAAGAAGAAGGAAATGAAGAAGAATTCGAGGAAGAATCTTACGCGATTAATTCAAGAAGATTCCAAAATGTGATAATTTATGACGATAATGATCAGAATACCAAGTTTCTTTATAGTATTCAAGATA------TTGAT---------AATATTAGTAATCATATTAAAAATGATGATCAAATGGAAGAGGGAGAAGAGGGAGAAGAGGGAGAGGTTATTTTGCTACATTACTCCGAACAATCAGATTTTCGTCGCAATCTAATCAAAGGATCTATGCGCGCTCAAAGACGTAAAACAGTTATTTGGGACCTCTTTCAAGTAAATGTACATTCCCCACTTTTTTTGGATCGTCTAGACAAACCATCTTTTTTTTCGTTTTTTAATATCAACGAAATGAAGAATCTCTTTTTTAGGAATTGGATGGGAAGAGAACAAGAATCAGAATTCAAAATTTCCTATTTTGAAAATGAAGATACAAAGGAAGAAAAGGAGAAAGAAGAAAAAAAATATAAAAATGAACAGACAGAAATATCAGAAGTTTGGGATACCCTTCTATTTCTTCACATAATAAGAAGTTTGCTATTAGTAACCCAATCTTTTCTTAGAAAATACATTATATTGCCTTTCTTAATAATAACTAAAAATATTTTCCGTATGTTATTATTCCAAATTACTGAGTGGGATGAGGATTTTAAGGAATGGAATAGAGAAATGCATATTAAATGCACCTATAATGGTGTTGAATTACCAGAAACAGAATTTAACCAAGATTGGTTAAGCAATGGTATGCAAATGTTAATCGACGGTATTCAGATAAAGATTAAATATCCTTTCTGTCTAAAACCTTGGAGAAAACATAAGGCACAATCTCATCATAGAGATCTAATGAAAAAAAAAGATAAAAAACAAAAATTTTGTTTTTTAACAGTCTGGGGAAAGGAAGCGAAACTTCCCTTTGGTCCTCCCCGAAACCGACCTTTTTTTTTTAAACCTATTTATAAAGAAATTAAAAAAAGAAAAAAAAAGGTGAAAAATAGATTTTTACAAATTTTCAAATCTTTAAAAAACATAAAATCCTTTATAAAAGACGAAACAAAAGGAGTTATCAAAATTATCAACCTAATATTGAAAAAAATGGAGAATCTAAATAATAAATTTGAATTGAGGCAAGAAAAAGTATATGAACCGAACGAAAACAAAAAAGATTTGAAAATAAATAATAAGATTCTTCGCGAATCGTCCGTTCTAAATGGAACGTTGAATTGGTTCAATTATTCACT---------AATAGAAAGAAGAATGAAAGATATTTCTGATAAGACAATCAAAATAAGGAATCAAATTGAACAAACCGCAAAAGGCAAGAAAAAAAAAGAAATAGTTCTAATTTATGATAATAAATTATCGGGATCACAGAAACACATTTGGAAAATAGTAAAAAGGAAAAATATCCGATTAATGCGTAAATCCCACTACTTTATCAAATCATTCATTGAAAAAATATACATAAATATTTTGCTATGTACCATTACCATTTCTAAGATCAATGCACAACTTTTATTTGAATCAACAAAAAAGATCTTTA---------ATAAATC---------CATTTACAACAATGAACCAAATAAAAATAGAATGAATTTTATTTTGACTATAAAAAAATTGTTTTCAAATACTGATAATACTCAGAATAGCAAGAAAAATTCCAATACTTATTGGAACTTATCTTCCCTGTCCCAAGCATATGTTTTTTACAAAATATCACAAAACCAATTATTTAATAAGTCTAAATTGAGACCTGTACTTAAATATCAAGGGAGCTATCCTTTTTTTAAGGCTAATTTAAAAGACTCTTGTATGATACACGGGATATTGAATTCTAAATCAAGACATAATAAAACTCATACATATAT------------------AATGAACGAATGGAAAAACTGGTTAAAAGGTCATTATCAATATGATTTCTCTCAAAAAAAAAAGTCTCGATTAATGCCTAAAGAATGGCGAAATAGAATCAAAAAACATCGTATGATTCAAAATAAAGAATCAAACCAATTGGATTTAGATAACAAATACCAATTTATTTATTCCAT------------GAATAAAAATATTCATGCAGCGAATTCAGTTATGAGTCAAAAAGATAAATGGAAAAAACATTACAGATATGATCTTTTATCATCTAAATACATAAGCCTTCCTAATTTAGACATTTCTGGATCAACAT------TAGAAAGAAAAGGGGACCAAGAAATTCCATATCATTTCAATACATTGAAACCTGAATCATTTTATGTATTGGTAAGTATACCTAAGAATGATTATCTAGAAAAAGGATATCCTATTGAGAGGAATACAAATTTGGATAGAAAATATTTTGATTGTAGAATTCTTCATCTTTCTCTTCGTTTTCTAAAGAATATTGAGATCTGGACCAATGCACATATTGGCATCAAGATTCAAAAAAATACTAAGAATGAAATTAAGAATTTAAAAAAAATAAAAAAAAAAGATCTTTTTTATCCTACAATTTATCAAGAGATAAAACCATTTAATCAAAAAAATTTCTTTTTTGATTGTATGGGAATGAATAAAGAAAGGTTATATGATACCGCATCAAATCATGATATTATATCCAATATAGAAACTTGGTTCTTCCCAGAATTTGTACTACTTTTTGATGAATATAAAAATAAACCTTGGATCATACCAATCAAATCACTATTTTTTCAGTTTTTTATAAGTCAAAAAAGTAGAAACATTAACGTAAATCCAAATAAATCCTCTAAGAAAAAAAAAGATAAAACAACTGTTGAAGAAGATTGCGCAATATTACTATTAGAAAGAAAAAA------------------GGATATAAAAAAAGAACAATATAAGAGCAATAATGAAATGGAACTAGATTTCTTTTTGAAAAACTATTTTCTTTTTCAACTAAGATGGGCTGATCTCTTTAATAAGAAAATGATGAAAAATATCAGGATATATTGTCTCCTACTTAGACTGAGAAATC---CAAAGGAAATTGTGATATCTTCGATTGAAAGAAATGAAATAAATCTAGATAAAATGCTGATTCAAAAGGACCTAGTTCTTGCAGAATTGATAAGAAAGGGAATATTTCTTATTGAACCCATTTTTGTATCTATACAAAGGGACGGGAAATATCTTATATATCAAACTATGGATATTTCATTGGTCGATAAAAAAAAGCACCAAACAAATAAAAAATACATAAAAAAAAGATATATTGAGAAAGGGGGTTTTGAAAAACCCATTGCACGACACAGCAACCTATTTTTGAGTGGAGACAAAAATCATTATGATTTACTTGTTCCTGAAAATATTCTATCTCCCAGACGTCGTAGAGAATTTCGAATTCGAATTTGTTTCAATTCCCGGAATTTTAATGTTGTGGATAGAAATCCAAGATTTTGTAATGAAAAAAAAATAAGAAACTGTGGGCAATTTTTGAATGAGGACAAACATATTAATACAGATAGAAAAAATTTCATTAAATTCAAATTGTTTCTTTGGCCCAATTATCGATTAGAAGATTTAGCTTGTATGAATCGCTATTGGTTTGATACCAATAACAGCAGTCGTTTCAGTATGTCAAGAATACATATGTATTCACAATTCAGAATGAATT------CAATTCCAATGAAAAATAAAAAAAATTTATAA
>DRYLI_CDS_s/ndh_-_ycf1_CDS
ATGATTTTGAAATCTTTTCTACTAGGTAATCCATTATCCTTATGCATGAAGATAATAAATTCGGTCGTTGTGGTCGGGCTCTATTATGGATTTATGACCACATTCTCCATAGGGCCCTCTTATCTCTTCCTTCTCCGAGCTCGGGTTATGGAAGAAGGAGCCGAGAAGGAGGTATCAGCAACAACTGGTTTTATTGCGGGACAGCTCATGATGTTCATATCGATCTATTATGCGCCTCTGCATCTAGCATTGGGTAGACCTCATACAATAACTGTCCTAGTTCTACCGTATCTTTTGTTTCATTTCTTCTGGAACAATCAGAAAAACTTTTTTGATTCTGGATCTACTACCAGAAATTCAATGCGTAATCTCAGCATTCAATGTGTATTCCTGAATAATCTAATTTTTCAATTATTCAACCATTTCATTTTACCAAGTTCCACGTTAGCCAGATTAGTCAACATTTATATGTTTCGATGCAACAACAAGATTTTATTTTTAACAAGTAGTTTTGTTGGTTGGTTAATTGGTCACATTTTCTTCATGAAATGGGTTGGATTGGTATTATTCTGGATACGGCAAAATCATTCTATTCGATCTAATAAGTATCTTGTGTCAGAATTGAGAAATTCTATGGCTCGAATCTTTAGTATTCTCTTATTTATCACCTGTGTTTACTATTTAGGCAGAATGCCGTCGCCTATTGTCACTAAGAAACTGAAAGATAAAGAAACCTCAGAAACGGAAGAAGGGGGAGAAAGAAAGGAAGAAAGCGATGTAGAAACAACTTACGAAATGAAGGAGACTCAACAGGAACAAGAGGGATCCACCGAAGAAAA------CCCTTCCGAAGACTTCGAAAGGTATAACTATGAAAAGGAAGATCTGAACAAAATAGATGAAATGGAAGAGATACGAATGAATGGAAAGGAAAAAACAAAGGATGAATTTCACTTTCAAGAGGCACGCTATCA------------------AGATAGCCTAGTTTACGAAGATTCTGATCTGGAGAACCATCAAGATAATTGG------------------------------------------------------------------------------------------------------------------------GAATTGGGAAGACTGAAAGAAGAGAAAAATAAAAGAATGAATAA------------------------AAAG---ATTGAAAAAGCTGTTGTCACTTTTCTTTTCGATTATAAACGATGGAATCGTCCATTACGATATATAAAAAATGATAAATTACAAAATGCTTTACGTAATGAAATGTCACAATTTTTTTTTTTTCCATGTACAAATGATGGAAAAAAAAGAATATCCTTCACATATCTGCCCAGTTTATCGACTTTTTCGGAAATGCTAGAACGAATAATTTCTTTGTACATAATAGAAAAACTATATGACGAAGATCTTTATAATTCTTGGATTTATACTAATGAAAAAAAAAAGTGCAATTTGAACAATGAATTGAGAAGTCGAATCCAAATTATAGAAAAAAATGAGAGATCTCCTAGTTTGGATATGCTTGAAAAAAGGATCATATTATGTGATGATGAAAAAAAAAAAAGAAGTTTGCCAAAAGCATATGATCCTTTTTTCAACGGATCTTATCGAGGAACGAGAAAAAAATTTGATTCAAATAAAATCATGAATACTT------------ATACAGATACAGAAGATTTAGTAGAATTTTTTTTTATAAATAAGATTCATGATCTACTTCTTAATGATTCCGTAAAACTTCACCGTCAATCTTTTTTTCATTGTACAGAAGAAAAAGTAATTGATTCAGA------AAGTCAAGCAAAATATTTGCAATTTGTATTTGATATAATTACAACACATC------AAAAAGATCAAAAAACACTGAAAAAGAAATCTATTGGAATTAGAAGAAAAGAAATAAGTAAAAAAGTTTCTCGATGGTCATACAAATTAAACCAGAATTTGGGAGAATTGGGAGAAGAGGAAGAAGGAAATGAAGAAGAATTCGAAGAAGAATCTTACGATATTAATTCAAGAAGATTCCAAAATGTGATGATTTATGACGATAATGATCCGAAGAACACGTCTCTTTATAATATTCAAGATATGGATCTTGAT---------AATATTAGTAAGAATGATGAAAATGATGATCAAATG---------GAAGAGGGAGAAGAAGGAGAGGTTATTTTTATACATTACTCAGAACAATCAGATTTTCGTCGCAATCTAATCAAAGGATCTATGCGCGCTCAAAGACGTAAAACAGTTATTTGGGGCCTCTTTCAAGTAAATGTAAATTCCCCGCTTTTTTTGGATCGTCTAGACAAACCATCTTTTTTTTCGTTTTTTGATATCAACGAAATGAAGAATCTCTTTTTTAGGAATTGGATGGGCAAAGAACAAGAATCAGAATTCCAAATTTACT---------ATGAAGATACAAAAGAAGAACAGGAGAAAGAAGAAAAAAAATATAAAAAGGAACAGACAGAAATATCAGAAGTTTGGGATACCTTTCTATTTCTTCACATAATAAGAAGTTTATTATTAGTAACCCAATCTTTTCTTAGAAAATACATTATATTGCCTTTATTAATAATAACTAAAAATATTTTCCGTATTTTATTATTTCAAATTCCTGAGTGGGATGAAGATTTTAAGGAATGGAATAGAGAAAGGCATATTAAATGCACCTATAATGGTGTTGAATTACCAGAAACAGAATTGAACCAAGATTGGTTAAGCAACGGTATTCAGATGTTAATCGACGGTATTCAGATAAAGATTAAATATCCTTTCTGTCTAAAACCTTGGAGAAAACATAAGCCACAATCTCATCATAGAGATCTAATGAAAAAAAAAGATAAAAAACAAAATTTTTGTTTTTTAACAGTCTGGGGAAAGGAAGCGAAACTTCCCTTTGGTCCTCCCCAAAAACGACCTTTTTTTTTTAAACCTATTTATAAAGAACTTCAAAAAAGAAAAAAAAAAGTGAAAAATAGATTGTTACAAGTTTTCAAATCTTTAAAAAAAATAAAATCCTTTAGAAAAGACGAAATAAAAGGAATCATCAAAATTATCAACCTAATAATGAAAAAAATGGAGAATCTCAATAATAAATTTGAATTGAGGCAAGAAAAAGTATATGAACCGAACGAAAACAAAAAAGATTTGAAAAGAAATAATAAGATTCTTCGCGAATCGTCCGGTCTAAATCGAACGCTTAATTGGTTCAATTATTCACT---------AATAGAAAGAAGAATGAAAGATCTTTCTGATAAGACAATCAAAATAAGGAATCAAATTGAACGAACCGCAAAAGGCGAGAAAAAAAAAGAAATAGTTCTAATTTATGATAATAAATTATCGGGATCACAGAAACACATTTGGAAAATAGTGAAAAGAAAAAATATCCGATTAATGCGTAAATCACACTACTTTATCAAATCATTCATTGAAAAAATATACATAAATATTTTGCTATGCACCATTCCCATTTCTAAGATCAATGCACAACTTTTATTTGAATCAACAAAAAAGATCTTTA---------AGAAATC---------CATTTACAACAATGAACCAAATCAAAATAGAATGAATTTTCTTTTGACTATAAAAAAATTGTTTTCAAATACTGATAATACTAAGAATAGCAAGAAAAATTCCAATACTTATTGGAACTTATCTTCCCTGTCCCAAGCATATGTTTTTTACAAAATATCACAAAACCAATTACTTAATAAGTATAAATGGAGACCTGTACTTAACTATCAAGGGAGCTATCCTTTTTTTAAGGCTAATTTCAAAGACTCTTGTATGATAAACGGGATATTGAATTATAAATCAAGACATACTAAAACTCATACATATAT------------------AACGAACGAATGGAAAAACTGGTTAAAAGGTCATTATCAATATGATTTATCTCAAAAAAAAGAGTCTCGATTAATGCCTAAAGAATGGCGAAATAGAATAAATAAACATCGTATGATTCAAAATAAGGAATCAAACCAATTGGATTTAGATAAAAAATACCAATTGACTTATTCGAT------------GAATAAAAATATTCATGTAGCGAATTCATTTATGAGTCAAAAAGACAAATGGAAAAAACATTACAGATATGATCTTTTATCATCTAAATATATAAGCCTTCCTAATTTAGACATTTCTGAATCAACAT------TAGAAAGAAAAGGGGACCAAGAAATTCCATATCATTTCAATACATCGAAACCTGAATCATTTTATGTATTGGTAAGTATACCTAATAAGAATTATCTAGAAAAAGGATATCCTATTGAGAGGAATACAAATTTGGATAGAAAATATTTTGATTGTAGAATTCTTCATCTTTCTCTTTGTTTTCTAAAAGATAGTGAGATCTGGACCAATACACATATTGGCATCAAGATTCAAAAAAATACTAAGAATGAAATTAAGAATTTCAAAAAAATGAAAAAAAAAGATCTTTTTTATTCTACAATTTATCAAGAGATCAAACCATTCAATCAAAAAGATTTCTTTTTTGATTGCATGGGAATGAATAAAGAAAGGTTATATTATACCGCATCAAATCATGATATTATATCCAATCTAGAAACTTGGTTCTTCCCAGAATTTGTACTACTTTTTGATGAATATAAAAAGCAACCTTGGATCATACCAATCAAATCACTCTTTTTTCAGTTTTCTATAAGTGAAAAAAGTAAAAACATTAACGTAAATCCAAAGAAATCCTCTAAGAAAAAAAAAGATAAAAAAACTCTTGAAGAAGATTATGCAATATTAATATTAGAAAGAAAAAA------------------GGATATAAAAAAAGAACAATATAAGAGCAATAATGAAATGGAACTAGATTTCTTTTTGAAAAACTATTTCCTTTTTCAACTAAGATGGGCTAATCTCTTGAATAAGAAAATGATGAAAAATATCAGGATATATTGTCTCCTACTTAGACTGAGAAATA---CAAAAGAAATTGCGATATCGTCGATTCAAAGAAATGAAATAAATCTAGATAAAATGCTGATTCAAAAGGACCTAGTTCTTGCAGAATTGATAAGAAAGGGAATATTTATTATTGAACCAATTTATATATCTATACAAAGGGACGGAAAATATCTTATATATCAAACTATGGATATTTCATTGGTCGATAAAAATAAGCACCAAATAAATAAAAAATACATAAAGAAAAGATATATTGAGAAAGGGGTTTTTGAAAAATCCATTGCACGACACAGCAACATATTTTTGAGTGGAGACAAAAATCATTATGATTTACTTCTTCCTGAAAATATTCTATCTCCCAGACGTCGTAGAGAATTTAGAATTCGAATTTGTTTCAATTCCCGGAATTCTAATGGTGTGGATAGAAATTTAAGATTTTGCAATGAAAAAAAAATAAGAAACTGTGGGCAATTTTTAAATGAGGACAAACATATTAATACAGATAGAAAAAATTTCATTAAATTCAAATTGTTTCTTTGGCCCAATTATCGATTAGAAGATGTAGCTTGTATGAATCGCTATTGGTTTGATACCAATAACAGCAGTCGTTTCAGTATGTCAAGAATACATATGTATTCACAATTCAGAATGAATT------CAATTCCAATGAAAAATAAAAAAAATTTATAA
>MASPI_CDS_s/ndh_-_ycf1_CDS
ATGATTTTTAAATCTTTTCTACTAGGTAATCCATTATCCTTATGCATGAAGATAATAAATTCGGTCGTTGTGGTCGGGCTCTATTATGGATTTATGACCACATTCTCCATAGGGCCCTCTTATCTCTTCCTTCTCCGAGCTCGGGTTATGGAAGAAGGAGCCGAGAAGGAGGTATCAGCAACAACTGGTTTTATTGCGGGACAGCTCATGATGTTCATATCGATCTATTATGCGCCTCTGCATCTAGCATTGGGTAGACCTCATACAATAACTGTCCTAGTTCTACCGTATCTTTTGTTTCATTTCTTCTGGAACAATCAGAAAAACTTTTTTGATTATGGATCTACTACCAGAAATTCAATGCGTAATCTCAGCATTCAATGTGTATTCCTTAATAATCTAATTTTTCAATTATTCAACCATTTCATTTTACCAAGTTCCACGTTAGCCAGATTAGTCAACATTTATATGTTTCGATGCAACAACAAGATTTTATTTTTAACAAGTAGTTTTGTTGGTTGGTTAATTGGTCACATTTTATTCATGAAATGGGTTGGATTGGTATTATTCTGGATACGGCAAAATCCTTCTATTCGATCTAAGAAGTATCTTGTGTCAGAATTGAGAAATTCTATGGCTCGAATCTTTAGTATTCTCTTATTTATCACCTGTGTTTACTATTTAGGCAGAATGCCGTCGCCTATTGTCACTAAGAAACTGAAAGATAAAGAAACCTCAGAAACGGAAGAAGG------------GGAAGAAAGCGATGTAGAAACAACTTACGAAATGAAGGAGACTCAACAGGAACAAGAGGGATCCACC------------------------------GAA------------GAAAAGGAGGATCTGGACAAAATAGATGAAACGGAAGAGATCCGAATGAATGGAAAGGAAAAAACAAAGGATGAATTTCACTTTCAAGAGGCACGCTATCA------------------AGATAGCCCAGTTTACGAAGATTCTGATCTGGAGAACCATCAAGAGAATTGG------------------------------------------------------------------------------------------------------------------------GAATTGGGAAGACTGAAAGAAGAGAAAAAGAAAATAATGAATAA------------------------AAAT---ATTGAAAAAACTGTTGTCACTTTTCTTTTCGATTATCAACGATGGAATCGTCCATTACGATATATAAAAAATTCTAAATTAGAAAACGCTTTACGTAATGAAATGTCACAATTTTTTTTTTTTCCATGTACAAATGATGGAAAACAAATAATATCCTTTACTTATCTGCCCAGTTTATCAAATTTTTCGGAAATGCTAGAACGAATAATTTCTTTGTACATAATAGAAAAACTATATGACGAAGATCTTTATAATTCTTGGATTTATACTAATGAAAAAAAAAAGTGCAATTTGAACAATGAATTGAGAAGTCGAATCCAAATTATAGAAAAAAATGAGAGATCGCCTAGTCTGGATATGCTTGAAAAAAGAATCATATTATGTGATGATGAAAAAAAAAAAAAATGCTTGCCAAAAGCATACGATCCTTTTTTAAACGGATCTTATCGAGGAACGAGAAAAAAATTAGATTCACGTGCAATCATGAATACTTA------TAAAGGTAAAGATAAAGAAGATTTAGTAGAATTTTTTTTTATAAATAAGATTCATGATCTACTTCTTAATGATTCCGTAAAACTTCACCATCAATCATTTTTTCATTGTACAGAAGAAAAAGGAATTGATTCAGA------AAGTCAAGCAAAATATTTGCAATTTGTATCTGATTTAATTACAACACATA------AAAAAGATCAAAAAACAATGAAAAAGAAATCTATTGGAATTATAAGAAAAGAAATAAGTAAAAAAGTTTCTCGATGGTCATACAAATTAAACCAGAATTTGGGAGAATTGGGAGAAGAGGAAGAAGGAAATGAAGAAGAATTTGAGGAAGAATCTTACGCGATTCATTCAAGAAGATTCCAAAATGTGATAATTTATGACGATAATGATCAGAATAACAAATTTCTTTATAGTATTCAAGATATTGATCTTGAT---------AATATTAGTAACAATGATAAAAATGATGATCAAATG---------GAAGAGGGAGAAGAGGGAGAGGTCATTTTTTTAGATTACTCAGAACAATCAGATTTTCGCCGCAATCTAATCAAAGGATCTATGCGCGCTCAAAGACGTAAAACAGTTATTTGGGGCCTCGTTCAAGTAAATGTAAATTCCCCGCTTTTTTTGGATCGTCTAGACAAACCATTTTTTTTTTCGTTTTTTGATATCAACGAAATTAAGAATCTATTTTTTAAGAATTGGATGGGCAGAGAACAAGAATCAGAATTCAAAATTTCCTATTTTGAAAATGAAGATACA---------------AAAGAAGAAAAAAAATATAAAAATGAACAGACAGAAATATCAGAAGTTTGGGATACCTTTCTCTTTCTTCACATAATAAGAAGTTTGCTATTAGTAACCCAATCTTTTCTTAGAAAATACATTCTATTGCCTTTATTAATAATAACTAAAAATATTTTTCGTATGTTATTATTCCAAATTAATGAGTGGGATGAGGATTTTAAGGAATGGAAGAGAGAAATGCATATTAAATGCGCCTATAATGGCGTTGAATTACCAGAAAAACAATTGAACCAAGAGTGGTTAAGCAACGGTATTCAGATGTTAATCGACGGTATTCAGATAAAGATTAAATATCCTTTCTGTCTAAAACCTTGGAGAAAACATAAGTCAAAATCTCATCATAGAGATCTAATAAAAAAAAAAGATAAAAAACAAAATTTTTGTTTTTTAACAGTCTGGGGAAAGGAAGCGAATTTTCCCTTTGGTCCTCCCCGAAAACGACCTTCTTTTTTTAAACCTATTTATAAAGAACTTCAAAAAAGAAAAAAAAAAGTGAAAAAGATATTTTTACAAGTTTTAAAATCTTTAAAAGAAATAAAATCCTTTAGAAAAGACGAAAAAAAAGGAATCATCCAAATTAGCAACCTAATAATTAAAAAAAAGGAGAATCAAAATAATAAATTTGAATTGAGGCAAGAAAAAGTATATGAACCGAACGAAAACAAAAAAGATTTGAAAAGAAATACTAAAATTCTTCGCGAATCGTCCGTTCTAAATCGAACGCTGAATTGGTTCAATTATTCACT---------AATAGAAAGAAGAATGAAAGATCTTTCTGATAAGACAATCAAAATAAGGAATCAAATTGAACGAACCGCAAAAGGCAAAAAAAAAAAAGAAATAGTTCTAATTTATGATAATAAATTATCGGGATCACAGAAACATATTTGGAAAATAGTAAAAAAGAAAAATATCCGATTCATGCGTAAATCACACTACTTTATCAAATCATTCATTGAAAAGATATACATAAATATTTTTATATGTACCATTACCATTTCTAAGATCAATGCACCACTTTTATTTGAATCAACAAAAAAGATCTTTA---------ATAAATC---------CATTTACAACAATGAACCAAATCAAAATAGAATGAATTTTATTTTGACTATAAAATCTTTTTTTTCAAATACTGATCATACTAAAAATAGCAAGAAAAATTACAATACTTATTGTAACTTATCTTCCCTGTCCCAAGCATATGTTTTTTACAAAATATCACAAAACCAATTACTTAATAAGTCTAAATGGAGACCTGTACTTAAACATCAAGGGAACTATCCTTTTTTTAAGGCTAATTTAAAAGACTCTTTTATGATACACGGGATATTTAATTTTAAACCAAGACATAATAAAACTCATACATATAT------------------AATGAACGAATGGAAAAACTGGTTAAAAAGTCATTATCAATATGATTTATATAAAAAAAAAAAGTCTCGATTAATGCCTAATGAATGGCGAAATAGAATCAATAAACATCGTATGATTCAAAATAAGGAATCAAACCAATTGGATTTAGATAAAAAATACCAATTGATTTATTCCAT------------GAATAAAAATATTCATGCAGCGAATTCATTTATGAGTCAAAAAGACAAATGGAAAAAACATTACAGATATGATCTTTTATCATCTAAATACATAAGTCTCCCTAATTTATACATTTATGGATCAACAT------TAGAAAGAAAAGGAGACCAAGAAATTCCATATCATTTCAATACATCGAAACCTGAATCATTTTATGCATTGGTAAGTATACCTAATAATGATTATCTAGAAAAAGGATATCCTATTGAGAGGAATACAAATCTGGATAGAAAATATTTTGATTGTAGAATTCTTCATCTTTCTCTTTGTTTTCTAAAAAATATTGAGATCTGGACCAATGCACATATTGGCATCAAGATTCAAAAAAATACTAAGAATGAAATTCAGAATTTAAAAAAAATGAAAGAAAAAGATCTTTTTTATCCTACAATTTATCAAGAGATCAAACCATTTAATCAAAAAAATTTCTTTTTTGATTGCATGGGAATGAATAAAGAAAAGTTATACGATACCGCATCAAATCATGATATTATATCCAATCTAGAAACTTGGTTCTTCCCAGAATTTGTACTACTTTTTGATGAATATAAAAAGAAACCTTGGATCATACCAATCAAATCACTCTTTTTTCAGTTTTCTATGATTGAAAAAAGTAAAAACATTAACGTAAATCCAAAGAAATCCTCTAAGAAAAAAAAAGATAAAAAAACTGTTGAAGAAGATTCCGCAATATTACTATTAGAAATAAAAAAGATATTAGAAAGAAAAAAGGATATAAAAAAAGAACAATATAAGAACAATGATGAAATGGAACTAGATTTCTTTTTGAAAAACCATTTCCTTTTTCAACTAAGATGGGCTAATCTCTTGAATAAAAAAATGATGAAAAATATTAGGATATATTGTCTCCTACTTAGACTGAGAAATC---CAAAGGAAATTTTGATATCTTCAATTGAAAGAAATCAAATAAATCTAGATAAAACGCTGATTCAAAAGGACCTAGTTCTTGCAGAATTGATAAAAAAGGGAATATTTATTATTGAACCAATTGATGTATCTATACAAAGGGACGGAAAATATCTTATATATCAAACTATGGATATTTCATTGCTCGATAAAAATAAGCACCAAACAAATAAAAAAGACATAAAAAAAAGATATATTGAGAAAGGGGGTTTTGAAAAAACCATTGCACGACACAGCAACATATTTTTGAGTGGAGAAAAAAGTAATTATGATTTACTTGTTCCTGAAAATATTCTATCTCCCAGACGTCGTAGAGAATTTCGAATTCGAATTTGTTTCAATTTACGGAAGTTTAATGTTGTGGATAGAAATCCAAGATTTTTCAATGAAAAAAAAATAAGAAACTGTGGGCAATTTTTGAATGAGGACAAACCTATTAATACAGATAAAAAAAATTTCATTAAATTCAAATTGTTTCTTTGGCCTAATTATCGATTAGAAGATGTAGCTTGTATGAATCGCTATTGGTTTGATACCAATAACAGCAGTCGTTTCAGTATGTCAAGAATACATATGTATTCACAATTCAGAATGAATTCAATTCCAATTCCAATGAAAAATAAAAAAACTTTATAA
>MYOEX_CDS_s/ndh_-_ycf1_CDS
ATGATTTTGAAATCTTTTCTACTAGGTAATCCATTATCCTTATGCATGAAGATAATAAATTCGGTCGTTGTGGTCGGGCTCTATTATGGATTTATGACCACATTCTCCATAGGGCCCTCTTATCTCTTCCTTCTCCGAGCTCGGGTTATGGAAGAAGGAGCCGAGAAGGAGGTATCAGCAACAACTGGTTTTATTGCGGGACAGCTCATGATGTTCATATCGATCTATTATGCGCCTCTGCATCTAGCATTGGGTAGACCTCATACAATAACTGTCCTAGTTCTACCGTATCTTTTGTTTCATTTCTTCTGGAACAATCAGAAAAACTTTTTTGATTATGGATCTACTACCAGAAATTCAATGCGTAATCTCAGCATTCAATGTGTATTCCTGAATAATCTAATTTTTCAATTATTCAACCATTTCATTTTACCAAGTTCCACGTTAGCCAGATTAGTCAACATTTATATGTTTCGATGCAACAACAAGATTTTATTTTTAACAAGTAGTTTTGTTGGTTGGTTAATTGGTCACATTTTATTCATGAAATGGGTTGGATTGGTATTATTCTGGATACGGCAAAATCATTCTATTCGATCTAATAAGTATCTTGTGTCAGAATTGAGAAATTCTATGGCTCGAATCTTTAGTATTCTCTTATTTATCACCTGTGTTTACTATTTAGGCAGAATGCCGTCGCCTATTGTCACTAAGAAACTGAAAGATAAAGAAACCTCAGAAACGGAAGAAGGGGGAGAAAGAAAGGAAGAAAGCGATGTAGAAACAACTTACGAAATGAAGGAGACTCAACAGGAACAAGAGGGATCCACCGAAGAAAA------CCCTTCCCTTTGTTCGGAA------------GAAAAGGAGGATCTGGACAAAATAGATGAAACGGAAGAGATCCGAATGAATGGAAAGGAAAAAACAAAGGATGAATTTCACTTTCAAGAGGCACGCTATCA------------------AGATAGCCCAGTTTACGAAGATTCTGATCTGGAGAACCATCAAGAGAATTGG------------------------------------------------------------------------------------------------------------------------GAATTGGGAAGACTGAAAGAAGAGAAAAAGAAAAGAATGAATAA------------------------AAAG---ATTGAAAAAACTGTTGTCACTTTTCTTTTCGATTATAAACGATGGAATCGTCCATTACGATATATAAAAAATGATAAATTCGAATATGCTTTACGTAATGAAATGTCACAATTCTTTTTTTTTCCATGTACAAATGATGGGAAACAAATAATATCCTTTACATATCCGCCCAGTTTATCGACTTTTTCGGAAATGCTAGAACGAATAATTTCTTTGTACATAATAGAAAAACTATATGACGAAGATCTTTCTAATTCTTGGATTTATACTAATGAAAAAAAAAAGTGCAATTTGAACAATGAATTGAGAAGTCGAATCCAAATTATAGAAAAAAATGAGAGATCCCCTAGTCTGGATATGCTTGAAAAAAGAATCATATTATGTGATGATGAAAAAAAAAAAAAATGCTTGCCAAAAGCATATGATCCTTTTTTAAACGGACCTTATCGAGGAACGAGAAAAAAATTAGATTCACGTGCAATCATGAATACTTATA---ATACTTATACAGATACAGAAGATTTAGTAGAATTTTTTTTTATAAATAAGATTCATGATCTACTTCTTAATGATTCCGTAAAACTTCACCGTAAATCATTTTTTCATTGTACAGAAGAAAAAGGAATTGATTCAGA------AAGTCAAGCAAAATATTGGCAATTTTTATTTGATGTAATTACAACACATA------CAAAAGATCAAAAAATAATGAAAAATAAATCTATTGGAATTAGAATAAAAGAAATAAGTAAAAAAGTTTCTCGATGGTCATACAAATTAAACCAGAATTTGGGAGAATTGAGAGAAGAGGAAGAAGGAAATGAAGAAGAATTCGAGGAAGAATCTTACGAGATTCATTCAAGAAGATTCCAAAATGTGATACTTTATGACGATAATGATCAGAATACCAAGTCTCTTTATAGTATTAAAGATATTGATATTGAGAATATTCAGAATACTAGTAACAATGATAAAAATGATGATCAAATG---------GACGAGGGAGAAGAGGGAGAAGTTATTTTGATACATTACTCAGAACAATCAGATTTTCGTCGCAATCTAATCAAAGGATCTATGCGCGCTCAAAGACGTAAAACAGTTATTTGGGGCCTATTTCAAGTAAATGTACATTCCCCGCTTTTTTTGGATCGTCTAGACAAACCATCTTTTTTTTCGTTTTTTGATATCAACGAAATGCAGAATCTCTTTTTTAGGAATTGGATGGGCAGAGAACAAGAATCAGAATTAAAAATTTCCTATTTTGAAAATGAAGATACA---------------AAAGAAGAAAAAAAATATAAAAATGAACAGACAGAAATATCAGAAGTTTGGGATACCTTTCTATTTCTTCACATAATAAGAAGTTTGCTATTAGTAACCCAATCTTTTCTTAGAAAATACATTATATTGCCTTTCTTAATAATAGCTAAAAATATTTTCCGTATGTTATTATTCCAAATTACTGAGTGGGATGAGGATTTTAAGGAATGGAATAGAGAAATGCATATTAAATGCACCTATAATGGTGTTCAATTACCAGAAACAGAATTGAACCAAGATTGGTTAAGCAACGGTATTCAGATGTTAATCGACGGTATTCAGATAAAGATTAAATATCCTTTCTGTCTAAAACCTTGGAGAAAACATAAGGCACAATCTCATCATAGAGATCTAATGAAAAAAAAAGATAAAAAACAAAAATTTTGTTTTTTAACAGTCTGGGGAAGGGAAGCGAAACTTCCCTTTGGTCCTCCCCAAAAACGACCTTTTTTTTTTAAACCTATTTATAAAGAATTTCAAAAAAGAAAAAAAAAGGTGAAAAATAGATTTTTACAAGTTTTCAAATCTTTAAAAAAGAGAAAATCCTTTAGAAAAGACGAAACAAAAGGAGTCATCAAAATTATCAACCTAATAATGAAAAAAATAGAGAATATAAATAATAAATTTGAATTGAGGCAAGAAAAAGTATATGAACCAAACGAAAACAAAAAAGATTTGAAAAGAAATAATAAGATTCTTCGCGAATCGTCCGTTCTAAATCGAACGCTGAATTGTTTCAATTATTCATT---------AATAGAAAGAAGAATGAAAGATCTTTCTGATAAGACAATCAAAATACGGAATCAAATTGAACGAACTGCAAAAGGCAATAAAAAAAAAGAAATAGTTCTAATTTATGATAATAAATTATCGGGATCACAGAAACATATTTGGAAAATAGTAAAAAGTAAAAATATACGATTAATGCGTAAATCACACTACTTTATCAAATCATTCATTGAAAAAATATACATAAATCTTTTGCTATGTACCATTACTATTTCTAAGATTAATGCACAACTTTTATTTGAATCAACAAAAAAGATCTTTA---------CTAAATC---------CATTTACAACAATGAACCAAATCAAAATAGAATGAATTTTATTTTGACTATAAAAAAATTGTTTTCAAATACTGATAATACTAAGAATAGCAAGAAAAATTCCAATACTTATTGGAACTTATCTTCCCTGTCCCAAGCATATGTTTTTTACAAAATATCACAAAACCAATTACTTAATAAGTCTAAATTGAGACCTGTACTTCAATATCAAGGGAGCTATCCTTTTTTTAAGGAGAATTTCAAAGACTCTTGTATGATACACGGAATATTTAATTCTAAATCAAGACAGAATAAAATTCATACGTATAT------------------AATGAACGAATGGAAAAACTGGTTAAAAGGTCATTATCAATATGATTTATCTCAAAAAAAAAAGTCTCGATTAATGCCTAAAGAATGGCGAAATAGAATCAATAAACATCGTATGATTCAAAATAAGGAATCAAACCAATTGGATTTATATAAAAAATACCAATTTATTTATTCCATGAATAAA---AAGAATAAAAAGAGTTATGCAGCGAATTCATTTATGAGTCAAAAAGACAAATGGAAAAAACATTACAGATATGATCTTTTATCATCTAAATACATAAGCCTCCCTAATTTATACATTTATGAATCAACAT------TAGAAAGAAAAGGGGACCAAGAAATTCCATATCATTTAAATACATCGAAACCTGAATCATTTTATGTATTGGTAAGTATACCTAGTAATGATTATCTAGAAAAAGGATATCCTATTGATAGGAATACAAATTTGGATAGAAAATATTTTGATTGTAGAATTCTTAATCTTTCTCTTTGTTTTCTAAAAAATATTGAGATCTGGACCAATGCACATATTGGCATAAAGATTCAAAAAAATACTAAGAATGAAATTAAGAATTTCAAAAAAATGAAAAAAAAAGATCTTTTTTATCCTACAATTTATCAAGAGATCAAACCATTCAATCAAAAAAGTTTCTTTTTTGATTGCATGGGAATGAATAAAGAAAGGTTCTATGATACCGCATCAAATCATGATACTATATCCAATCTAGAAACTTGGTTCTTCCCAGAATTTGTACTACTTTTTGATGAATATAAAAAGAAACCTTGGATCATACCAATCAAATCACTCTTTTTTCAGTTTTCTATAAGTGAAAAAAGTAAAAACATTAACGTAAATCCAAATAAATCCTTTAATAAAAAAAAAGATAAAAAAACTGTTGAAGAAGATTACGAAATATTCATATTAGAAAG------------------------------AAAAAAAGAACAATATAAGAGCAATAATGAAATGGAACTAGATTTCTTTTTGAAAAACTATTTCCTTTTTCAATTAAGATGGGCTGATCTCTTGAATAAGAAAATGATGAAAAATATAAGGATATATTGTCTCCTACTTAGACTGAGAAATC---CAAAGGAAATTCTGATATCTTCGATTCAAAGAAATGAAATAAATATAGATAAAATGCTGATTCAAAAGGACCTAGTTCTTGCAGAATTGATAAGAAAGGGAATATTTATTATTGAACCAATTTATGTATCTCTACAAAGGGACGGAAAATATCTTATATATCAAACTATGGATATTTCATTGGTCGATAAAAAGAAGCACCAAACAAATAAAAAATACATAAAAAAAAGATATATTGAGAAAGGGGGTTTTGAAAAATCCATTGCACGACACAGCAACCTATTTTTGAGTGGAGACAAAAATCATTATGATTTACTTGTTCCTGAAAATATTCTATCTCCCAGACGTCGTAGAGAATTTCGAATTCGAATTTGTTTCAATTCCCGGAATTTTAATGTTGTGGATAGAAATCCAAGATTTTGCAATGAAAACAAAATAAGAAACTGTGGGCAATTTTTGAATGAGGACAAACATATTAATAAAGATAGAAAAAATCTCATTAAATTAAAATTGTTTCTTTGGCCCAATTATCGATTAGAAGATGTAGCTTGTATGAATCGCTATTGGTTTAATACCAATAACAGCAGTCGTTTCAGTATGTCAAGAATACATATGTATTCACAATTCAGAATTAATT------CAATTCCAATGAGAAATAAAAAAA---TTTAG
>OCTGR_CDS_s/ndh_-_ycf1_CDS
ATGATTTTGAAATCTTTTCTACTAGGTAATCCATTATCCTTATGCATGAAGATAATAAATTCGGTCGTTGTGGTCGGGCTCTATTATGGATTTATGACCACATTCTCCATAGGGCCCTCTTATCTCTTCCTTCTCCGAGCTCGGGTTATGGAAGAAGGAACCGAGAAGGAGGTATCAGCAACAACTGGTTTTATTGCGGGACAGCTCATGATGTTCATATCGATCTATTATGCGCCTCTGCATCTAGCATTGGGTAGACCTCATACAATAACTTTCCTAGTTCTACCGTATCTTTTGTTTCATTTCTTCTGGAACAATCAGAAAAACTTTTTTGATTATGGATCTACTACCAGAAATTCAATGCGTAATCTCAGCATTCAATGTGTATTCCTGAATAATCTAATTTTTCAATTATTCAACCATTTCATTTTACCAAGTTCCACGTTAGCCAGATTAGTCAACATTTATATGTTTCGATGCAACAACAAGATTTTATTTTTAACAAGTAGTTTTGTTGGTTGGTTAATTGGTCACATTTTATTCATGAAATGGGTTGGATTGGTATTATTCTGGATACGGCAAAATCATTCTATTCGATCTAATAAGTATCTTGTGTCAGAATTGAGAAATTCTATGGCTCGAATCTTTAGTATTCTCTTATTTATCACCTGTGTTTACTATTTAGGCAGAATGCCGTCGCCTATTGTCACTAAGAAACTG------AAAGAAACCTCAGAAACGGAAGAAGGGGAAGAAATAAAGGAAGAAAGCGATGTAGAAACAACTTACGAAATGAAGGAGACTCAACAGGAACAAGAAGGATCCACCGAAGAAAA------CCCTTCCCTTTGTTCGGAA------------GAAAAGGAGGATCTGGACAAAATAGATGAAACGGAAGAGATCCGAATGAATGGAAAGGAAAAAACAAAGGATGAATTTCACTTTCAAGAGGAACGCTATCA------------------AGATAGCCCAGTTTACGAAGATTCTGATCTGGAGAACCATCAAGAGAATTGG------------------------------------------------------------------------------------------------------------------------GAATTGGGAAGACTGAAAGAAGAGAAAAAGAAAAGAATGAATAA------------------------AAAGATTATTGAAAAAACTTTTGTCACTTTTCTTTTCGATTATAAACGATGGAATCGTCCATTACGATATATAAAAAATGATAAATTAGAAAATGCTTTACGTAATGAAATGTCACAATTTTTTTTTTTTCCATGTACAAATGATGGAAAACAAATAATATCCTTTACATATCCGCCCAGTTTATCGACTTTTTCGGAAATGCTAGAACGAATAATTTCTTTGTACATAATAGAAAAACTATATGACGAAGATCTTTATAATTCTTGGATTTATACTAATGAAAAAAAAAAGTGCAATTTGAACAATGAATTGAGAAGTCGAATCCAAATTATAGAAAAAAATGAGAGATCCCCTAGTCTGGATATGCTTGAAAAAAGAATCATATTATGTGATGATGAAAAAAAAAAAAAATGCTTGCCAAAAGCATATGATCCTTTTTTCAACGGACCTTATCGAGGAACGAGAAAAAAATTAGATTCACATGCAATCATAAATACTTA------TAAAGATACAGATACAGAAGATTTAGTAGAATTTTTTTTCCTAAATAAGATTCATGATCTACTTCTTAATGATTCGGTAAAACTTCACCGTCAATCA------------ACAGAAGAAAAAGGAATTGATTCAGA------AAGTCAAGAAAAATATTTGCAATTTGTATTTGATGTAATTACAACACATA------CAAAAGATAAAAAAACAATGAAAAATAAATCTATTGGAATTAGAATAAAAGAAATAAGTAAAAAAGTTTCTCGATGGTCATACAAATTAAACCAGAATTTGGGAGAATTGGGAGAAGAGGAAGAAGGAAATGAAGAAGAATTCGAGGAAGAATCTTACGGGATTCATTCAAGAAGATTCCAAAATGTGATAATTTATGACGATAATGATGAGAATAACAAATCTCTTTATAGTATTCAAGATATTGATCTTGAT---------AATATTCCGAAGAATAGTAAAAATGATGATCAAATG---------GACGAGGGAGAAGAGGGAGAGTTGATTTTTATACATTACTCAGAACAATCAGATTTTCGTCGCAATCTAATCAAAGGATCTATGCGTGCTCAAAGACGTAAAACAGTTATTTGGGGCCTCTTTCAATTCAATGTAAATTCCCCGCTTTTTTTTGATCGTATAAACAAACCATTTTTTTTTTCGTTCTTTGATATCAACGAAATGAAGAATCTCTTTTTTAGGAATTGGATGGGCAGAGAACAAGAATCAGAATTCAAAATTTCCTATTTTGAAAATGAAGATACAAAAGAAGAAAAGGAGAAAGAGGAAAAAAAATATAAAAATGAACAGACAGAAATATCAGAAGTTTGGAATAACTTTATATTTCTTCAAATAACAAGAAGTTTGATATTAGTAACCCAATCTTTTCTTAGAAAATACATTATATTGCCTTTCTTAATAATAGCTAAAAATATTTTCCGTATGTTATTATTCCAAATTACTGAGTGGGATGAGGATTTTAAGGAATGGAATAGAGAAATGCATATTAAATGCACCTATAATGGTGTTAATTTACCAGAAAGAGAATTTTTCCAAGATTGGTTAATCAACAGTATTCAGATGTTAAGAAACGGTATTCAGATAAAGATTAAATATCCTTTCTGTCTAAAACCTTGGAGAAAACATAAGGCACAATCTCATCATAGAGATCTAATGAAAAAAAAAAATAAAAAACAAAAATTTTGTTTTTTAACAGTCTGGGGAATGGAAGCGAAACTTCCCTTTGGTCCTCCCCGAAAACGACCTTTTTTTTTTAAACCTATTTACAAAGAACTTCAAAAAAGAAAAAAAAAAGTAAAAAATAGATTTTTCCAAGTTTTAAAATCTTTAAAAGAAATAAAATCCTTTAGAAAAGAAGA------------CATAAAAATTATCAATCTAATAATGAAAAAAAGGGAGAATCTAAATAATAAAATTGAATTGAGGCAAGAAAAAGTATATGAACCGAACAAATACAAAAAATATTTGAAAAGAAATAAGAAGATTCTTCGCGAATCGTCCGTTCTAAATCGAACGCTTAATTTGTTAAATTATTCACT---------AATAGAAAGAAGAATGAAAGATATTTCTGATAAGACAATAAAAATAAGGAATCAAATTGAACGAACTGCAAAAGGAAAGAAAAAAAAAGAAATAATTCTAATTTATGATAATAAATTATCGGGATCACAGAAACCTATTTGGAAAATAGTAAAAAGTAAAAATATCCGATTAATGCGTAAATCACAATACTTTATCAAATCATTCATTGAAAAAATATACATAAATATTTTGCTATGTACCATTACCATTTCTAAGATCAATGCACAACTTTTATTTGAATCAACAAAAAAGATCTTTA---------ATAAATT---------CATTTACAACAATGAACCAAATCAAAAGAAAATGAATTTTCTTTTGACTATAAAAAAATTGTTTTCAAATACTGATAATACTAAGAATAGGAAGAAAAATTCAAATACTTATGGGAACTTATCTTCCCTGTCCCAAGCATATGTTTTTTATAAAATATCACAAAACCAATTACTTAATAGGTCTCAATTGAGACCTGTACTTAAATATCAAGGGAGCTATCCTTTTTTTAAGGAGTCTTTAAAAGACTCTTGTATGATACACGGAATATTTAATTCTAAGTCAAGACATAATAAAATTCATACGTATAT------------------AATGAACGAATGGAAAAACTGGTTAAAAGGTCATTATCAATACGATTTAT------------------------------------------------------------------------------------------------------------------------------------------------------------------------------GTCAAAAAGACAAATGGAAAAAACATTACAGATATGATGTTTTATCATCTAAATATATAAGCCTCCCTAATTTATACATTTCTGGATCAACAT------TAGAAAGAAAAGGGGACCAAGAAATTCCATATCATTTAAATACATCGAAACCTGAATCATTTTATGTATTGGTAAGTAGACCTAGTAATGATTATCTAGAAAAAGAATATCCTATTGATAGGAATACAAATTTGGATAGAAAATATTTTGATTGTAGAATTCTTAATCTTTATCTTTGTTTTCTAAAAAATATTGAGATATGTACCAATGCACATATTGGCATCAAGATTCAGAAAAATACTAAGAATGAAATTCAGAATTTAAAAAAAATGAAAAAAAAAAATCTTTTTTATCCTACAATTTATCAAGAGATCAAACCATTCAATCAAAAAAGTTTATTTTTTGATTGCATGGGAATGAAAAAAGAAAGGTTATATGATACCG---------ATGATACTATATCCAATCTAGAAACTTGGTTCTTCCCAGAATTTGTACTACTTTTTGATGAATATAAAAAGAAACCTTGGATCATACCAATCAAATCACTCTTTTTTCATTTTTCTATAATTGAAAAAAGTAAAAACATTAATGTAAATCCAAAGAAATCCTTTAAGAAAAAAAAAGATAAAAAAATTGTTGAAGAAGATTACACAATATTCAGATTAGAAAAAAAAGAAA---TAAAAAAGATATTAGAAACAAAAAAGGAACAATATAAGAGCAATAATGAAATGGAACTAGATTTCTTTTTGAAAAACTATTTCCTTTTTCAACTAAGATGGGCTAATCTCTTGAATAAGAAAATGATGAAAAATATGAGGGTATATTGTCTCCTACTTAGACTGAAAAATC---CAAAGGAAATTGCGATATCTTCGATTCAAAGAAATGAAATAAATATAGATAAAATGCTGATTCAAAAGGACCTAGTTCTTACAGAATTGATAAGAAAGGGAATATTTATTATTGAATCAATTTCTATAGCTATACAAAGGGACGGAAAATATCTTATATATCAAACTATGGATATTTCATTGGTCGATAAAAATAAGCACCAAACAAATAAAAAATACAT---AAAAAGATATATTGAGAAAGGGGATTTTGAAAAACCCATTGCACGACACAGCAACCTATTTTTGAGTGGAGACAAAAATCATTATGATTTACTTGTTCCTGAAAATATTTTATCTTCCAGACGTCGTAGAGAATTTCGAATTCGAATTTGTTTAAATTCCCGGAATTTTAATGTTGTGGATATAAATCCAAAATTTTTCAATGAAAACAAAATAAGAAACTGTGGGCAATTTTTTAATGAGGACAAACATATTAATACCGATAGAAAAAATTTCATGAAATTTAAATTGTTTCTTTGGCCCAATTATCGATTAGAAGATGTAGCTTGTATGAATCGCTATTGGTTTGATACCAATAACAGCAGTCGTTTCAGTATGTCAAGAATACATATGTATTCACAATTCAGAATGAATT------CAATTCCACTGAAAAATGAAAAAAATTTATAA
>PABMI_CDS_s/ndh_-_ycf1_CDS
ATGATTTTGAAATCTTTTCTACTAGGTAATCCATTATCCTTATGCATGAAGATAATAAATTCGGTCGTTGTGGTCGGGCTCTATTATGGATTTATGACCACTTTCTCCATAGGGCCCTCTTATCTCTTCCTTCTCCGAGCTCGGGTTATGGAAGAAGGAGCCGAGAAGGAGGTATCAGCAACAACTGGTTTTATTGCGGGACAGCTCATGATGTTCGTATCGATCTATTATGCGCCTCTGCATCTAGCATTGGGTAGACCTCATACAATAACTGTCCTAGTTCTACCGTATCTTTTGTTTCATTTCTTCTGGAACAATCAGAAAAACTTTTTTGATTATGGATCTACTACCAGAAATTCAATGCGTAATCTCAGCATTCAATGTGTATTCCTGAATAATCTAATTTTTCAATTATTCAACCATTTCATTTTACCAAGTTCCACGTTAGCCAGATTAGTTAACATTTATATGTTTCGATGCAACAACAAGATTTTATTTTTAACAAGTAGTTTTGTTGGTTGGTTAATTGGTCACATTTTATTCATGAAATGGGTTGGATTGGTATTATTCTGGATACGGCAAAATCATTCTATTCGATCTAATAAGTATCTTGTGTCAGAATTGAGAAATTCTATGGCTCGAATCTTTAGTATTCTTTTATTTATCACCTGTGTTTACTATTTAGGCAGAATGCCGTCGCCTATTGTCACTAAGAAACTGAAAGATAAAGAAACCTCAGAAACGGAAGAAGGGGGAGAAAGAAAGGAAGAAAGCGATGTAGAAACAACTTACGAAATGAAGGAGACTCAACAGGAACAAGAGGGATCCACCGAAGAAAA------CTCTTGCCTTTGTTCGGAA------------GAAAAGGAGGATCTGGACAAAATAGATGAAACGGAAGAGATCCAAATGAATGGAAAGGAAAAAACAAAGGATGAATTTCACTTTGAAGAGGCACGCTATCA------------------AGATAGCCCAGTTTACGAAGATTCCGATCTGGAGAACCATCAAGAGAATTGG------------------------------------------------------------------------------------------------------------------------GAATTGGGAAGACTGAAAGAAGAGAAAAAGAAAAGAATGAATAA------------------------AAAG---ATTGAAAAAACTGTTGTCACTTTTCTTTTCGATTATAAACGATGGAATCGTCCATTACGATATATAAAAAATGATAAATTAGAAAATGCTTTACGTAATGAAATGTCACAATTTTTTTTTTTTCCATGTACAAATGATGGAAAACAGATAATATCTTTTACATATCTGCCCAGTTTATCGACTTTTTCGGAAATGCTAGAACGAATAATTTCTTTGTACATAATAGAAAAACTATATGACGAAGATCTTTATAATTCTTGGATTTATACTAATGAAAAAAAAAAGTGTAATTTGAACAATGAATTGAGAAGTCGAATCCAAATTAGAGAAAAAAATGAGAGATCCCCTAGTCTGGATATGCTTGAAAAGAGAATCATATTATGTGATGATGAAAAAAAAAAAAAATGCTTGCCAAAAGCATACGATCCTTTTTTCAACGGATCTTATCGAGGAACGATAAAAAAATTAGATTCACGCGCAATCATGAATACTT------------ATAAAGATACAGAAGATTTAGTAGAATTTTTTTTTCTAAATAAGATTCATGATCTACTTCTTAATGATTCCGTAAAACTTCACGGTCAATCATTTTTTCATTCTACAGAAGAAAAAGGAATTGATTCAGA------AAGTCAAGCAAAATATTTGCAATTTTTATTTGATGTAATTACAACACATA------AAAAAGATCAAAAAACAATTAAAAAGAAATCTATTGGAATTCTAAGAAAAGAAATAAGTAAAAAAGTTTCTCGATGGTCATACAAATTAAACCAGAATTTGGGAGAATTGGGAGAAGAGGAAGAAGGAAATGAAGAAGAATTCGAGGAAGAATCTTACGCGATTAATTCAAGAAGATTCCAAAATGTGATAATTTATGACGATAATGATCCGAATACCGAGTTTCTTTATAGTATTCAAGATA------TTGAT---------AATATTAGTAAATATATTCAAAATGATGATCAAATG---------GAAGAGGGAGAAGAGGGAGAGGTTATTTTGCTACATTACTCAGAACAATCAGATTTTCGTCGCAATCTAATCAAAGGATCTATGCGCGCTCAAAGACGTAAAACAGTTATTTGGGACCTCTTTCAAGTAAATGTACATTCCCCATTTTTTTTGGATCGTCTAGACAAACCATCTTTTTTTTCGTTTTTTAATATCAACGAAATGAAGAATCTCTTTTTTAGTAATTGGATGGGCAGAGAACAAGAATCAGAATTCAAAATTTCCTATTTTGAAAATGAAGATACAAAGGAAGAAAAGGAGAAAGAAGAAAAAAAATATAAAAAGGAACAGACAGAAATATCAGAAGTTTGGGATATCTTTCTATTTCTTCAAATAATAAGAAGTTTGCTATTAGTAACCCAATCTTTTCTTAGAAAATACATTATATTGCCTTTCTTAATAATAACTAAAAATATTTTCCGTATGTTATTATTCCAAAATACTGAGTGGGATGAGGATTTTAAGGAATGGAATAGAGAAATGCATATTAAATGCACCTATAATGGTGTTGAATTACCAGAAACAGAATTGAACCAAGATTGGTTAAGCAATGGTATGCAGATGTTAATCGACGGTATTCAGATAAAGATTAAATATCCTTTCTGTCTAAAACCTTGGAGAAAACATAAGGCACAATCTCATCATAGAGATCTAATAAAAAAAAAAGATAAAAAACAAAAATTTTGTTTTTTAACAGTCTGGGGAAAGGAAGCGAAACTTCCCTTTGGTTCTCCCCGAAAACGACCTTTTTTTTTTAAACCTATTTATAAAGAACTTAAAAAAAGAAAAAAAAAGGTGAAAAATAGATTTTTACAAGTTTTAAAATCTTTAAAAGAAATAAAATACTTTAGAAAAGCCGAAACAAAAGGAGTCATCAAAATTATCAACCT------------------------------------------------------------------------AAACAAAAAAGATTTGAAAATAAATAATAAGATTCTTAGCGAATCGTCCGTTCTAAATGGAACGTTGAATTGGTTCAATTATTCACT---------AATAGAAAGAAGAATGAAAGATCTTTCTGATAAGACAATCAAAATAAGGAATCAAATTGAACGAACTGCAAAAGGCAAGAAAAAAAAAGAAATAGTTCTAATTTATGATAATAAATTATCGGGATCACAGAAACACATTTGGAAAATAGTAAAAAGGAAAAATATCCGATTAATGCGTAAATCATACTACTTTATCAAATCATTCATTGAAAAAATATACATAAATATTTTGCTATGTACCATTACCATTTCTAAGATCAATGCACAACTCTTATTTGAATCAACAAAAAAGATCTTTA---------ATAAATC---------CATTTACAACAAAGAACCAAATCAAAATAGAATGAATTTTCTTTTGACTCTAAAAAGATTGTTTTCAAATACTGATAATACTCAGAATAGCAAGAAGAATTCCAATACTTATTGGAACTTCTCTTCCCTGTCCCAAGCATATGTTTTTTACAAAATATCACAAAACCAATTATTTAATAAGTCTAAATTGAGACCTGTACTTAAATATCAAGGGAGCTATCCTTTTTTTAAAGCTAATTTAAAAGACTCTTGTATGATACACGGGATATTTAATTCTAAATCAAGACATAATAAAACTCATACATATAT------------------AATAAACGAATGGAAAAACTGGTTAAAAGGTCATTATCAATATGATTTCTCTCAAAAAAAAAAGTCTCGATTAATGCCTAAAGAATGGCGAAATAGAATCAAAAAACATCGTATGATTCAAAATAAGGAATCAAACCAATTGGATTTAGATAAAAAATACCAATTTATTTCTTCCAT------------GAATAACAATATTCATGCAGCGGATTCATTTATGAGTCAAAAAGACAAATGGAAAAAACATTACAGATATGATCTTTTATCATCTAAATACATAAGCCTCCCTAATTTATACATTTCTGGATCAACAT------TAGAAAGAAAAGGGGACCAAGAAATTCCATATCATTTCAATACATCGAGACCTGAATCATTTTATGTATTGGTAAGTATACCTAATAATGATTATCTAGAAAAAGGATATCCTATTCAGAGGAATACAAATTTGGATAGAAAATATTTTGATTGTAGAATTCTTCATCTTTCTCTTTTTTTTCTAAAAAATATTGAGATCTGGACCAATGCACATATTGGCATCAAGATTCAAAAAAATACTAAGAATGAAATTAATAATTTAAAAAAAATAAAAAAAAAAGATCTTTTTTATCCTACAATTTATCAAGAGATCAAACCATTCAATCAAAAAAATTTCTTTTTTGATTGCATGGGAATGAATAAAGAAAGGTTATATGATACCGCATCAAATCATGATATTATATCCAATCTAGAAACTTGGTTCTTCCCAGAATTTGTACTACTTTTTGATGAATATAAAACGAAACCTTGGATCATACCAATCAAATCACTCTTTTTTCAGTTTTCTCTAAGTGAAAAAAGTACAAACATTAACGTAAATCCAAAGAAATTCTCTAAGAAAAAAAAAGATAAAAAAACTGTTGACGAAGATTGCGCAATATTATTTTTAGAAAAAAAAAA------------------GGATATAAAAAAAGAACAATATAAGAGCAATAATGAAATGGAACTAGATTTCTTTTTGAAAAACTATTTTCTTTTTCAACTAAGATGGGCTGATCTCTTGAATAATAAAATGATGCAAAATATTAGGATATATTGTCTCCTACTTAGACTGAGAAATC---TAAAGGAAATTGTGATATCTTCGATTGAAAGAAATGAAATAAATCTAGATAAAATGCTGATTCAAAAGGACCTAGTTCTTGCAGAATTGATAAGAAAGGGAATATTTATTATTGAACCAATTTATGTATCTATACAAAGGGACGGAAAATATCTTATATATCAAACTATGGATATTTCATTGGTCGATAAAAATAAGCATCAAACAACTAAAAAATACATAAAAAAAAGATATATTGAGAAAGGGGTTTTTGAAAAATCCATTGCACGACACAGCAACATATTTTTGAGTGGAGACAAGAATCTTTATGATTTACTTGTTCCTGAAAATATTCTATCTCCCAGACGTCGTAGAGAATTTCGAATTCGAATTTGTTTCAATTCCCGGAATGTTAATGTTGTGGATAGAAATTCAAGATTTTGCAATGAAAAAAAAATAAGAAACTGTGGGCAATTTTTGAATGAGGACAAACATATTCATCCAGATAGAAAAAATTTCATGAAATTCAAATTGTTTCTTTGGCCCAATTATCGATTAGAAGATGTAGCTTGTATGAATCGCTATTGGTTTGATACCAATAACAGCAGTAGTTTCAGTATGTCAAGAATACATATGTATTCACAATTAAGAATGAATT------AA------------------------------
>STEGR_CDS_s/ndh_-_ycf1_CDS
ATGATTTTGAAATCTTTTATACTAGGTAATCCATTATCCTTATGCATGAAGATAATAAATTCGGTCGTTGTGGTCGGGCTCTATTATGGATTTATGACCACATTCTCCATAGGGCCCTCTTATCTCTTCCTTCTCCGAGCTCGGGTTATGGAAGAAGGAGCCGAGAAGGAGGTATCAGCAACAACTGGTTTTATTGCGGGACAGCTCATGATGTTCATATCGATCTATTATGCGCCTCTGCATCTAGCATTGGGTAGACCTCATACAATAACTGTCCTAGTTCTACCGTATCTTTTGTTTCATTTCTTCTGGAACAATCAGAAAAACTTTTTTGATTATGGATCTACTACCAGAAATTCAATGCGTAATCTCAGCATTCAATGTGTATTCCTGAATAATCTAATTTTTCAATTATTCAACCATTTCATTTTACCAAGTTCCACGTTAGCCAGATTAGTCAACATTTATATGTTTCGATGCAACAACAAGATTTTATTTTTAACAAGTAGTTTTGTTGGTTGGTTAATTGGTCACATTTTATTCATGAAATGGGTTGGATTGGTATTATTCTGGATACGGCAAAATCATTCTATTCGATCTAATAAGTATCTTGTGTCAGAATTGAGAAATTATATGGCTCGAATCTTTAGTATTCTCTTATTTATCACCTGTGTTTACTATTTAGGCAGAATGCCGTCGCCTATTGTCACTAAGAAACTGAAAGATAAAGAAACCTCAGAAACGGAAGAAGGGGGAGAAATAAAGGAAGAAAGCGATGTAGAAACAACTTACGAAATGAAGGAGACTCAACAGGAACAAGAGGGATCCACCGAAGAAAA------CCCTTCCCTTTGTTCGGAA------------GAAAAGGAGGATCTGGACAAAATAGATGAAACGGAAGAGATCCGAATGAATGGAAAGGAAAAAACAAAGGATGAATTTCACTTTCAAGAGGCACGCTATCA------------------AGATAGCCCAGTTTACGAAGATTCTGATCTGGAGAACCATCAAGAGAATTGG------------------------------------------------------------------------------------------------------------------------GAATTGGGAAGACTGAAAGAAGAGAAAAAGAAAAGAATGAATAA------------------------AAAG---ATTGAAAAAACTGTTGTCACTTTTCTTTTCGATTATAAACGATGGAATCGTCCATTACGATATATAAAAAATGATAAATTAGAAAATGCTTTACGTAATGAAATGTCACAATTCCTTTTTTTTCCATGTACAAATGATGGAAAACAAATAATATCTTTTACATATCTGCCCAGTTTATCGACTTTTTCGGAAATGCTAGAACGAATAATTTCTTTGTACATAATAGAAAAACTATATGACGAAGATCTTTATAATTCTTGGATTTATACTAATGAAAAAAAAAAGTGCAATTTGAACAATGAATTGAGAAGTCGAATCCAAATTAGAGAAAAAAATGAGAGATCCCCTAGTCTGAATATGCTTGAAAAAAGAATCATATTATGTGATGATCAAAAAAAAAAAAAATGCTTGCCAAAAGCATACGATCCTTTTTTCAACGGATCTTATCGAGGAACGATAAAAAAATTCGCTTCACACGCAATGATGAATACTT------------ATATAGATACAGAAGATTTAGTAGAATTTTTTTATCTAAATAAGATTCATGATCTACTTCTTAATGATTCCGTAAAGCTTCACCGTCAATCATTTTTTCATTGTACAGAAGAAAAAGGAATTGATTCAGA------AAGTCAAGTAAAATATTTGAAATTTTTATTTGATGTAATTACAACACATA------AAAAAGATCAAAAAACAATTAAAAAGAAATCTATTGGAATTAAAAGAGAAGAAATAAGTAAAAAAGTTTCTCGATGGTCATACAAATTAAACCAGAAT---------TTGGGAGAAGAAGAAGAAGGAAATGAAGAAGAATTCGAGGACGAATCTTACGCGATTAATTCAAGAAGATTCCAACATATGATAATTTATGACGATAATGATCCGAAGAACAAGGTTCTTTATAATATTCAAGATA------TTGAT---------AAGATGAGTCATTATAGTAAAAATGATGATCCAATG---------GAAGATGGAGAAGAGGGAGAGGTTATTTTGCTACATTACTCCGAACAATCAGATTTTCGTCGCAATCTAATCAAAGGATCTATGCGCGCTCAAAGACGTAAAACAGTTATTTGGGACCTCGTTCAAGTAAGTGTACATTCCCCACTTTTTTTAGATCGTCTAGACAAACCATCTTTTTTTTCGTTTTTTAATATCAACGAAATGAAGAATCTCTTTTTTAGGAATTGGATGGGCAGAGAACAAGAATCAGAATTCAAAATAGGAAATTTTGAAAATGAAGATACAAAGGAAGAAAAAGAGAAAGAAGAAAACAAATCTAAAAATGAACAGCTAGAAACATCAGAAATTTGGGATGCCTTTCTATTTCTTCACATACTAAGAACTTTGCTATTAGTAACCCAATCTTTTCTTAGAAAATACATTATATTGCCTTTCTTAATAATAACTAAAAGTATCTTCCGTATGTTGTTATTCCAAATTAGTGAGTGGGATGAGGATTTTAAGGAATGGAATAAAGAAATGCATATTAAATGCGCCTATAATGGCGTTGAATCACCAGCAACAGAATTGAACCAAGATTGGTTCAGCAATGGTATACAAATGTTAATCGACGGTATTCAGATAAAGATTAAATATCCTTTCTGTCTAAAACCTTGGAGAAAACATAAGGAACAATCTCATCATAGAGATCTAATGAAAAAAAAAGATAAAAAACAAAAATCTTATTTTTTAACAGTCTGGGGAAAGGAAGCGATAATTCCCTTTGGTCCTCCCCGAAAACGACCTTTTTTTTTTAAACCTATTTATAAAGAAATGAAAAAAAGAAAAAAAAAGGTGAAAAATAGATTCTTACAAATTTTCAAATCTTTAAAAAAAATCAAATCCTTTATAAAAGACGAACCAAAAGGAGTTATCAAAATTATCAACCTACTATTGAAAAAAATGGAGAATCTAAATAATAAATTGGAATTAAGGCAAGAAAAAGTATATGAAACGAACGAAAACAAAAAAGATTTGAAAATAAATAAGAAGATTCTTCGCGAATCGTCCGTTCTAAATGGAACGTTGAATTGGTTCAATTATTCACT---------AATAGAAAGAAGAATGAAAGATCTTTCTGATAAGACAATCAAAATAAGGAATCAAATTGAACGAACCGAAAAAGGCAAGAAAAAAAAAGAAATAGTTCTAATTTATGATAAGAAATTATCGGGATCACAGAAACACATTTGGAAAATAGTAAAAAGGAAAAATATCCGATTAATGCGTAAATCACACTACTTTATCAAATCATTCATTGAAAAAATATACATAAATATTTTGCTATG------TACCATTTCTAAGATCAATGCACAACTTTTATTTGAATCAACAAAAAAGATCTTTAATAAATTTCATAAATC---------CTTTTACAACAATGAACCAAATCAAAATAGAATGAATTTTATTTTGACTATAAAAAAATTGTTTTCAAATACTGATAATACTCAGAATAGCAAGAAAAATTCCAATACTTATTGGAACTTATCTTCCCTGTCCCAAGCATATGTTTTTTACAAAATATCACAAAACCAATTATTTAATAAGTCTAAATTGAGACCTGTACTTAAATATCAAGGGAGCTATCCTTTTTTTAAGGCTAATTTAAAAGACTCTTGTATGATACACGGGATATTGAATTCTAAATCAAGACATAATAAAACTCATACATATAG------------------AATGAACGAATGGAAAAACTGGTTAAAAGGTCATTATCAATATGATTTCTCTCAAAAAAAAAAGTTTCGATTAATGCCTAAAGAATGGCGAAATAGAATCAAAAAACATCGTATGATTCAAAATAAGGAATCAAACCAATTGGATTTAGATAAAAAATACAAATTTATTTATTCCAT------------GAATAAAAATATTCAT------------------------AAAGACAAATGGAAAAAACATTACAGATATGATCTTTTATCATCTAAATACATAAGCCTTCCTCATTTAGACATTTCTGGATCAACAT------TAGAAAGACAAGGGGACCAAGAAATTCCATATCATTTAAATACATCGAAACCTGAAGCATTTTCTGTATTGGTAAGTATACCTAATAATGATTATCTAGAAAAAGGATATCCTATTGAGAGGAATACAAATTTGGATAGAAAATATTTTGATTGTAGAATTCTTCATCTTTCTCTTTGTTTTCTAAAGAATATTAAGATCTGGACCAATGCACATATTGGCATCAAGATTCAAAAAAATACTAAGAATGAAATTCAGAATTTAAAAACAATAAAAAAAAAAGATCTTTTTTATCCTACAATTTATCAAGAGATAAAACCATTTAATCAAAAAAATTTCTTTTTTGATTGCATGGGAATGAATAAAGAAAGGTTATATGATACCGCATCAAATCATGATTTTATATCCAATATAGAAACTTGGTTCTTCCCAGAATTTGTACTACTTTTTGATGAATATAAAAAGAAACCTTGGATCATACCAATCAAATCACTCTTTTTTCCGTTTTCTATAAGTGAAAACGGTAGAAACATTAACGTAAATCCAAATAAATCCTTTAAGAAAAAAAAAGATCAAACAACTGTTGAAGAAGATTGGGCAATATTACTATTAGAAATAGAAAGAC------AAAAGGCTATAAAAATAAAAAAAGAAGAATATAAGAACAATAATGAAATGGAACTATATTTCTTTTTGAAAAACTATCTTATTTTTCAACTAAGATGGGCTGATCTCTTGAGTAAGAAAATAGTGAAAAATATAAGGATAGGTTGTCTCCTACTTAGACTGAGAAATCCAACAAAGGAAATTGTGATATCTTCGATTGAAAGAAGTGCAATAAATCTAGAGAAGATGCTGATTCAAAAGGACCTAGTTGTTGGAGAATTGATAAGAAAGGGACTATTTAGTATTGAACCAATTCTTGTATCTATACAAAGGGACGGGAAATATCTTATATATCAAACTCTGGATATTTCATTGGTCGATAAAAATAAGCACCAAACAAATAAAAAATACATAAAAAAAAGAGATATTGAGAAAGGGGGTTTTGAAAAACCCATTGCACGACACAGCAACCTATTTTTCAGTGGAGACAAAAATCATTATGATTTACTTGTTCCTGAAAATATTCTATCTCCCAGACGTCGTAGAGAATTTAGAATTCTAATTTGTTTCAATTCCCGGAATTTTAATGTTGTGGATAGAAATCCAATATTTTGCAATGAAAAAAAAATAAGAAACTGTGGGCAATTTTTGAATGAGGACAAAGATATTAATACAGATAGAAAAAATTTCATTAAATTCAAATTGTTTCTTTGGCCCAATTATCGATTAGAAGATTTAGCTTGTATGAATCGCTATTGGTTTGATACCAATAACAGCAGTCGTTTCAGTATGTCAAGAATACATATGTATTCACAATTCAGAATGAATT------CAATTCCAATGAAAAATAAAAAGAATTTATAA
