# Supplementary material for: Plastid phylogenomics of Pleurothallidinae (Orchidaceae): Conservative plastomes, new variable markers, and comparative analyses of plastid, nuclear, and mitochondrial data
Source: PLoS One. 2021 Aug 27;16(8):e0256126. doi: 10.1371/journal.pone.0256126 (PMC8396723; doi:10.1371/journal.pone.0256126)
Supplement: S2 File — (ZIP) [file pone.0256126.s019.zip]

Archive with 11 entries (11 files):
- Acianthera_recurva.tgz
- Anathallis microphyta.tgz
- Anathallis_obovata.tgz
- Stelis_montserratii.tgz
- Dryadella_lilliputiana.tgz
- Masdevallia_picturata.tgz
- Myoxanthus_exasperatus.tgz
- Octomeria_grandiflora.tgz
- Pabstiella_mirabilis.tgz
- Stelis_grandiflora.tgz
- Pleurothallidinae_microsatellites.geneious
