# Supplementary material for: Plastid phylogenomics of Pleurothallidinae (Orchidaceae): Conservative plastomes, new variable markers, and comparative analyses of plastid, nuclear, and mitochondrial data
Source: PLoS One. 2021 Aug 27;16(8):e0256126. doi: 10.1371/journal.pone.0256126 (PMC8396723; doi:10.1371/journal.pone.0256126)
Supplement: S3 File — (ZIP) [file pone.0256126.s020.zip › Epidendrae.nexus]

#NEXUS

BEGIN DATA;
	DIMENSIONS NTAX=12 NCHAR=142507;
	FORMAT DATATYPE=DNA GAP=- MISSING=? ;
MATRIX
Acianthera_recurva ????????????????????????????????????????????????????????????????????????????????????????????????????????????????????????????????????????????????????????????CCCCTGAATCCAAGATACAAGAATCC------------AACAAGATAACAATCCCCCAATAT-----------CTCAA------TATATTGGGGGATTGCTATCTT------ATC---TTCAAAAATTAAT------------AAAAGTATTATCCATTTATAGATGGAGCTTCCACTGAAGCTAGATCTAGAGGGAAGTTATGTGCATTACGTTCATGCATTACTTCCATACCAAGATTAGCACGATTTATGATATCAGCCCAAGTGTTAATAACACGACCTTGACTGTCAACTACAGATTGGTTAAAATTAAAACCGTTCAGGTTGAACGCCATAGTGCTAATACCCAAAGCAGTGAACCAGATACCCACTACTGGCCAAGCAGCCAGGAAGAAATGTAAGGAACGGGAATTGTTGAAACTAGCATATTGGAAGATCAATCGGCCAAAATAACCATGAGCGGCTACAATATTATAGGTTTCTTCCTCTTGACCAAATCTGTAACCTTCATTAGCAGACTCGTTTTCAGTGGTTTCCCTGATTAAACTAGAAGTTACCAAAGAACCATGCATAGCACTGAATAGGGAGCCGCCGAATACACCAGCTACGCCTAACATGTGAAATGGATGCATAAGAATGTTGTGCTCTGCCTGGAATACAATCATGAAGTTGAAAGTACCAGATATTCCTAAAGGCATACCATCAGAAAAACTTCCTTGACCGATAGGATAGATCAAGAAAACGGCTGTAGCAGCCGCAACAGGAGCTGAATATGCAACAGCAATCCAAGGGCGCATACCCAGACGGAAACTAAGTTCCCACTCACGACCCATATAACAAGCTACACCAAGTAAAAAGTGTAGAACAATCAATTCATAAGGACCGCCATTGTATAACCACTCATCAACAGATGCTGCTTCCCATATTGGGTAAAAATGCAAACCTATAGCTGCGGAAGTAGGAATAATGGCACCTGAGATAATATTGTTTCCATAAAGTAGAGACCCAGAAACAGGTTCACGAATACCATCAATATCGACTGGAGGAGCAGCAATGAAGGCAATGATAAATACAGAAGTTGCGGTCAATAAAGTAGGGATCATCAAAACACCAAACCATCCAATGTAAAGACGGTTTTCAGTACTGGTAATCCAGTTGCAGAAGCGACCCCATAGGCTTGTACTTTCGCGTCTCTCTAAAATTGCAGTCATGGTAAGATCTTGGTTTATTCCATTTTCAAGGACTCCCAAACACACATATTAAC----------TATAACTAGAGATGAGATAGATAATGAAAGGCTTGTTATTTAACAGTATAATATGTCTTATATGCCAATGTCAACCAATCAAAATGAATATTGATTTGATTGACCAAACCTATCAGAACAACATTGAAGAAAATCAAAAGTTAAAATAAAACTAAAAAAAGAAA--------------TCTTTTTTTTTT----ACTTTGGTATGGGTTGATGGGTTGCCCGGGACTCGAACCCGGAACTAGTCGGATGGAGTAGATAATTTTTATTTGTTGCTATAG---------AAAAAAAAGATCCCTCCCC-AAACCGTGCTTGCAATTTTCATTGCACACGACTTTCCCTATGTATATATAAATCAAAAAGAAAA----------------AATAATTACATATCGAGAAGAAAGTCTAATAAAATTGACTACTCAGTCAATTTCCCCACGAATATGATGATATATCATG----ATCAGG------ATATATGAGCATTTCAGAATACAAATTAA-------------TTTTTTTTCATGAAA---ATGGAAAAAGTCTCATGAACAATCATGAATGATCCACCAGATCATTGATACGGATAATGTCCAAATACCAAATACGTTCTCTATGTAATCCGTGTAAAAGAAAAGGGATTTTTTGGAGGAAGATTAAAGAAAGAGATTGTTCTTCTTCCAAAAAAAATTCTTCTAATAATCCCGAACCTAATCTTCGCATAAAAGTGCGTACTGTACTTTTATGTTTACGAGCCAAAGTTCTAGCACACGAAAGTCGAAGTATATACTTTATACGATACAAAACCTGTTTCTTTGAAGATCCGCTGTGATAACGACAAAGATTTCTACATATCCGACAAAATCGATCAAGAATATCAGAATCCGATAAATCGGTCCAGATCGGTTTACTAATAGGATGACCCGATCCAGTACAAAATTGAGCTTTCGACAATGATCCAATAAGAGAAATAGCTGGGACTATGGTATCTAATTTCTTAGTCAGAGTATTTATTAGAAATGAATTCTCTAGCATTTGATTTCTTACTACCAAAGTATTTTTTCGTACACTTGAAAAATACCCCAGAAAAGAGAAAGAATAGTTGGGTAATTGCTTTATATGGATCCTATAAGGTTGAAACCAAAAGTGAAAATAAGATTGCCAAAAATTCACAAGATGAAATTTCCATTTATTCATCAGAATAAGAGTCCCTTTTGAAGCCAGAATCACTTTTCCTTGATATCGAACATAATGTATGAAAGTATCTTTGAGGAACCAGAAGATCCTCTGAAAATAATTACAACACACGACTATAAGATATTGTATTTTTCCATAGAAATGTGTTCGCTCAAGAAAGACTCCAGAAGATATTGATCGTAAATAAAAAGACTGTTTACGAAGAAACAGGAATAGATATTCGCATTCATATACATAAGAATTATGTAGGAACCAAAAGAATCTTTTCTTTCTTTTTGAAAAGACGTAAATGGATTTCTTTGAAGTAATGAGACTATTCAAATTATGATATTCGTGGAAAAAGAATCGCAATAAATGCAAAGAAGGAACATCTTTAATCCAACATTGAAGAATTTGAACCAAGATCTCCAGATGGATGGGATGGGGTATTAGTAGATCTGACACATAATTGAAATGTGATAATTTATCCTCTAAAAAGGGAAATATTGAATGAATAGATCGTAAACTCTGATATTTTGGTATTCTTTTTTCTTCAAGGGAAGATACTAATCGCGACGAGAATGGAATTTCCAGAATGACTCCAAAACCTTCTGATACCATTT------------GAGAAGAAAAAGAATTCTTGTGCCCCCACAATTCATTTTGGTTAGAATCATTCACCGAAGAAATCAAATATTTCTGTTGATACATTCGAGTAATTAAACGTTTCACAAGTACTAAACTAGATTTATTGTCATAACCAATAATTTCCACAGGTTCGTAAAAAATCAAACTATTGAAGCTATGATAATGAGCAAGTGAGTAAATATACTCCTGAAGGAGTAGCGGATATAGGAAGTTTTGTTGCCGAAATCTATCTTTTTTCAATCTAAATAT-CCTTGTAATACTGC---------CATTTAAATACATTTCTACTG-----------TAATTAAAAAAGAGAGGCACTTCTTGTGTGATGAAATGATACATAGTGCAATATGGTCAGAACGGCG-------------TATGCATATATTGTA-------TATTGTTTCTCT---------TATACTAAAAGACTATTTATAATT-----------------------------------------------------TATCTTATT------------------------TAGAATAAACTTATAAATAGAATAATAAT--------------------TCTAATAAGAATA-------------TTTTTATTCTAAGGGATAAGGGATAATTCTAATAATCTAATCTATTATGAATAG-----------------------ACTATACACTGTCTATACTTTTTAGA------CTTTTACTTTA-------------------TACTTT-----------TATACTGTACTATGACGTAAAAAAAAAGAATGATAATCTAAGTAATTAAGTAATAAGTAAAAGATTCTAT-AAAAAGAAGAAAAAATAAAGAATATATACCCCGGAGACAGAGAGCCTAATCTACAGATCTTTTTCCTTTCCCTTTCTATCCAAATCCAATTAGGTTTTCTTTTCCTTGTTAATAGTTAATATCACTAG---------AATAACAATAAGAAA----------------------------AAGGGGTAAAAATCTTTTATTTTTGCAACCCAATCACTCTTTTGACTTTGGAAAAATG--------------ATTTTTTTATCACTATACTATTTCTTATACACATCTGTCTCCAATCCACAATAAAGAATAATTAGGATTA--ATAAAAAAAAAGAATCAAAGGTCCAC-CACAATTCACAAGAGAACCTTTTCCCACATCAGGCACTAATTTATTTTTAACGTATAATTAGTAATTTGATCGGGTAATCATTCAAATTAAGAAGGTAAGCTCGTTGC--TTTTTTGTCTTACTCGAATTGGAGCCATAAGGCTCTATCCATTTATTCACTAGACCCGAAATAC------TTT-ACTAAATTTGAAAATTGGAAAATTGTTCTAAAAAGAACAATTCTCGTTCTATTTC-----------------------TATTATTAGATTATAATTCTTCTTTTTTCTCTTTTTCTATTCTTTTTACGACATGCTTTTTTTTCCATTCATTACCGTTCAGGATCAGTCGCAGTCTTATAAACTCTACCAATAGTCTAGACGAATTCTTTCATCCAAATGTGTAAAAGATCATAGTCGCAATTAAAAGCCGAGTACTCTACCGTTGAGTTAGCAACCCGGATAAATATGATCAATATGAAGTGTAGATATGATCGAAAT------AAAAAAAAAATCCAGCAAACTCATCCATTTTAATAAAGT-----AAAGAGCCAATAGGGAATGGGGAAAAAAAGATCTATTT-------------ATATACGATATCAATATACGATTATATCGATCAAATTATATTTGTTTAATACGCCATTGTCAATATGAATGGACTTTTTAGAAAAAAAAATTTCT------ATAAATTATATAGAAATTTGTGTTGAAGTTGAATTAGCACAACATAAAAAATCAAACTTTGAGCGGAAAAAAA-----TAAGGAATAAGGAAAAGGTAGAGATAGAAAAAATAGCGGCTTTCTTTAATC-----------------AAAAAAAGAAAGGTACAATACAAATACAAAAAGAAAGATTACCCCCCTTTTTTTT--------GGGGGGTTCCACAAAAAGAAGAAAGAAAGAAATACGAAGAATAAAAATAAGAATAAAATAAGTATGAATAGAACAATAAAAGAAGAAACTTTGAAGAAAAAATTAAACAAAGA-TAGGTACTAGTTACCC-------TATCCTTTTTTTATTCATGATTCTTATTTTCCCTTTCTTTTTTTATCAAAAGAAACTCGAAATTCTTTAAAGAATTCTGCCTTCCTTAAAATATCATAAACAGTTCCTGTGGGTTGAGCACCTTTTTCAAGGAAATATAAAATAGCAGAAACATTTGAATAAGTTTGATTTTTTATCGGATCATAAAAACCCACTTTTCGAAGATCTCTTCCTTCTCTTCGGGATCGAACATCAATTGCAACGATTCGATAGATGACCCATTGGGATAGATATAGATAAAAAATGCCCCC-CTAGAAACGTATAGGAAGTTTTCTCCTCATACGGCTCAAGAAAAAATGATTCTAA-------TTTATAGAATTTAGATTTCTATCTATCTATCTAGATAGAAATAGAAAGAGAAATGGATCCATAAAGAATTAGACTGTAATTTGAGCC-TTTTTTTTTCATTC--------------TTTACAGAAAAAGAAATTTCATTTGTACTCCTAACTCAAGTTGGGTAGTTTTGAAAGAGTTCGAAAGGAAATCCTTAGAATTTCTTGAGCTGTCTCTAACCTCTTTTTTTGTCTTCTTTCAGATCTATTTTTTTTTTTTACTCATTCTGATCCAATTGTTGAGACAAGTGAAAATAGTGTTTCCTTGTTCCGGAATTTGTTGTCTTTGCTTTACGTTTTGTGAAATCATTGGGTTTAGACATTACTTCGGTGATCCTTACTCCTTTTCAAAAAGGCAGCAACATACCTTTTGTTTTTTGTTCTTTCTACGGAAAAGGAAAGAATCATACGAAAGATTGATTCCTTTGTGATACACTCTTGA--------------------------------------------TCGAAACAGTTTGAAAATTTCGACAAATTTGA--TTTTTTTTCATTTCCAACTTATTCAATTTTTAACCTCTCCATT------------------TATCTAT---------ATTTAGATATTGATGATCTATTTACAAAGTTGGTCTAACTTATTGATTGTCACTAACCCTAGATTATTCCCCCGATAAATGAAAATAAATCATTTTTGCTCGAGCTCCATCATATGCTATACCTTTTCTATACCATTAGTATCTTT------------TATTTATTTAGCAACC--------CAAGACAAATTAAATCAGGTTACTAGCAGAACAAACTATGTCGAGACAAGAGCATCTTCATTCGTATAGAAAATGGTGGATGTAAGAATCCACAGCCAATCATGTCCTTCAAGTCGCACGTTGCTTTCTACCACATCGTTTCAAACGAAGTTTTACCATAACATCATCCCTCTAATTTTATT--TTTTATTTTAATTTGGAACCGTATGCAATTGATTCAATATGGAATCCTGAATAGTCATTGGCTGAACCGATACATAAGAATCTACACTTATAGATAAGTGTTTATCCGGAAAGGATTTCACTTAAAATTATCCCAGATTTTATCATATGAATAATATCACATGA----------------------------------------------------------------------------------------------------------------------------------------------------------------------------------------------------------------------------------------------------------------------------------------------------------------------------------------------------------------------------------------------------------------------------------------------------------------------------------------------------------------------------------------------------------------------------------------------------------------------------------------------------------------------------------AAAAAAAATAGATGATTCTAAGAATCATTCTTAGAATTCATAT----TGGATAACATTGT------ATCCAACATTAAACCATTAAACAGAAAATTGTTGAATG--AAATTTTCAATTTCAATAGAGAAGAATCTTTCGTTTCTGATGCAAACGATCTGGGACGGAAGGATTCGAACCTCCGAGTAACGGGACCAAAACCCGTTGCCTTACCGCTTGGCCACGCCCCATTTTTATTTGGTCTAAGAAAAACTAAGATAAATATTGGTTATTCGTCAATAACCAACCAAAAGAAATA-TAGGACATGTTGTCGCTAGGATTCAACACAATAGATATAGAATCAAAAAGATTAATTGATCATTACTTAGAATTGAATTAATA------------TATTGTATGAAAATAGAATTCCTTGTATTCTTATTTGATTGGAGAATGTAAGGAAGGATTCTTGATTGGGGAGAAGTCAAATAAAAATAAAAAGAAGAATTTATTTATTTTATCTGTCTTTTTATTTTCAAATTTTCCTCAGAAAAACAACTCAATACAATCTGATAATTTATTATCATTTCAATTTAATTTGAATCTTTAAGAACAAG--AAAAGAATATTTGTTATGTTTAATATCTTTAGTTTAATCTGTATCTGTCTTAA---TTCTACCCTTTATTCGAGTAGTTTTTTCTTCGCCAAATTGCCCGAGGCTTATGCCTTTTTCAATCCAATCGTAGACGTTATGCCGATTATCCCTGTACTATTTTTTCTCTTAGCCTTTGTTTGGCAAGCTGCTTTAAGTTTTCGATAAAAATGA---TTCTATTCAATTCATAAT------------TTATTCGAT--AAAAAAAAGATGAGATT--TTTATTCTGAAAATTAATAAGATCATAAATAAGATTCAGATAAGTCTGGACATTAGAAACCCTCGATTCAAAAA-CAAAAAACGAAA-----TTCTGGTATTTTA-------TATTGAGATTGAATTTGAATAGTTGAA-TAAGGGAAGGAGGACGATGATCTTTATCTTTAATCAGCTAATCAGCTTATTTATTTTGTTCTA--------ACCTTTACTTGAAAAGATCCCATAAAATATCT---------AGTTATAGATATGGATATGGCAAGAAATTTTTAGTAACGAAAAAATACGAATTTTCA-----TCT-------------------------------------------TATTACATTATAAAGAAATTCGTGAAAATAAATTAA--------AAAAAAAACTTCCTTTTTTTTTCATCTTTAGAGCATCATATCAAAAGAGTTTATAGTGTGTGTCGTAAAAAAGGTGATCTA-----TTTCCTT----AAAAAAAAATGATCTTATCTTATCTTATCTTGGAGATTTGTAATGCTTACTCTTAAACTATTCGTTTACACAGTAGTAATATTCTTTGTTTCTCTCTTCATCTTCGGATTCTTATCTAATGATCCGGGGCGTAATCCTGGGCGTGAAGAAT------AAA-AAAAAGAGATGAGATTCATTTTTACTTTTTCCTT--------AATTTTTT-TCTAGGTAAATGTCTAAATAAATGGAATAG---------ATCATAGATAAAGATAAAAGATTAATAAAATAAAATAATCGAGATTTCTTCCAATTATAAAATATC-------AAGTGATCAGGGGGTCGGAGAGAGAGGGATTCGAACCCTCGGTACAAATTATTTGTACAACGGATTAGCAATCCGACGCTTTAGTCCACTCAGCCATCTCTCCCCATTCCAAATGGGAAATTTCTCATGTGATTGAACATGTGAAGTCAATATTGAGAGAAATTCTTAATTTCCTTCGATGATTCGAAACATATTTCT-------CCAATAGACAGAATACCTTA----------CTTCTTTTAGTTTGT---------ACAAAAGGTTGA-----TTTCCCCGGCCTGGTTAAGTATAAGTACTGGCCCGGCCAGTACTTCTTTTGTTCCGACGAATAAAAATTGTTATTGAAACAAGAAGAATCATTTTCATTGCCATTCCTAATTACTAATTATTAGAACTAATTACTAATTATTAGAAATTCTATAAGAT--------TAGAATAGATAGATTATCTTATAAATTCTT---TAAAAAATTATCTAGATAC------------------------------TAGATCTAGATTAATA--------------------------------GA----------ATGAATCTAGAATAGAT-TTCTATATTGAAATTGAAACATAAAATATAAAAATATATATGAAATATAAATATAAAAAAGATAAATATAAAATAGAAATATATATATATAGATTCTATATTTCTCCTATATTTATCCT------------------------------------------------------------------------TACTATATTATAGTACCTTATACCTTAATATAGAATCTAGTA------ATTCTAG------TATATAGTAATTCTAGTAAATTAGAGTATTTAGTCTTTCTAGTAAAACTTTATAGTAAAAATAGTAAAAGTGTAAGTGTTCTAGTA---ATACTAT-TCTAGTATATAGT-TAGTA-TATAGTAATTCTAGTATATAGTAATTCTAGTTCTAGTATATAGTAATTCTAGTACTACTATTTTTACTACTATTTTTTATTTTTCGTCTTT-ATTTTCTTATTCTTAAGTAG---------------------------------------------------------------------------------------------------------------------------AAAAAAAATATAAAATAAAATTCGC--------------------AAATTCATT---------------------CAAGCTTGAAAGTTTGAGGCCCAAT-TTACCCGAATT---AAGAAAATCTGGCGGTTCAAGTGAAGGGAGATTAAAAAAAAA-------------------ATACTTATGACTTTAGTACACTATTGAATTTTGACTAAACTTTTTGCTATTCACCTATTCTTTTTCAAGTTTTCAATTTCGC-CCGCGGCGGAACAAAATACGTGTTCATGTTGTAATTTTCATGATTCTGATGCTATCTTGACTGCGTATAATTACTTTGTTGGACAAATGATTCATTTATCATTTATATCTAATAATGAATAT-TAGCGGGTATAGTTTAGTGGTAAAAGTGTGATTCGTTCTATTAACAACTTCAATAGTTAAGGGGTCTTTCCA-----TTTTTTTCATATTCCG-ATTCCGATCAAAAACTTTATTTCTTAAAAAGATTGAATCCTTTACCCCTCAATAGGACATTTGAGGAAAGAATATACATTCTCACGATTTCTATCCAAAAAGCAATCATAATTTTAATAAAAA--AATTGGATTATGGAGTCGAGAAGCATAA-TTTTTTTTGATTGGTTCAATTCTTCCAATTGAATGAGTATGAATAAAGGATCTATGGATGATAGTACAAAACTTTAAATCGTAACTAAATCTTCAATTTTTGCGCTGAAAAAGGGTAAGATCGAAGCCAAATAGCTATAAAATGATGGTTTTGGTTTACTAGAACCCTCGG-GTCTTTTTTCAGCTCGGTAG--AAACAAAATTATTTTCCTTAGGATCCTACGAGTAGAAAAGAAATAGGGAACGAAGTAACTAGACTAGAGACTAGAAAGATTTGATAGAATCCCC---------CTCTTCTATAAGGATCATCTAAAAAGCAAGTAGCTTTAGATGCATTC--------GTAAAAAAAGCTGACATAGATGTTATGGATCTCA-TTT--TTTCTCTG-GTGGGAATATATAGATCTTCCATAAAGGAGCCGAATGAAATCAAAATCTCATGTTCGGTTTTGAATTAGAGATGTTAAAAATGATCAACCAACGTCGACTATAACCCCTAGCCTTCCAAGCTAACGATGCGGGTTCGATTCCCGCTACCCGC--TATATATTCATTCCTTAATTTCATATGATATACAGATTAGATG-------------------CATCCT--------TATTTTTCTTGTATTCCCTAAATCCCTCTAATCCTTTTTTTATGA---------------AAAAAAAAAGAATACGAAAATAGGAATGAAGGGCGTCCATTGTCTAATGGATAGGACAGAGGTCTTCTAAACCTTTGGTATAGGTTCAAATCCTATTGGATGCAA--------TTTATTTCTATTCTAGATAGAG---AGAGAGAATAGAGAGAATAGAAA--AAAAAGAATAACTATAAT---------------AACTAT-------------AAAGGATAAAATACCTTTTTTGAATGATTCGAATCAGAAATCTTTATCAAGGATTTATCTTAATTCAGTTTATCAAGGATTTATCTTAATTCAGAATATAATAAAAACGATCCATTTACATTTATGTTTGTTCCTGAAGTAGAAATAGTTCGATCTGTTCCTGAATAGCTTCTCTCAAAAGGGTTTCAGCTTCTTCGGTGAATATCTTGGTAGAAGATAGAATTTCTTGGAATTTAGGTTTTTTCTTTGTTAAGTAGGTACGTAATCCAATGAGAAATTTCTTTATCTGTCCAATATCTAACGCATCAAGATATCCATTCGTTCCGGTGTAAATAGTAGCTATCTGGTCTTCCACCGCGAGAGGGTCTGATTGGGATTGTTTGAGCAACTCACGTAATCGTTGACCTCTTGCCAATTGATTTTGAGTAGCTTTATCTAGATCAGAAGCAAATTGTGCAAAGGCTTCTAATTCTGCAAATTGAGCTAGTTCCAATTTTGATTTGCCAGCTACTTGTTTCATGGCTTTAATTTGAGCTGCCGATCCTACTCTTGAAACAGAAATACCTACATTAATAGCAGGCCTGATTCCAGCATTGAATAGATCGGCAGATAAGAATATTTGTCCATCTGTAATAGAAATTACATTAGTAGGAATATAAGCCGAAACGTCTCCAGATTGAGTCTCCACTATTGGTAAAGCAGTCATACTTCCTTCACCTAAACGATAACTTGATTTAGCGGCTCTTTCCAAAAGTCGTGAATGCAAATAAAAAACATCTCCTGGATAAGCTTCACGACCGGGGGGTCTTCTTAATAGAAGAGACATTTGACGATAAGCTTGTGCCTGTTTGGAGAGATCATCATAAATTATTGAAGTATGTTGTTCACGGTACATAAAATATTCAGCCAGAGCCGCTCCCGTATAAGGAGCGAGATATTGTAATGTAGCAGGTGAATCTGCTGTTTCGGCTACCACAATAGTGTATTCCATTGCCCCTCCTTCCTGGAAAGTAGTCACTACCTGAGCTACAGAAGATGCTTTTTGACCAATAGCTACATAAACACATATCACATTTTGTCCTTTTTGATTGAGAATCGTATCTGTGGCTACTGCTGTTTTACCAGTCTGTCTGTCTCCAATAATTAATTCTCGTTGCCCGCGTCCTATAGGGATCATTGAATCAATAGCAATAAGTCCCGTTTGAAGGGGCTCATATACGGAACGTCTCGAAATAATACCTGGGGCAGGAGATTCAATTAACCGAGATTCAGAAGATGAAATTTCACCTCTCCCATCAATAGGTTTAGCCAGAGCATTTATAACACGACCCAAAAAAGCCTCGCTCACAGGGATCTGAGCGATTCTTCCTGTTGCTTTTACAGAACTTCCCTCTTTTATCATCAAACCATCACCCATTAATACAACGCCAACATTATTTGATTCCAAATTCAGAGCAATACCTATGGTACCCTCTTCAAATTCTATTAATTCACCTGCCATTACTTCATCAAGACCATGAATACGAGCAATACCGTCGCCCACTTGAAGTACGGTACCGGTATTAACAATCTTTACTTCTCTCTTATATTGTTCAATACGTTCGCGTATAATATTACTAATTTCGTCAGCTCGAAGGGTTCCCATTAGTATCTCTTTTTTATTTTTCGGAAGGAAAGGGAAAAAATAATACCTAAACTCTAAACTAGAGTAAAAAGGCTAATCAGTTATTTCTTCCACGGACTCGAGGATATCAATATTAGCACTGATGGTACGAAAATGTAATTCGCTAGTCAAACAACTATTCAAAGTTCCTAGAGCTTTTTGTAAGGCTTGTTGCAAAACTTGTTGTCGGACCTGATTAATTGCTCTTTGTTTTTCAAAAAAAAGAGTTTCATTTTTGTAATTTTCTAATCGTTCCAAACTATTGCAAGTAGCATTAATCAAATTTAATTTTTCTCGTTCTATCTCAGAGTATCCATTCGTTCGATACTCATCTGCTTCGATTTCCACTTTCCGTAATCTAACCCGAGCTCTTTCGAGCTGTTCAATGGCTCCTCTACGTAATTCTTCTGAATTTCGAATAGTACTCAAGATCCTCTGTTTTCGCTTATCTAATAAATCATTTAATGAAAGTAGATTATCTTTCCATTCATTTCACAACTAGAATATCTCTTCCCGAACCAAACATGAATCTTTCGATTCATTTGGCTCTCACGCTCAATTGTTTCTTTTATCTTTTCTTTG------ATTGATGGGCATTCCCATATCTTTGAACGGAATGAGCCTATCCTCTCTTTTCTGTTCGTATTCAAAGATATCGAAACTGATCTAACATCAGAATC-------TTAAGAGGACTCTTCAGACCAGAC--AAAAAAATTGTCAGCAAAGTTGTTTCTTTATTTGTTCTTTATTTACAACTG-------ATTTCC------AAAAAGAAAAAAATATTTTCAA--GAAAAGAATTCTATTCTTTCTT----------CTTTATAGGCTATGATAAATTAGATGAAAATTCT-----AATAGAATAGAAATAGAATTATGAACTTCATTACTTCATTCTCATTATTCTTAGAATGAGATTTCGA-TTTTTTTCATCCAAAGAATTTTC-------------TTTTTTATACAAATACAATACATAGGTCGTCGATTCGGCAGTGGATAAAAAA---GGGGGACCCATCTTTCCAGTTAATGGTTCAAATAATTTTATCCATATGAGTGTTCTACATCGGATAAATTCCCAATTCTTCCTTTTTTATCATTTTTTAAACCTTTTTTTTTAATACTAACGTAACGGTAGAAAGAGTACCATGCTA---TGCTATGCTGTGCCTGGACTTCAAACAATTTATCTTTAACCATGTAAAAGACCTCAACATTATTGGTTGATAGAGAAGAGAATCAAAGTTCATTTACCAATTAGTCACGAAATGCTATGGTTCTTACATAGGATTTCTGAATAAAATCCAATTCCTAAGTAATTCGTCGAGATTGTGCACCCTTTGTTCCTATTTCTGCTATATTC--TGCTATAAAAAAGAATACAAAAAT------AAAGTGCAGTCGGTGAAATCCAACCTATTCTTGAAATATACAACTCGCACACACTCCCTTTCCAAAAAAAATCAATACACCCAGCACTACGCTTAGATTTATTGGATTTGTTGCTAAAATATCGGTATTAAACTCGAAACTCCCAGCGGATGACCAGTGCTCCACGGAAACAAAAGAATCGGTTAGATTTTTCATATGCTCTCCCTT-------------------ATAGATAGGACTAACAAAGAACAGAGTTCTTTTTGTATCACTCCGCTTATTATTGT---TAATGTTAATGGAATTTAATAATTATAAGATTTCTTAGTTATGGTTATGTTTTTCTTCTTAT---------------TTTTTTTTTTATTCTACGAGGAAATTAAACATTAAACAAAAGGATTTGCAAATAAAAGAGCTAATGCCACGACCAGTCCATAAATTGTTAAAGCTTCCATAAAAGCCAGACTAAGCAATAAAGTACCTCGTATTTTACCCTCTGCTTCTGGTTGTCTCGCAATACCTTCTACGGCTTGGCCCGCAGCAGTACCTTGACCAACCCCAGGTCCGATAGAAGCAAGTCCTACAGCCAATCCAGCAGCAATAACGGAAGCAGCAGAAATAAGTGGATTCATGGTAAAAGTTCCTCGCACC-AAAAAAATAAATGGTTAATGATACAACCAACCAAT-GAATTAGTACTTAATTTA-------------------CTTCTTTTTCTACTTCTACTTTTAC---------TACTACACTTC-----TTTTTTATTTTTTGATCTTTATCACTAAAATCCTAAAATCTATTAGGTCGAAGTAGCTAAAAGCTCCAAATGGAATTCATAATATTACTGAATTGTAAGAACTCGTTCGATATACCGTTTTT--------------CCTTTCTACCTT-ATGTCAATATCTA-TGTCTACGGTTTTAGTCATTGCGTTTCCTTGTTTAGAAACTATTCTATTCTTTCTCTTTCATTCAATTCATAATAACAGACAAAATAGAAAAAAGAC--------------------------GTTGGCTAG-AAAAAAAAGAGATAGGGGTAATTACTATTAATTACTATACTAACTAGTAAATAACATATCCTTTTATTCTTCCATAACGTAAATCACCTGTACTTTTGATTCTATTAAATCGTATTCTGGAACCATTATTCGAAACATACATAATGATTCATACTCA--------TAGGCATTACATATACATA----------TATGTAGTAGGATTCCCAACTCTTCTTTCCTTTATCTTACAAATTGCAAATTCTGCAATATCATCTATC-----TTTCTTGATATATACATACATGTAGCTATTTGAATTTTCTTCTACAATCCAGTGGATTATATTGAACCCCCCGCATTGCTTGAATTGGGATAAGCTTAAAAAAATACTATTTCGAAAGTTAGTCAATGATGACCCTCCATGGATTCACCTATATAAGCCGCAGCCAAAGTTGCAAAAATAAGAGCTTGAATACCACTTGTAAATAATCCAAGAAACATGACAGGTATAGGAACTACTGAAGGCACTAAAGAAACAAGAACAACAACCACTAATTCATCAGCCAATATATTCCCGAAAAGTCGAAAACTAAGAGATAAAGGTTTTGTGAAATCTTCTAGAATATTAATTGGTAAAAGTATTGGAGTTGGTTGAATGTATTTCCCGAAATATCCCAATCCTTTTTTGCTAAGACCCGCATAGAAATATGCCACTGACGTGGGTAAAGCTAAAGCAACAGTAGTATTTATATCATTCGTGGGCGCAGCTAACTCCCCATGAGGTAACTTTATAATTTTCCAAGGTAAAAGAGCACCTGACCAGTTAGAAACAAAAATAAATAAGAACATCGTTCCTATAAAAGGAACCCAAGGACCATACTCCTCTCCAATCTGAGTTTTGCTCAAGTCTTGAATAAATTCAAGGACATATTCGAAGAAATTCTGACCGTTGGTCGGAATGGTTTGTGGATTCCGAACAGCTATGATTATTGAACCTAATAAGATAGCAATTACAACCCAAGAAGTGATAAGTACTTGGGCATGAATTTGTAAACCTCCTATTTGCCAATATAAATGTTGGCCTACTTCTACACCTGATATATCATATAACCCTTTGAGTGTTTTAATGGAACATGGTATAACATTCATATTGTCATTGTCCTCTAACAGAAATCGAACTT--CAAAAAAGTAATTATTTTGATTCAACCATCTCTTTCTCAATTCATCTATGTTCATTCATGAATTTAAGTTATGAATCATATATTTCGGATACCGAGAAATCACAT---AAAAAAAATACCAATCATTTTATCTTTTAAATATTATTCGATAGTCAAAACATAGTTCAAACTCCAAAAGATGCAAACCAAA-ATAGTAACAATCAAAGAGAGTTCGCCAAAAACAAACTAATCTTCTTCTTTCTTCTTCTTAATGATAAGAGTAATTATAAGATAATCAACCAT--------TTTTTATATAACTAGAACGGCCCTCACAAATTGCAGATACTAATTTGGTAAGAATCAATCGAATTGAAGCTATAGCATCATCGTTGGCTGGAATAGAAATATCTGCAAGATCTGGGTCACAATTTGTATCGATTAAACAAATCGTCGGAATACCCAAAATGATACATTCTCGAAGAACCGTATATTCTTCTTGCTGATCAACGATAATTACAATATCGGGCAATCCCGTCATATATTTGATCCCACCCAGATATGCTTGCAAGGTATATAACTTTCTCTTCAACATTGCTGCATCTCCTTTGAGGAGACGATTGGGTTTCCCCATCTTTTGTTCTGCTCTTAAGTCCCTGAACTTCTGAAGTCTTGTTTCTGTAGTAGACCAATTCGTTAACATACCACCAAGCCATTTTTTATTAACATAATGACATCGAGCCCTTATTGCTGCTGATGCTACTAAATCCGCTGCTTTATTTTTGGTGCCAACGATTAAGAATTTTTTTCCCTTACTTGCTGCATCAAAAACTAAATTGCAGGCTTCTGATAAAAAACGAGCAGTTATAGTAAGATTTGTAATATGAATACCTTTACGCTTTGCAGAGATGTAAGGAGCCATTCTAGGATTCCATTTATTAGTACCATGACCAAAATGAACTCCCGCTTCCATCATTTCTTCCAAATTGATGTTCCAATATCGTCTTCCCATTTTCCCACACTTTCTCTTTTTCTTTTTTTTTTTTTTTTCAAAAAGATTCAGTACCCTGTGAAATAAATAATTGTTCCGACGGAACCTTCTACCAAGATTGACCATTGATCTACGACCCAAACCATGAATTTCATTC---TTTTTTTTATTTCATTGATTACGAACTCCATAATTGGACCAGATAGTTAAAGTAAAAAGAATGAACCTCTTGTTAGGAATTAGTAAATTAC-------ATTATGTAAATGATTGATCTGATATCTCATGG-------AAAGTGTTTGGGGCACAAGAACAAAATAATTCTCTATGGTATAACAAAATATCTCTCATTTCCAACTCAAATAGATTATTCCTTTTTATTTTAAAATGAATATTTTTGTCTTGCTTTGAACGATGTACTAATTTGTTAAATCCGGTACCAACCGGTATAATTCCCCCCAGAACAACATTCTCTTTCAGGCCTTTCAACCAATCAATACGACCTCGTAGAGCAGCTTTTGCTAAAACCCGAGCAGTTTCTTGAAAACTCGCTTCGGATATGAAACTTTGAGTATTCAAAGATGACTTCGTTATTCCCAATAAGATTGCCCGATAACAGATCGCTTCGTCCAAAACGCGCCCTGCTCGCTCTGCTCGCAACAATCCAATAAATTCTCCAGGTAAAAAAACATTAGACATTCCATCTTCTGAAACCAAAACTCTTGATGTTACTTGACGTACAATAATCTCTATATGTCTATTATGGATCTGTACCCCCTGAGATCGATAAACCTTTTGGATCTTATTAACCAAAGAGATACGACTTTGGGCTATGGTTAGTTCAGCTCCAATCAAGAATTCCCAGGGGATCCCAAGAATCCTTCGGATACGTTCGTCCCAACCTTCAACTCTTCTTTCAAGGTTCATCGATATTGAATCAATTGAACGAACTTCTAAGATTTGTTCCACTTTTGGAAGACCTTGCGTTATGTCACCAGATCTCGATTTTTCATATATAAATGTAATTAATGTATCTCCTTCATAAAAGGTTTCCCCATAATGGCCATGAACAGTTGCTCCTGGAGTGACCAAATAGGGTTTAGCTGATCTTATAACTAAAGAGTCAACATGAACAATGAAAATTTGACCAGATTTTTTTATGCGTGATCCGTATTTCAATAGACATACATTTTCACAAAGGAATTGTCCAAGACTCATTATTGTCCATGCCTCTTCACAAGAATCGTGATGGAGAAAATACCAATTCAAATGGAATGAATTCCAAATTAGGTTACTGCATGGATCGGGATTATAAATCCTACTATTTTCATCTAGGAAACAGTATTGAAATGGAAGTACTTGAAGTACTTGGAAAGTCTGTTGAAAATTTTCAAGTAAAAAATCTTTCTTTAAAAAGACTTGATTATAAGTTTTTAAATAGTAAGATGAACGAAAATTTACTATT---TTAGGTACAATAGTACCTAAAGGACCCAACAAATCCCTAATTGGAGTCATGGGATCCGATTCTTTTGTCGCATTAGTATATCTCGAAGTATTGAAGGGGCCAATTCGAGAACTATTGGATGATGACAAAATTAGGAAAGATTGGCATTCATTATTTCGATTCAACAACGTACCAAGAGTCCCTTGATGTTGGGGAAATAATTGAATCTTCGTCTTGGAATCAAAAGGATTTCTATGTATACAATCTAATTCATTATTGAAAATCAATCCTGAACCTGCCGTATCATATCTTTTTTCGGTATACGAAATAGTGGACTTTACTAACTCAATTCGAATGAAATCACGAAGCAGATCATTTGCCCTTATTTCAACAAAAGAAGCATGAACCTCTTCTTCTATAGAACTCTTTTTTTCTTGGTCCCAAGTCAATACTAAGCAAGCCCGAACTAATTGAATACTTGTGTGAGAAATTCCTCGAATTGACTTGCCATTTCCATAAAGTATATAATTGACAATTCGAAGTTGGACATTATCTTTTTCCTGCAAGAGATCCTGAGAGAAAAGTGTTGCTAAATTTATTCCATCAGCTATTTCATATGTGACTACGGGTCGAACCAAAACAAAATATTTTTTTTTTGTAGGTGTAATGCGTTGGACATAGATCCAATTTTTCAATTTTTTTGATCCTTTAGAATTTTTTTTTCCCATTACTGGTGGTATCAAAATGCCACTGTGCCTAGATATTTTATCCACCTCTCCAGAAAAATGAATATCTCCAGAAAAGATTTTAAGTTCCATACTCTTTTTTTTTCTCTCCACTCGGACTAATCCACCTACTCGACTTCTTGTATTTATATTTAAAGCAAGTCGTGTATCTACTCCAATGATACTATTGTTCCGTACCATTATGGGCGAAGATCCGGGTAAGATATGCACTTCCTCGGGAATGAAAAAAAATCGATCTACTTTCATTTGCATTTGGTATTTCGGACTCAATTCTTTTACTCCTCGATACTCAATCAAATCCTCTTTTTTTACAATTGAATCTACTTCGACAATCCCATATTTAGTAATTCCCGAACTGCTTCTTCTGTATCGTGGATCATCAAAATAAGCAAGAATACTATTTCTACGTAAAATACCATTTCTAGGTATTTTAATCGAAATACCAAAACAGGGTATTAGTTTCTTTTCTTGTTCTTGATCATATTGTAAGGGAATAACGAATCTATTTCTTCGCTTTTTCGCCAAGGAATTCTCTTGACGAATAGAAGTAGAAGACTCTATTA------GATTCCAATGACCCTTGGATATGATTCGATAAGGTTTTGAATAGTCAAGAATTTCCCTATCTTTTTTACCAAAAGTATCCAACAATTTATGTCTTACTTGATCATTAGTCAGTGAGAGATCAAAGATAGATCTTTCTTCGAGAGAAAAAGAATTAGCATTCATTTGATCTTGATCCTTGTGGAGTGAAAAAGACACTATATTGGATCTGCATAGACCTCCTGCTAATATCCATAAATGACTTGTTTTTGGTAATAGATGAACATTACTATATGGATATTCGGGCGCATGATAGCCATCAGTACTCCAGTGCATTTCTCCTTCTGACTCAGAATAAATATGTTTTTGAACCCTCTCTTTAAAATGAAAAGTGGACGTTCCGGCACGAATCTCGGCAATCACTTGTTCTGATTCTACATATTGATCATTTTGAACTAAAATCAAACTTTTTGTTGGAATATTCACATTATGTAGAATATCTCGACTCTCTATAGTTACATACAAGTCTATAAAACATAGAAAAGCAGGATGCCCATGACGGGTACGTGTGGGATGAACCAAATCCTCATCAAATCTTATTTTTCCGTTAGAGGGAGCTCGTACATGTTCGGCAGTACCACCCGTGAATACTCCGCCGGTATGAAAAGTTCTTAATGTTAGTTGAGTCCCCGGTTCCCCAATTGATTGACCCGCAATAATGCCTACAGCTTCTCCCAACTCGACCAGATCACCATGAGTAGGACTCCGGCCATAACATAATTGACAGATCCAAGATGTACTCCTGCAAGTAAAAGGGGTTCGAATATATATTGGGTGTGCTCGAAAGGTTATGAATCGATTAACAAGTCCAATTCCAATATCTTTATTTCGAGTGGCAATGCATCGTAGACCAATATATAGATCGTCTGCTAATACACGACCTATTAGTGTTTGGACAAAAATCTTTTCCGTCATCCCATTTTGAGGACTGACAGAAATACCTCGGATAGTACCACAATCCGTTCTACGTACAAGAATGTGTTGAACTACTTCAACAAGTCTACGCGTGAGGTATCCAGCATCTGATGTTCGTACCGCAGTATCTACAACTCCTTTGCGGGCTCCGTAGCAAGAAATTATATATTCTGTCAAAGAAAGCCCTTCCCTTAAATTGCTTTGAATGGGTAAATCAATCATTTGTCCTTGAGGATCCGACATTAATCCTCTCATACCTACTAATTGGTGTACTTGAGATGCATTTCCTCTAGCCCCCGAAAAGGACATTAGATGGACTGGATTAGAGGGATCAGTCATCCGAAAATTAGGATTCATTTCTTGTCGCAAATATTCACTTGTAGCATACCATATCTCAATGGATTGACGTAATTTTTCTACCACATGTACATTCCCAGAATGATGGTTTTTCTCTAAAAGAAAACTTTGTTGTTCAGCGTCTTGAACTAACCATCTCTTAGAAGGTATTGTTAAAAGATCATCAATTCCTAATGAAATAGATGTAGCAGTGGCTCGCTGGAAACCCAAAGCCTTCACTTGATCCAGGATATGTGATGTATATGCCATTCCGAAATGATCTATTAATCTGCTAATAAGTCGTTTCATAGCAGTTCCATCTATCACCTTATTGTGAAAGACCAGATCGGTCCGTTCTGCCATAAGGACCTCCATATTCTGATGAGTAAGATTCCACAATGGGCCTGGGTCAATGATTCGAAAACTTCCTTTCCTCAATCTTGATTCACACAGAAATTAAGAAATTATGATACCGGTGAAATTGGCGAGACCCGAATTCCCACGAGTATGGGCATCATGAATAGAATTTA------------------TTAGTTTTTATATAGAGCATGAGTTAGATAGCCTATGAGTAGGCCCGCCAAAACCCCTGTATAGCTTCTTCTATTTCTCGATAAAAAGAAAGATGACCGACAGTAGTTCGAATGTATATACAACGTATTTCTTGTTTTACACTTCCTATTATTCGATAGTTCTTATAAATCTCATTATAATTACCAAAAGATTCATATTGAATTTCGATGGGAACTTCTCTTGAGCCAACGACGCGTTGATCTAGTCTCCACCGGAGCCACAAAGGACTATCTAAATGGATTCGTTTCTGCCGATAAGCTCCAAGTGCATCATAAGAACTAGAAAAATACGGCTCTTTTGTATACTTAAAGTCATTCTTGTAAACTGTTTCATTTTTATAATTTATGCAATTAGAATTATATTGATTATACCTATTTGCACAAATACCTCGAGGATTTCCGATCGTTAATACATAAAGTCCAATAAGCATATCTTGAGTTGGTACGGAAACGGGATCCCCGATAGCTGGAGACAAGAGATTCATATGAGAAAACAGAAGTAAACGAGCTTCTGCTTGAGCTTCCAAAGATAAAGGTACGTGAACAGCCATTTGATCCCCATCAAAATCTGCGTTGAAGCCCTTACAAACTAATGGGTGTAAACAAATAGCACGCCCCTCCACTAAAATGGGTTGGAACGCCTGTATACCTAATCTATGCAGGGTGGGCGCTCTATTCAACAATACAGGATGCCCCTGCATCACTTCTTGAAGGATTTCCCATACAATGGGTTCTTTTTCCCGAATTTTGCTTTTAGCAATCCCTGTGTTAGAAGCAACATCTTGTCTGATTAGACCATGAATTACAAATGTTTGGAAGAGCTCTATTGCTATTTCTCGAGGTAATCCACATTGATGTAATGAAAGCAAAGGACCCACGACGATGACGGAACGCCCCGAATAATCGACCCGTTTACCAAGCAGAGTCTCACGAAATCTTCCTTCTTTGCCTTCAATTACATCAGAAAATGACTTGTAAACTTTATTATGACCATCTCTCATGGGTTGTCCGCGGATCCCATTATCAAAAAGTGTATCCACGGCCTCTTGTACCAATTTCTCCTGACACATTACTAATTCCCCTGGTGTAGATCTACTTGTTGCTAATAGATCGGTAAGAGTATTGTTCCGATAGATGACTCTTCTATAGAGTTCATTAATATCCGAACTCATTAGTTTACCCCCGTCTATTTGAATGATTGGTCTCAACTCAGGAGGAAGAACTGGTAATAAGCACAAAACCATCCATTCTGGGTTTACATTTGTTCGAAGAAAATGTTTAGCTAATTCTATGCGCCTAACCAAAAAATCCTTTCTTCTTCTAATTTTTTTATCTTCCCATTCATTTACTGCGGACTCTTCATCTCCTAATTCCTTCCATTCTACCAAAGAATTATCTGTAATAATTCGCAAATCCGAATCGGCTAATTGTTCTCTGATAACACCTGCCCCCGTAGAGATTTCTCGTTTTCGAAATGTCTCGAAACCTTGAGTAGTAAAAAAGAGTGGGATGCTGTATTTCCAGGATTGGATTTCATATTCGAATGAACCTCGTAATCGTAAGAAAGTAGGTTTTTTAGCTATGGACCTAGCAAAATAAAAATCGAGATAGGTTCCTATAGTATTTAGTATTGGATTCCCCCCC-TCACAATCGGACGTGAAGGTTTCCTCTCATCCGGCTAAAGTAGTTACACCAAATAAAGAAAGGAGTTCTTCTTATTTTTAAACTTTGTTCGAGAAAA----CCCTACAAAAAGCTACTCTTTACTCAAGTTTCCAGTAAGGACCAGTCTTTTCATTGATTCATTCTTATCTCATTTTCTTTTTTATTTTCACTCTAACC-TGTTTACTTTCTTTTATGTTTACG--AAAAAAAGGAAATGTGAAATTCTTGAGTAGTCTACTTCCCCTCAAATGATGAATCCCCTGAAAAGAATATTTGGGAACTCGTAAAGGATTTCTTTGTCTATATATTGTATTGTTCCATTCGATCTTTTTTAGGTCTCTACTCACCTCGATGGTTATGTGCCATGATATCTCTTGAAGCATATATGCGATAGATAAGCTCCCGTAACCATGCCATATTCGCTTGCGCTTGCCTGAACAAAAATTCTTTTTCAAAGAAATGGA------ATGTATAATTCCACAAAAAGTA------TTTTTTCACGAGGTATAACTAACTATTCCTATATTATCTGTTACGGAATCGACCATGGATCAATTCCCCTTTTCTTCCATTTTTAAGTCTTGAATGCACCCATAATTCTGAGCTTCATGTTCCTCCTCCCAAGATACATGTCAGAACCGGGGGCATCCCAATCAGATTAAAAGGGATGACAGTTTCTCAGTCCAAATCTGTCAAATTAAAATTTCGATCAAATCACACATCGCAATATACTAGGCCCTCTAATTCCCTAAGAGGCTTATCTAAAAGATTCGCAATATAACTAGGAAGACGTTTCAAATACCACACATGAGTCACTGGACATGTCAGTTTTATGTATCCCATTTGGTACCTTCGTATCCGAGAATCAACAAATTCCACCCCGCATTCTTCACAAAATTTCGGGTCTTCTTTTTCAGTCCCAATCCCTCGGTAATTTCCACAAGCACAAATCCCACTTTTTATAGGTCCGGAAATTCTTTCACAAAATAATCCATCTTTCTCCGGTTTATTAGTTTTATAATGAAAAGTATAGGGTTTTGTAACCTCTCCAACTATCTCTCCATTGGGTAGAATTTTTTTTGCCCAAGCCCTGATTTGTTGAGGGGAAACTGGTCCAATTTGAAGTTGTTGATGTTTATACTGGTCGATCATAGAATAGAAATTCTGATTCATTGAGATCAAGCTTCCTTCCTATCCATCTGGAAGTTCTTTTCAGATACAAGGAAATGATTCAGTTCCAGGGACAAAGATCGTAGTTCTCGAACGAGCAATCGAAAAGATTCTGGAGCACCCTCTGGGTTAGGTACTGTTGCTCCAATAATCGTAGCACCAAGTACTTCTTGACGAGCTCTAATATGATCAGATTTATAAGTAAGCATCTCTTGTAAAATATGAGCAACACCAAATCCCTCTAGAGCCCAAACTTCCATTTCTCCTACTCTTTGTCCCCCTTGTTTGGCCCTCCCTCTAAGGGGTTGTTGTGTAACAAGTGCGTAATGCCCACTGGAACGTCCATGGATTTTATCATCAACTTGATGAATTAATTTTAGGATATAGGACTTTCCTATTAGAACAGGTTGTTCAAAAAGATCTCCTGTTCTTCCATCAAATATTCTGCTTTTTCCCGGATATTCGGGTTCAAATACCCATGGATTTTTTGTTTTCTTACTGGCTTCATATAATTCAGAAAACACTAGTTTTCTTGAGGCCTCTTGCTCATATCTCTCATCAAAGGGTCCTATTCTATAATGTTTATTTAGCAGATCCCCCGCTAACCCGAGCGAACATTCAAATATCTGTCCCACATTCATTCGTGAGGGAACTCCTAATGGGTTGAATACCATATCAACAGGCGTTCCATCTTGCAAATAGGGCATACTTTGTCTAGACAAAATCTTAGAAATTATACCCTTATTCCCATGCCTTCCAGCTACTTTATCACCTACTTTGATTTCACGTTTCTGTAAAATATATACACAAATACTTTCTGGATTAGAATTGGAAACTCCCTTTCTATGGATCCATCTCACATCAATAACTCGACCCCTTCCCCCTATAGGTAGTCTTAGAGAAGTTTCTTTTGAAGTGAATACCTGAATGCCAAGTATAGCTCGTAATAATCTATCCTCCGGGGCATATGACGATTCGCTCGCTGCCTGAGGTGTTAATTTACCTACTAAGATATCACCTGTTTCTATCCAAGATCCCAGCATCACAATTCCATTTCTGTCTAAATTTCGGAGTAAACGAGCCTCTAAATGCGGGATCTCCTTAGTGATTCTTTCAGGACCTTGGCTTGTTACATAAGTCTGAATTTCATATTTCCGGATGTGAAAAGAAGTATAAATCTCTTCATAGACCAGACGTTCGCTAATTAGTACTGCGTCTTCAAAATTGTAACCTTCCCATGGCATATAAGCTACTAATACATTTTTTCCTAAAGCGAGTTCCCCACCAGCTGTAGCCGCACCGCCTGCTAGAATTTGTCCCTTTTTAATGTATTTACCCCGCTGAACCTGAGTTTTTTGATGCATACAAGTATTTTTGTTGGAACGTTGATACATAACTAATGGAATGCTTAGAGTATCCCCATTACTTGAGAAAATGATCTTTTGAGTATCAGTAGAAATGATTTTTCCCTTGCGTTCGGCTATAGCCGAAATACCCGAATCTAGAGCCGTTTGGCCTTCCAACCCAGTTCCAACAATGCACTTCTCGGACCGAGAAAGGGGAACTGCTTGGCGCTGCATATTAGAACTCATTAAAGCTCGATTAGCATCATTATGCTCGATAAAAGGAATGAGCGAAGCTCCAATAGAAAAATATTGGAAAGGAAAAATGCTTCTAAGATGAATTTCTTCCCATGCAATAGTCAGGAATTCTTGACGATATCGAGCTGGAACAACCTGTTGTTCTTGAATACCCCGATTCAAGGCCAAAGAATTTCCTGCTGCTACCATAGAATATTCATCTCTATTTGGTGATAAATAAACCGTCTGTGCCTCTTTTGATCTCTCAGATAATTCATAAAACGGACTCTCTATAGATCCCCAATAACCAACCTTCACATGAATAGCTAATGATCCAATAAGTCCAACATTAATTCCTTCGGACGTGTCAATTGGACAAATACGTCCATAGTGACTCGGGTGAATATCTCGTATCCGAAAACTAGCAGTTCGCCCCGTCAATCCTCCAGGACCCAAATAACTCCATTTTCGCCCATGAACAATTTGTGTCAACGGGTTAGTTCGATCCAAAACTTGAGATAAAGGGTGTAGGCCAAAAAACGATTCATAAGTAGTTGTTAATGAAGTTGAAGTTACCAAATTTTGAGGAGTCGGTATCAATTTATGCCTGATTGCTCCACATATAGTTCCTCGAACCGTATTTTCTAAACGAACAAGAGCCAATCCGAATTGATCCTGTAATAGATCTGCTACAGAACGAATACGTTTATTTTTCAAGTGATTCATATCGTCAAGTGTACCCATTCCCAATTTCATTTCAATCAAATGATCCACAGCAGCCAATAGATCTCGTGGTAACAAAAATGTCTTGTTTTGGGGTATATCAATATTAAGTCTCCGGTTCATATTTCGTCGACCAATCTTTCCTAATTCACATCTTTGTTGAAAAAATTTCTTTTGTAAATCCTTGCATAAGGACTCAGAAAATACCGGATCTCCCCCTACACAGGCAAATTGTTTATAAAACTCCAAAATAGCATTTTCTTTTGACCCAATCTTTTTTTTATCTTTATCATTCGGGAAAGACAAGAAAATTTCAGGGTAACAAACATTATCTAGAATTTCTCTTAGATTTGAACCCATAGCTGATGATAGAACTAGAATAGATATTTTTTGTTTTCTACTTACACGGGCCCATATCCTTGCTTTTCTATCAATTTCTAATTCCGACCTTCCCCCCCAATCCGATATTATAGTACTGGTATAGACAGAAATTCTTCCATTATGTTCCAATTCTGAACGGTAGTAAATACCGGGACTTTGCAATATTTGGTTGATCACAATTCGGTATATTCCATTTACTATAGAGGTTCCAAAAGAATTCATTATAGGGATGTTTCCAAGAAAAACGGTTTGTTCTTGCATACTTCTACCGGTTTTCCAAATTAAGACCGCGGGTACATATAATTCAGAAGAATATGTGAGTGATTCATACACAGCATCTCTTTCTTTTATCAAGGGCTCTACCAATTGATATGTTTCCGCAAATAATTGAAATTCAATTTCTTGATCTCTATCTTCAATTTTTTGAAACTTATGAAATTCTTCCGTCAAGCCCTGATTAATGAACCTACAAAATCCCTCAAATTGTATCTGACTAAATCCAGGTATTGTGGACATTCCCTCATTTTCATTCTGGAACATCTTAATCTGAAGTTTCCTCTTTATTTAAAAAATCCCATTATT---GGCTTGGCTCACTATTCATCGAACCCTACCGATTGATCTAGCAATGATGGAATGGATATTCTGTTTACTGAATCACATAAAATTTTAGTCAACTCCATCCATATATATCATACGTATGAACGGAAACAAGACAGAGAAATGGAGGGCATTTTTGATGCAAGTTCGAATTTGAGCTTAAGCCAGGTACAAATAGAAAGAAATGGA-AATTGATAAAGCATTCCTGGG-AAAAATTCTGTCACTTAGGCTGATGGAGTCTTTTATCGGATAT--AAAAATTGATCCAATTTC--------TACCTAATTCTTT---------------TATTATGATATTATGATCAGGGTACAAAAAAATAAAAAATCAATGAATTCAGGATTCAATCTTGCTCTCTATGAATGAGAT--AAAAACAAAAACAGAAGAATCAGGAACAGCATAGATTTTACC-TTTTTTTAGCACACGCAATTGAATGTTCAA-----AAAGTAATTCGCAAATCTTTTTTTTGGTAGTATAAATTGTAAAATACAATGGAATTGCG-------TACGTATATAG------------------TCATAGGAGTAATCTTTAGGAATTACATGCCAATATAGCTATCTAGCTATTCGTATATCACA----TCTTTTATCCTAATTGAACTTGGTGCAACATAGGTTAGGTCGCAATCTATCATAATGTCTATCTTCTATTCATATTCAATGAACTATTCAAGCACGATGATCCTATATAGGAATATGTGCATAAGAAATA------GATCCGGGCTCGGTATCCAC-----GTATAAAAATTTCTGTTCTGGAGT---TTACACTGTTATGGGGTTTACATATACACATATATTTTCTTATAATTAGAATTGATAATTCTTAGTCATAAATCAATTGGATTTTGCATCCATTAAGGTAATACAAATGGAGATATAAAATGAAGAGCTGCTCGCTAATTCAAAGTAAGAA----AAGTAAGTAAGAGTAAAGAGTAAAAGAAAAGAGTAATAAGTAAATAGTTAATGAAGTAAAGAGTGAATTATTCTCAATTGCTCTGCATTTTACAGTCTGTGACCGGGGCCGGGAATCTTTTCCCTTTTCTAAGGATAA-----------------------------------------------------------------------------------------------------------------------------------------------------------ATTCAAG--------------ATCCAAAAAGAAAAGA-------AATTCAGAAAGTAAAA--------TAAAAAATGAAAAGAAAAA-AAAATAAGGAAAGGAATAAAA--------------------ATAGAATAGAATATAGAATCGAAGTATA-------------AGAATATCTAATTTATTTCTTTATCCATGATCCA-TTTTAGATGGAATTTGGCGGCATGGCCAAGTGGTAAGGCGGGGGACTGCAAATCCTTTATCCCCAGTTCGAATCTGGGTGTCGCCTGATCAAC--AAAAAAATACTTGGAATTTCTTATAATCCTGTTGATCCAACTTGACGAATTCTTGCCCCGCAAAAGCATAGGCAAGGACTAG---GTCTGTCGATACTTGATTTTGAGAACCCGTAGGGCCTATAAAAAAAGACTGTCATCTCTTTTCTCAAAATCTGGGTTCTGAGTGTGG-CTCAAAAAGGTACCAAGAAATCTTAAGCAACCCAATTTTATTAATGATTGGTTTGGGCTATTCTGAATTGAATCAAATAAAAGAAATAGTGAGAATTCATTCTGGGCATCAGAACTATGAAAGTAAGAAGAAAGTAAGAAGTAGGAAATCTTGGTATCCAAAGGTTCCTAAGAGACACTCCATTTTGGCTACTAAGGTTGAAGAAAGGATTCTAAAAAAGACTCT-AAAGACTCCCTTC--TTTTCTTATTTTACACTAGAACTT-----TCTTAATATTTAGGTAGTGTCTATTAA--------CTCTGTTTGCGATGAAATTAGAGTGG-ATAGGCTGATGGTAAATTCATTTAATAATTGTGGCAAAGAACTGAAGATACTTTCTTT--------GTATC---------CAGACTCACTAGTAGAGGCTCTGAGTGCTG------TTCCTTAATTTAATCAGAATGGTTGAATGGCTCTTTTTTCTATTTGTATATTTTATTTT----------------CTTTTTTTTTTCCAATTC-------TTCAATAGAATTCTAGGAACTTTTTATGAGCGGATTTATGAAATTGTTTCATAAATAGGCGTAAGTTAAGAATCCTATTTTGACTCTGCACCCTTGATTCCACTATGATTATGAATCAATAATGGAATAATTCCTTCATTTCATATAGATAGGGGACATCATTCGCATGGATATAGTAAGTCTCGCTTGGGCTGCTTTAATGGTAGTGTTTACATTTTCTCTTTCACTTGTAGTATGGGGAAGGAGTGGGCTTTAGAACTAGGAATATTACTAATTTAGTACT-----------TTACTTAACTTTACTGAAAAATCTACTTGTATCAATTGTGATCGTTTTGCGAAAGCTG--AAAAAAAAACT-------------TGACTTGC--------------------------TTTAGTTTATCTATCTATTCTTTCTTATATATTACTTATATATTAG--------ATATATGATAT--TTAGATAGATGATATATTAGTAGTATTATAATTATATTAGTATT--AGATTTCTA---TTTTTTATTTCATCC-----------------TATATGAAATAGTTTTCTTTTATTATTATTTCGTATTA-TTAGTAATATTCTTAGATTTAT-AGAATTATCTAAT----------GATATGGTATTTA------TATGGTATATACTAT-------ATGCCCGTACTAT-TC--------------------TTCCTACATGAAATTCTTTCGATGGGCCCCCGGATCCGTATCCATAAGCATAAGAAGAGATATAAAAAATCAGGAATTCAAGCAGTTGGGCTTGCAA-TTATTTTGGATTGATCGAAATGCATACAAATGGGTGTAGATAAAAAATAGAAAATTCGAGTGCTATTTCATTTTGATGTACATC------TATTTTGATGTACATCTAATAGATATTATTAC-------TTATATATCTATTGTC----------------------AATTGATTTAATTTATAATAAGAGAAAGCTTCTTTCTGTATACAATACAACTTTATGTTTTAT-GTACTAATAATATG--------AATGAATCT----------------------GAAATATTCTACAATATTCAATTGTATAGTGTGGTAGAAAGAGCTATATATGCTATATATAGCTCTTTCTACCACACTATCTCAGATACTTCTGATTCCACATTTCATTTAAGACTGAAATAGAGTTTTCAACCCTTTCATTTATTCAATCATTGATAAAAATGAATAATTCAAGTTTCATTCAAATTAATCATTTTGGCTGACTGTTTTGACGTATATTATAAGTAAAAAGGCAGTAGGAACTAAAATGAACAGCGTAGTAGCAATAAGCGCAAGAATATTGACTTCCATAATCTCTTTGTTTTCTTCTTTCACAATAATTC----------GGGATAGAATCCCATTCCCATAGAGATGATAAAGTGGACTCCTATCAATTCAAAGGTATGAATTGCATCTTGATGATAC---------------TAACAATATTCTTAATAACAATATCAAATCGATTTATCGTCGC------------------GAATTGA------------ATAGTCTAACATAGGAAGATCTTTTATCT----------ATATTCAATCTAAATTAAATAGAA-------------------AAAGAAATAAAAATAGGATTCTTTCTTGTTATTGGATCAGAAATCCCATTTAATTTTTCCGCTTTTCCACCTTTCCTTTTCTATCACCTATTCTTATACACTTATACACTTACACTTATCCAATTCTTATTACTTTACTTATATATAACTTATA---------------------------------------------------------------------TATAAATAGTAAATAGATAAAA-----------------------TCTATCTCAACTATCTCAAATATATGA------GGTATCACATATGGCAAATATT--CTATTCTATAGGTCATACAATATGCAAATACAAAAAATAAACAGTAGTAGAAATGAGATGGAAAAAATAAAAGGACATATGAAGTATCAAAAATAGAATTAGAATATTCCAACAGATTCCT----TCAAAAG-----GGGGTGTTGCTTGGTTGGTATTTTATTAGTATCCTCCTTCTTTACTTCTTGGGTTGGAACTAGAACACATACATAAAAAAAGCAGTGTGCAATTTGGATGAGAATAAAATAGATTGTTTCCAATGAGTCATTGCGGATGCACAAACAAAGTTTGTTCGGAACTAAACAAGGTGTGGTTTCATCTGAATCCGAAAAGTACTCTGTCGAGAGAATTATGTTAAGTTCATTTTTTTGTTTATAATAATTATAAGAAACGAAGACAATTTGTGT--------CTGTATTCTCGGTCAAAAAATGGGCACTCTA-------TTCCATTTCGTTGATCACGAAAATAAC-------AAGAAAATAAGACGAGTAAGGTCGCTCTTCAAATACTGAATATAGTCTGTCTTACTCTAGTAATTAGTAAGAAGTAATGATTTGACAAATCTACATATGTTTCTCCCTTA-CAATCGGTGCTAGTAGACTAAATCAAAATTTACATATTTGTCTGATGAGAAATGCGAAACGAAAAAAAAATAAATAAAGAAT-CCCCCCAGAGATTATATTTCGTTTCCCGCCTTCCCTTTCAC-----AGAAAAGGG-AGAGATGAGTTGATCAATTCATCGGTCGGGACTGACGGGGCTCGAACCCGCAGCTTCCGCCTTGACAGGGCGGTGCTCTGACCGATTGAACTACAATCCCAGCCATATGCATGGCATACATAGTCTTATGATTTCATAA------GAGCA-------------------------TTCTCTATTATATTTGTCGTGTTGCAACAGAAACACGAATTCTATAGGAATATCCTATTCACATAGATATGGACTTGAGTGATAATGGCATAATGGCATATATTA----------CTAGTAATCTATGGTTCTTTTCTTGTATTTACTGT--------ATTTCAAATGAAAAT-------------------AAAAATAATGAATGAGAAAAAATGGACTATTTTTA---------TTTCTTTTCTACGGATCCGGGA---------------TTTATTTTTATAGAGGACAAATTTTTTAGATCTTCTTCATGGAGCGACGAATTCTTGGGCCGAGCTGGATTTGAACCAGCGTAGACATCTCGCCAACGAATTTACAGTCCGTCCCCATTAACCGCTCGGGCATCGACC-----CAGGAAGAATGAATT---------TTGATAATCCATGACCAACTTCCTTTTGTAGTCCACTACCCCCAGGGGAAGTCGAATCCCCGTTGCCTCCTTGAAAGAGAGATGTCCTGAACCACTAGACGATGAGGGCATACCCGTCGCCCCGACTGCCATCATACTATGACAATAGTATGAGTAGTTTTTTGGA-----------ATTGTCAATATATCCAATATATCAATAGATATAATTAGAATCAAA-------TGTATGACTAGATCCGAGGAGTCTTTCCTACTCTTATGTTATGATCC-----TATAGAATT-TTTGTATTTTATGGTTCGTTCATGAATGAGCTATCCCATACTCCCAT------AAATATTCTATCCTATAACTACTATAACTATATGAAATATAACTATATGAAACT--------CTATATAATCTAAGTATATACTCTA--------------TATGATTAT---------------------ATGATATGAAAATCTATTC--------TATAAAAATAGATTCAAATTCAATATGAAATTCCATTTCAATAATGGAAATTA---------------------------------TATTCATATTG----------AAGTAATTTAAAGAAAGTTAAATAAAGTCAAGGTCAAAATAAAGAAAAATTCAAGTAAATAGAAAGTAAATGTAAATCAAA---------GTAGTAGTAGTATAGTACTACTACTAGT------------------AAAAGTAGAATCTATTA--------------------------------------CTATTCTAGTAATATGAAATATGAAAGTATAAGGTAAAGTCATATTCAGATTGCATATTTGAATATAACTAATATGAATATTAGTTACTAATTTAAGTTACTAATTTAGTCCATATT-AAAGTATATGTATTGAAAGTAGATTTCATATCTTAAAGTATACGTGATAAA------GTATTTAGAAAATCTTAG---------------------------------------------------------------------------------------------------------------------------------------------------------------------------------------------------------------------------------------------------------------------------------------------------------------------------------------------------------------------------------------------------------------------AAAAAAAAAGGGCCCTTTTAACTCAGTGGTAGAGTAACACCATGGTAAGGCGTAAGTCATCGGTTCAAATCCGATAAAGGGCTTTTTCCACTAAACTCAAATCTGATTCTTCGTTTTTAAGCGGGGAATAGAAATCTTTTTGATATTTCT-----AAAAAAAAAAGATAACGACCACCATTATTATTAGAATGAGTTCTGATTAGGAGGAGTCTTCCCCGTAATGACCTAG--------------------------------------TTATCCTGAGACATAAATATCCAACCCCTATTATGAATCGCCAAACCAAAGTAGTCCTACTTCGCCATTGTTCCTATCAAACCCACCGTAAAATTGTAAATAAAT--------AAAAAGTAAGTGGACCTGACCCATGAAATCATTACTATATCAGCTACTCTGATATATAAATTCGATATAGATTCAATTGTAGAAGTCAATCTTTTTTATTTCCTTATACCATTGGACCACACAAGTCAAAATTTTGTTTTTGATTTAATCTTCTTGTTACTGGATGCTCCATAGAACTAAATCGCTATTCTTTTCCTTTCCGCTACATAGAAAATGAAAATCTCTTTCAAATATGGATTTGAAATATCTTTTTCCTTTATTTCAGAATCAGATCTTTTTTTTGTTGTTACACCGATGGAATAGAGAATAAATGCGAGAATAAGGGGTTTTCATTTCTAGTCTACCTAAATTGAATATTCTTTTTCATATTCAATTTAGGGACAGGGAAAAATCGGGAATC----------TGTGAATAATTAAGGGTTCTAATGGTTATATTCTTTTTCTTTTCT-TTCTATTGCAAACCGGCC-------TAGTTTATGAGTTCAACTCGATTAATCCTTACTATGTATTATATTGTACTAT---------TAC-----------TATAG------AAAAGAAAAAAGAAAAGAATTTGGATCTTCGAACCCATTGGAAAAGGGCATTTAACGAAGAATCGCCCATAGATAATCGAACTACCACATGCCCTGTAAATGAAATGAAGTGTTCGGAAATGGTTTAAGTAGTTGAATAGGAGGATCACTATGACTATAGCCCTTGGTAGATTTATCAAAGAAGAAAATGATTTATTTGATATTATGGATGATTGGTTACGGAGGGACCGTTTCGTTTTTGTAGGCTGGTCCGGCCTATTGCTCTTTCCTTGTGCTTATTTCGCTTTAGGGGGTTGGTTCACAGGTACAACTTTTGTAACTTCATGGTATACCCATGGATTGGCTAGTTCCTATTTGGAAGGTTGTAATTTCTTAACGGCTGCGGTTTCTACTCCTGCAAATAGTTTAGCACATTCTTTGTTGCTACTATGGGGTCCTGAAGCACAAGGAGATTTTACTCGCTGGTGTCAATTAGGCGGTCTGTGGACTTTTGTTGCTCTCCATGGTGCTTTCGGTCTAATAGGTTTCATGTTACGTCAATTCGAACTTGCTCGTTCTGTTCAATTGCGACCTTATAATGCAATTGCATTTTCTGCTCCAATTGCTGTTTTTGTTTCTGTATTCCTGATTTATCCACTGGGTCAATCTGGTTGGTTCTTTGCACCCAGTTTTGGTGTAGCAGCTATATTTCGATTCATCCTTTTCTTCCAAGGGTTTCATAATTGGACGTTGAACCCTTTTCATATGATGGGAGTTGCTGGAGTCTTAGGCGCTGCTCTGCTATGTGCTATTCATGGCGCCACCGTAGAAAATACCTTATTCGAAGATGGTGATGGTGCAAATACATTCCGTGCTTTTAACCCAACTCAAGCTGAAGAGACTTATTCAATGGTCACTGCTAACCGTTTTTGGTCCCAAATTTTTGGGGTTGCTTTTTCCAATAAACGTTGGTTACATTTCTTTATGCTATTTGTGCCAGTAACCGGTTTATGGATGAGTGCTATTGGGGTAGTCGGTCTGGCTCTTAACCTACGTGCCTATGACTTTGTTTCCCAAGAAATCCGTGCAGCGGAAGATCCTGAATTTGAAACTTTCTACACCAAAAATATTCTCTTAAATGAAGGTATTCGTGCTTGGATGGCGGCTCAGGATCAGCCTCATGAAAACCTTATATTCCCTGAGGAGGTTCTACCCCGTGGAAACGCTCTTTAATGGAACTTTAGCCTTAGTCGGTCGTGACCAAGAAACCACTGGTTTCGCTTGGTGGGCCGGGAATGCGAGACTTATCAATTTGTCCGGTAAACTACTTGGGGCTCACGTAGCTCATGCCGGATTAATCGTATTCTGGGCCGGAGCAATGAACCTATTTGAAGTGGCTCATTTCGTACCAGAGAAACCCATGTATGAACAAGGATTGATTTTACTTCCGCACTTAGCTACTCTAGGGTGGGGAGTAGGTCCGGGGGGAGAAGTTATCGACACCTTTCCATACTTTGTATCTGGAGTACTCCACTTAATTTCCTCTGCAGTCTTAGGCTTTGGCGGTATTTATCATGCACTTCTAGGACCTGAAACTCTTGAAGAATCCTTTCCATTCTTCGGTTATGTATGGAAAGATAGAAAGAAAATGACTACAATTTTGGGTATTCACTTAATTTTATTAGGTATAGGTGCTTTTCTTCTAGTACTCAAGGCTCTGTACTTTGGAGGCATATATGATACCTGGGCACCTGGAGGGGGAGATGTAAGAAAAATTGCCAACTTGACCCTTAGCCCAAGCGTGATCTTTGGTTATTTACTAAAATCTCCTTTTGGGGGAGAAGGATGGATTGTTAGTGTGGACGATTTAGAAGATATAATTGGAGGACATGTTTGGTTAGGTTACATTTGTATACTTGGTGGAATTTGGCATATCTTAACCAAACCTTTTGCATGGGCTCGCCGTGCATTTGTATGGTCTGGAGAGGCTTACTTGTCGTATAGTTTAGGTGCTCTATCTGTCTTTGGTTTCATCGCTTGTTGTTTCGTCTGGTTCAATAATACCGCTTATCCTAGTGAGTTTTACGGACCCACTGGGCCGGAAGCTTCTCAAGCTCAAGCATTTACTTTTCTAGTGAGAGACCAACGTCTTGGGGCTAACGTGGGATCTGCCCAAGGACCCACTGGTTTAGGTAAATATCTAATGCGTTCTCCGACCGGAGAGGTTATTTTTGGGGGAGAAACTATGCGTTTTTGGGATCTTCGTGCTCCCTGGTTAGAACCTCTAAGGGGTCCCAATGGTTTGGACTTGAGTAGGCTGAAAAAAGACATACAGCCTTGGCAAGAACGACGTTCAGCAGAATATATGACCCATGCTCCTTTAGGTTCTCTAAATTCCGTGGGTGGCGTAGCTACCGAGATCAATGCAGTCAATTATGTCTCTCCTAGAAGTTGGTTAGCTACCTCTCATTTTGTTCTAGGATTTTTCCTGTTTGTGGGACATTTGTGGCATGCGGGAAGGGCACGTGCAGCTGCAGCGGGGTTTGAAAAAGGAATCGATCGTGATTTGGAACCTGTTCTTTCCATGACCCCTCTTAGCTGAGATTTTCTTATTTATAATTTATATCT--------ATTGTCTATTGTTATTTTTTCTGTTCTGGCTCGGCTATCTCGCCTAGCCGAGCCATTCCCTTTATG-AAAAAAAAAAGGACCAGTCCAAACGAGAGTAAAGAAGGAATTTATTAAGCAAGCAAAAGGAGAGAGGGGGATTCGAACCCTCGATAGTTCCTTGTTAAGAACTATACCGGTTTTCAAGACCGGGGCTATCAACCACTCAGCCATCTCTCCCAAAAAGAATCTATATTTTCTCCCTACGAATAGAACATGACCCTATAAGATGATACATTAACTATCTGCTCGACTCCATGTCCGAAT-----AAAAAAAAGAAAGCGGTAATAAGTTCTAATGAATCAATTCATTCATGTCAAATCCCTTCATGATGCATTTTTTACAATTTTTACTAAGCGAGGGATCCAATGGTATAGTTCATTTGTTGGTAG-TTTGGAGGATTACAAACATGACTATTGCTTTCCAATTAGCTGTTTTTGCATTAATTGCAACTTCATTAATCTTACTGATTAGCGTACCCGTTGTATTTGCTTCTTCTGATGGTTGGTCAAGTAACAAAAATGTTGTATTTTCTGGTACATCATTATGGATTGGATTAGTCTTTCTGGTAGCTATCCTGAATTCTCTCATCTCTTGAACTTCTTTGGTATTTCCCCGATCCAAAAATGACAATCCTTCTAAT---------AAATTCAAATTTTGAGACACACTAAGATTCCATCTGAGTTCCG-----AAATGACATTTCATTGTTATGAATTGGATATATCTAATTCTAGATAATTAAGAATCTGATCTTAATTGGAATCTTA-----------CTTTACTT-ACTATAGTCTTTAGAGTCTTTGTATCTGT---------CCCTGCGCAAATATGATCCAGACGCATATATGATATATCATATATGTCATATATGTGTGGACATATGCGTACGTATCAGGAACGAAGAAAATGCGGATATGGTCAAATGGTAAAATTTCTCTTTGCCAAGGAGAAGATGCGGGTTCGATTCCCGCTATCCGCCCATGGTGAAGTAATGTACTAGAAAAAGATTTCG----TCGATATAGT-----------------------------------------ATAGTAGTCAACTATATCGACGAAATCTTCCGCTTCCCT-TTTTTTTCCTCCCAACAAAAAGTAATTAATTACTACAAATACCA--AATACAAAAGAAAAGGGGATTTCGCAAAAATGTTGCGGAGACAGGATTTGAACCCGTGACCTCAAGGTTATGAGCCTTGCGAGCTACCAAACTGCTCTACTCCGCGCTGAACAACTGGTAACTGATGGACGAAGAAAGATTGGATATGCCCCTCTACC----------------ATATCTATACAAATAGAATAGTCTATTTATACAAAATGGTAAAGGGGGACCCTCTATTCTATAGATTATAGAGATCTATCCAAATAGGAAACAAGATTTTCTCCTTACCAACTTGATCTTGTTGCGCCTGGTAACAAACATGCATGAACCATTTCTCGAAGTATGTGTCCAGATAGTCCAAAGTCTCGATAGTTCGCTCTAGGTCTTCCGGTTAAAAAACAACGTCGATGAAGACGTATAAGCGCACTATTACGTGGTGGGGATTGCAATTTTCCATGAATTTTCCATTGTTCCCTCGTTGAGGGAACTTTGCTTATTTCTTTTTTTAAGGATCGACGAATCCAAGAATATTTCTGTTCCAATTTCTGGCGCTTCTTCTCCCTTTGAATCAAACTTTTTCTTGCCATAATTTTCAGTTCCTATTTTTATCAATGATACAGTTCGGATCCTAGATGGAAAAATAGAAGAAGGTACATACCTCCTCTTCATCGAAAGAAATGATATTTTTGTTTTTGGGGGATAGGGTAC-AAAAAAACAAGAATTCAATAAATTAACCAAATTTTCCTGATGTGGAGGCAATCAAGAAAGCTGCGTAAGTGAATATATAACCTACGGAAAAGTGGGCTAATCCAACCAATCTTGCTTGCACAATGGAAAGAGCCACTGGCTTATCTTTCCATCGAATCAAATTAGCCAAAGGTGTTCGTTCATGAGCCCACGCTAAAGTTTCAATCAATTCCTGCCAATAGCCACGCCAGGAAATTAAGAACATAAATCCAGTAGCCCAAACAAGATGTCCAAATAAGAACATCCACGCCCAGACCGATAAACTATTCATACCAAAAGGGTTATATCCATTGATAAGTTGTGAAGAGTTTAACCATAGATAATCTCTTAACCATCCCATCAAATAAGTGGAGGATTCATTAAATTGTGAAACATTACCCTGCCATAATGTAATGTGTTTCCAATGCCAATAAAAAGTAACCCATCCAATGGTATTTAGCATCCAGAAAACTGCCAAATAAAATGCGTCCCAAGCAGAAATATCACAAGTACCACCACGCCCGGGGCCGTCGCAAGGAAAACTATAACCGAAATCCTTTTTATCTGGCATTAACTTGGAACCACGCGCATCTAAAGCACCTTTTACTAAAATTAATGTAGTCGTATGTAAACCCAGAGCAATAGCATGATGAACCAAGAAATCTCCTGGCCCTATTGTTAAGAAAAGTGAATTACTATTCTCATTAATAGCATTCAACCAGCCAGGTAACCATATGCTTCGACCTGCATTGAATGCCGGGCTATTCGTTGAAGATAAGAGTACATCGAACCCATATGAAGTCTTGCCATGAGCAGATTGTATCCATTGGGCAAATATGGGTTCGATTAATATTTGTTTTTCCGGAGTACCAAAAGCAAGCATGACGTCGTTATGAACATAAAGGCCCAAGGTATGGAACCCCAGAAAGAGGCTGGCCCAACTTAAATGAGATATTATAGCTTCTTTATGGTCTAACATTCTTGCCAATACATTATCCTCATTCTGTTCCGGATTGTAATCCCTAATGAAGAATATAGCCCCATGAGCAAAGGCTCCTGTCATGATGAACCCTGCGATGTATTGGTGATGAGTATATAACGCAGCTTGAGTAGTAAAGTCTTGTGCTATGAATGCATAAGCAGGTAAAGAGTACATGTGTTGAGCTACTAAGGAAGTAATAACCCCTAAAGAGGCTAGAGCAAGGCCCAATTGAAAATGAAGCGAATTATTTATTGTGTCATAAAGACCCTTATGCCCACGTCCTAATCGACCCCCCGGAGGAATATGTGCTTCTAAAAGATCTTTGATACTGTGCCCAATTCCGAAGTTAGTTCTATACATATGACCAGCAACGAGAAAAAGGAATGCAATAGCTAAATGATGATGAGCAATATCGGTTAGCCATAAACTTTGCGTTTGGGGATGGAATCCCCCAAGAAGGGTTAGAATGGCAGTTCCTGCCCCTTGGGAGGTACCAAATAAATGACTACTGGAATCAGGGTTTTGAGCATAAAGATTCCATTGACCCATAAAAAGGGGTCCCAACCCTTGGGGATACGGCAATACGTCTAAGAAATTATTCCATCTGACGTACTCTCCCCTCGATCCGGGAATAGCGACATGAACTAAATGTCCTGTCCAAGCCAAGGAACTTACTCCAAAAAGCCCTGACAAATGATGATTGAGACGAGATTCGGCATTTTTGAACCAAGAAACGCTTGGTTTCCATTTTGGTTGTAGGTGTAACCAACTCGCTATTAAGGATATAGCAGAAAGAAGTAATAGAAAAAGAGCTCCAGTATAAAGATCCCCATTGGTGCGTAATCCGATTGTATACCACCACTGATAAACACCTGAATAAGCGATATTCACTGGACCGATAGCGCCTCCTCTAGTAAAGGCTTCTACAGCAGGTTGACCAAAATGAGGATCCCAAATTGCATGAGCAATAGGTCTTACATGTAAAGGGTCCTGTATCCATGACTCAAAATTTCCTTGCCAAGCTACATGAAAAAGATTTCCGGACGTCCACAGAAATATTATTGCTAACTGTCCAAAGTGCGAAGCAAAAATGTTCTGATAAAGACGTTCTTCAGTAATATCATCATGACTCTCGAAGTCATGTGCGGTAGCAATACCAAACCAAATACGACGAGTAGTGGGGTCCTGAGCTAAGCCTTGGTTAAACCTTGGGAATCTTAATGTCATAATGCCTTTCAAATCCTCCTAGCCTTTATCCTACTGCAATAATTCTTGCTAAGAAGAATGCCCATGTTGTGGCAATTCCACCCAGAAGGTAATGGGTTACTCCTACAGCACGTCCTTGTACAATACTCAAGGCTCTAGGCTGGGTAGCAGGAGCAACTTTTAATTTGTTATGAGCCCAAACGATGGATTCAATGAGTTCTTGCCAATAACCACGGCCACTGAATAGAAACATTAAACTGAAAGCCCAGACAAAATGAGCACCTAAGAAAAAAAGACCATATGCAGATAATGAAGAACCATAAGACTGAATTACCTGAGATGCCTGTGCCCATAAGAAATCCCGGAGCCATCCATTAATAGTAATGGAACTCTGTGCAAAGTTCCCTCCTGTGATATGAGTGACTACTCCTTGATCACTTATAGTACCCCAAACATCCGACTGCATTTTCCAACTGAAATGGAAAATTACTACCGAGATTGCATTGTACATCCAGAATAGACCTAAGAATACATGATCCCAGGCAGATACTTGACATGTTCCCCCCCTACCAGGTCCATCACAAGGGAAACGAAAACCAAGATTTGCTTTATCAGGTATCAAACGGGAACTGCGAGCAAATAGAACACCTTTAAGGAGAATCAATACAGTCACATGAATTGTAAATGCATGAATGTGATGAACCAAAAAATCTGCAGTTCCTAATGGGATAGGTAACAAAGCAACTTTGCCACCCACTGCTACTAACTCACTACCTCCCCAAGTTAAGCTGGTACTTGTTGTTGCACCAGGAGCTGTTACGCTAGGTGCTAAAGCATGGGTATTTTGTACCCATTGAGCAAAGATGGGTTGTAATTGTATAGCGGTATCTGAAAACATATCTTGGGGACGCCCTAAAGCGCTCATAGTATCATTATGAATATACAAGCCAAAACTGTGAAAACCTAGAAATATGCATGCCCAGTTCAGATGTGATATGATTGCATCACGGTGTCTAAGGACACGATCTAATAGATCGTTGTATCGAGTAGTTGGATCGTAGTCTCTTACCATAAAGATGGCTGCATGTGCAGCAGCGCCAACTATAAGAAATCCCCCGATCCACATGTGATGTGTGAACAATGAAAGTTGTGTACCGTAGTCAATAGCTAGGTATGGATAGGGGGGCATGGAATACATATGGTGAGCTACAACAATGGTTAAAGAACCTAACATAGCCAGGTTCAGAGATAATTGAGCATGCCATGACGTTGTTAGGATTTCATAGAGACCTTTATGGCCCTGACCCGTAAATGGACCTTTATGAGCCTCTAAAATGTCTTTAAGGCCATGACCAATGGCCCAGTTAGTCCTATACATATGACCTGCGATAAGGAACAGAATCGCAATAGCTAAATGATGGTGTGCAATATCACTCAGCCAAAGACCCCCTGTTATTGGATCTAATCCTCCACGAAAACTCAGAAATTCCGCATATTTTGCCCAATTCAAGGTGAAAAAGGGTGTTGCTCCCTCGGAAAAACTTGGATAAAGTTGAGCCAAAAGATCCCGATTCAAGATAAATTCATGAGGAAGTGGTATTTCTTTAGGATCAACTCCAGCGTCAAGAAATTGGTTAATCGGTAAAGATACGTGGATTTGGTGTCCTGCCCAAGAAAGAGACCCAAGTCCTAGTAACCCCGCTAAGTGGTGATTCAACATAGATTCTACATCTTGGAACCAAGCCAATTTTGGAGCGGCTTTGTGATAATGGAACCAACCAGCAAAAAGCATTAATGATGCAAAGACCAATGCACCAATTGCGGTACAATAGAGTTGTAATTCACTAGTGATTCCAGATGCTCGCCAAATCTGAAAAAAACCGGAGGTTATTTGTATTCCTCGAAAACCACCGCCCACATCCCCATTCAATATTTCTTGACCTACTATTGGCCAAACTACTTGGGCACTGGGTGCAATATGAGTAGGATCACTTAGCCATGCTTCATAATTGGAAAAACGGGCGCCATGGAAGTACATGCCACTCAGCCAAAGAAAGATAATAGAGAGTTGGCCAAAATGAGCACTAAATACTTTTCGAGAGATCTCCTCCAAATCACTGGTATGACTATCGAAATCGTGAGCATCAGCATGTAGGTTCCAGATCCAAGTGGTAGTATCAGGACCCTTAGCTATTGTTCTTGAGAAATGGCCGGGTCTGGCCCATTCCTCGAAAGACGTTTTTATAGGATTCCTGTCTACAACAATTTTCACTTCGGGTTCCGGCGAACGAATAATCATTAAGTCCTCCTCTTTCCGGACAACATATACAAAGAGACCCGCCAACAGTCAAGTTTTTAGTGAACTTCTGAAAGATAGATATTTGATATTTTATTTATGATTAGTCCTTTTCTTTCCTATCTTCCATCCATCTAG------------------TTTCTTTAGTTATTCACTAGAGAATTTATGATATTTCAGTCGATCCGGGGCAAGTGTTCGGATTTATTATGACATAAATAATAGGTGCCCAAGGGACCTATTATATTGCCAAAGCATTTCCCAGGATAAC-AAAAAATGATTTTTTTGCAACCTAGCTTCTTTCTATTTCTATTCTGAATGGTGAACTACCCATATAGATTTACTTTCTTTTATTTT---------------CTTTTTTTTTCAGAATTATGAATGATTTTCATTTTATACTTCATAAGATTCATCGAAATAGCTT-----TCTTAGTTCTATGCTATATGGTATCTGTAGCAGATATCCTTATGAGATACCGTAAAAAATGTACAAAATCAA------ATGATTTTATCAATTTAGAAAATTTAGAAAGAAGGGATATAATAAAATTATTGATTGGATCTTCTCTCTCATAGGAACGAT-------TTATTTAATTGGATTGATGGATC----AAAAAAAAATAATAGAAT-GGGTCTTATTCAAAACGCCTCGTTATTTTTAACCAATTATGTGCTTCAATATAATTCCCTGGAGTAAGCGCTATAGCTTGTTTCCAATACTCAGCAGCTTGATCGAACCAAGCCTCCGCAATTTCCGAATCGCCTTGTAGAATGGCCTGTTCTCCCCGGTCGGAATAGGTTAGTAAATTCCTTCCCTTAGAACCGTACTTGAGAGTTTCCTACCTCATACGGCTCAGCAATCGATTCTTTTTGCATC------CCATCTTCTCTTAATCTATCCTAATCC--TATGCT-AACTGAATTAAATTTATCATTAA---------TCTATTCTATTTTCTCTTGGGTTAACCATAAGATGTTTATTGCATAAGTTTCCAATTCTAATTTGGATCAATGATAATGATTAGTTTTCTCTTTTCTCCCACCTTCAGAAGAATGAAGCATAGATATCCCCCGATATCGTTAGAATTTTCTGAAAGGTAACTATCTCGGTTTCATATTTCATATATGATATATGATATTTCTATTTATATAGAATCTTTGAAAAAGACTTTCCTCCGTTAAGAAAAAAGGACTTACTATCTTTGGGATCTGATGCTACACCGCTGCTCAATACTTTAATAGATCGACTCTATTACATAAGTTGATTTCTAACTTTTTTTATCCCATATTATGA-------CATAAGTAATAAGTAAGCAGTTCTGAACTGTATTTACCAAATAATAGCTTACTAATGGATCTTTACGGTGCTTTCTCTATCAATTCGACTCTTTATCCATAGAGTATAGTATATAGGCCATACCTATTTCTTCCGATTTTTTTGGTTCTCGCGAAGTCTTTTTTCTTGCTACAGCTGATAAAAATCGTTACTTTGGACGATTCCTATGTAGAAAGCCTATCTTTTTTCTAGTATTTACTAGACGATTAAATCTTTTTTTC------------TTTCTATAGTGAAGATAGTCGCACGTAATGACAGATCACGGCCATATTATTAAAAGCTTGTGGTAAAAATGGATTTCGTTCTAGTGCTCGGAAATAATATTCCAAAGCTTTTGTATGCTCTCCGTTGCTTGTGTGTATAAGACCTATGTTATAGAGTATATAACTTCGATCATAGGGATCAATTTCTGGTCGCGTAGCTTCATAATAATTCTGTAAAGCTTCTGCATAATTTCCTTCGGATTGAGCCGACATCCGTTACGGTCGTTCATTCTAGTAAAAGAATCTCCGTTCCAGAACCGTACGTGAGATTTTCATCTCATACGGCTCCTCCCTTCTGTGCATAGTACTAAGAAGAAGAATTAATGTAATCAAAATTTCACTATTCCCATTATGAACTGATAGGAGCTGGTATTTTTACAAGAAATTTCTAGCCAGCCTTCCCACAAGAGGTTTTTTCTTAACAC--CAATCATATTAGTGCTAGATTGAAATGGTAACTCCAAAGATTTCTTTGTACTCAACGCTTACTATTTACAGGAATTAGTCACTTCAACGGTCTTTGATGGTTATACGGGTACCAAAAGTACGAATGAGATGGATCTTTGTTTTCCTAACCATTCTTTTGAGTCCCGATACCGATAAAGAAAAGGGTTATTTATAACAAAGTTTTTGTGTTGTTGATTCCTAGGTGTAGTGCTTTTTCCCCGATGCCACCTATTAGTACTCAATGAAGTAGTATTGACCTCCAATACAGAACCTATAGATGTAACCTTTCGCTCAATACTAAAATAGATAATTGAAGCATTTAAGGCTGCATCAATCGAGGATACACGACAGAAGGAATTGCTCTATCTTTAAACTTCACCTTCACCAAGCGTAGGTTTCTTTCAATAATTTG--------------TTTTTTTCTATTCCTAACTACGTTCTTTTTCTCGTAAAACTGAGGGATAAAAAAAAAAGAAAAAATCAAATCGCACCATCTCTGTAATAGGTAAATGCCTTTTTTTCTCCTGAAGTTGTCGGAATTATTCGTAATAAAATATTGGCTACAATTGAAGAGGTCTTATCAATAAAATTTCCATTTATTCGAGATCTAGGCATAATTAGCAATTCATTCTATAATTCTTCTCATTCCCCTTCGGGGAAAACGATCCCAC-AAAAAAAGGAATTGTACAGTACAAAATAACATAAAAACAGACTAATTGG--AAAAAAAAAAATGTGGTGTCCCCCCTTTTGAACAAAGATGAAATGAAATAGTTGAATCAGATTAGATTTCATTCCAATTTTGTAGTATACCAATGACTCTTATTATTTCATCTAAGTTGAATAACCAAGTTCCCTATGGATTTTGATAACTCGAGAATTTTTGATTTGGTTATGATCCAAAAAGTAAAAGAATGGAATAATCATTCCATGATAAAATGAAATTCAAA-TAAAGTAACCATCCTTT----------------TTGTTTGCATAACGTGTATGTGCCACACCATACAATTGAAATAGAAAAGAAAGATTCATCGGACGATTACGATTCATGAATTCCATGGATTAGCTGATGAAAGAAGTTGTTGATAAATATGAAATTGGAAAAGAAATTTATTCTTATGGAACCATAAGACGGTCCATACATGTACTACAATTCAGATGAAGGACTCGCTATTCATTCGGGTTTTGGTCAGGGAGACACAGAAATAACATTCTGT--------AGGAGAGATGGCCGAGTGGTTCAAGGCGTAGCATTGGAACTGCTATGTAGACTTTTGTTTACCGAGGGTTCGAATCCCTCTCTCTCCGTTTCTTTTCATTCATCAACGTTACCGACTACAATGTATCAAATCAAATAAGAATTGATATCATTATTCTAACGAACGGTCAGACCCTTATTTAC------------------------------------------TTCT-----------TTAATAG--------AAATTCTCT--------------ATCCCTAATTAATTCCTGTGATAGGTAAAATAAAAATATCAATATCGTATTGATATTGAAAAGAAGAAAAAAAATCAAAAGA----ATCCTATTGCCAATTCTTTTTTGATACGTGAATGAGATAGGGCACGAGGTACTCT---------ATTTACTTCAGCGAAAGGAGTCAAAATTGGTATGAACCTTACTTTTTTATTTTCGTTAGAATCAAGTTTGACGGGAATAATATTCTACGACCAACAACTCGTTTATTTTCAGACCGATCCATTTACTATCTATTATTTGATTTACAAATCCTTTATATTGTAAGGAGTCAATAGTCAAATGGTTTGGCAATTCCCCGTGGGGGGATGAAACAAGATAATTTTGAATAAGAGCTTTCGATCTTTCTTTATCCTTCGTAGTAATAATATCTCGGGGTTTGCAACGATAACTTGGTATATCCACTATACGACCATTAACTAAAATGTGTCTATGGTTAACTAATTGTCTGGCTCCAGGAATGGTCGAAGCCATACCTAATCGAAAAAGGATGTTATCCAAACGCATCTCAAGTAATTGTAGTAAAACCTGGCCTGTTGACCCTTTGGCTTTTATAGCAATATGCACATATTTAAGTAATTGTCGCTCTGTCAGACCATAATGAAAACGCAATTTCTGTTTCTCTTCTAAACGAATACGATATTGTGATCTTTTTCCAGAGCGCAATTGGTTTTGAAGATCACTTCTGGATCTGGGTCTTTTACTAGTTAGTCCCGGTAAAGCCCCCAATCGGCGTATTTTTTTGAAACGAGGTCCTCGGTAACGAGACATA-------GAAAGGCTCCTTTTTG------TTTCATTTGAC-AAAAAAAATATAAATTCAGACTGAACTAAAGGATCAGCAAAGCAAAACTCAATTTACTAAAGTCCTACAA--------AACAGAATAAAATAGATTTTATCAATATTTGGATTTTTTGT--ATATATAGAAAATTAAAGCGAAGGTTACGTTTTCCAATTTCTTCTATAGAGATCTAATTGTTCTAGTCAACTTTTT--------TATTCATAGCTATAGCTGCAAATTACCATGACATAATAGATAAGTGACCCGACATTTAGAGAAAGTGAGAGTAGAGATTTTCAATAATGAAAAG--AAAAAAATCGATAAAGAAAAAGAGCCGGCTATCGGAATCGAACCGATGACCATCGCATTACAAATGCGATGCTCTAACCTCTGAGCTAAGCGGGCGGGGATATAAG-------AGCAATAGTTTATAGGAATACAGGAAACTATCGGATCTTAGCTATTACCTAGTTATTCTTCTTC-------------TTTTTTTTCTTTCATTTATTG---------------ATATTCTTCTAGTTATTAGTTAT----------------ATATTTTATATTCTATTTAGTTCTATTTAGAAAATAGAAAAGAAAGAAAAGAAAACTATTTAGATCTAGATAAATTAGAAGATATTAGATATATAAATAGAAATTCAATTCCATATTCATATATATGAATCTATGAAAAGAAAATAGCAA--TATCAA-TATAGCAATGAAATTAGAATTCGAAATGAA-----AAAAAAAAAAGAATGAATATCGACCGTTACACTATTCAAAAATGCACTGTAAAAATG-AAGAAGGAGGAAAGGCATATATATATATGTGGGATATATCTATCCATATTGAATTGCGAATACATCAATGATAGAATCATTTCGTA-TTGAAACAA--ATAGGGTTCATCCAATAGAGATGAAATGATAGAATAT-------------------AGAGAATATAGAATAGAAGGAGAAGGTGGGCAAAAAAAGAAAATAGCAGCATACACTTTTTAGATATTTC------GATATAGTAATCATGACCTAA----------------------------AGAGGTGGATGAAATTACAAC-TGGATCCTTGTCTCAAAGGAAAGGGGATATGGCGAAATTGGTAGACGCTACGGACTTGATTGGATTGAGCCTTGGTATGGAAACCTGCTAAGTGGTAACTTCCAAATTCAGAGAAACCCTGGAACTAAAAATGGGCAATCCTGAGCCAAATCTTT-GTTTTGAAAGAAAAAACGATGGAAAATGAGAAGAAAAAAAAGGGATAGGTGCAGAGACTCAATGGAAGCTGTTCTAACGAATGAAATTGACTATGTTACGTACGTTACATTAGTAGCTAAAATCCTTCTATCGAAATG----ACAGAAAGGATAACCTTATATACCTAATACGTACGTATAC-----------ATACTGATATAGCAAACGATTAATCACAAACCAAATCTTCTATCGAATCCTATTCTGTATCTC------------TCTCTATGAAAATAGAGATCTTCTATTTCTTCTT-----TCTAT----------------TCTATTCTAGAAT-------ATTTAGATAGATTATTTAGATTATATATT-----------------------------------AGTATAAGTATATATATAA---------------------------AGTATAAAGAAATACTATGAGATAAGGATCTATAGA--------------------------TATATTCTCTATGAATTAGAATGATAGAGATCAAAAAATATATGAAA----------------------------AATTTAAGTTGAAAAAAGAATCGAATTCAAATATTCAGTGATCAAATGATTCATTCCAGAGTTTGATAGATCTTTTGAAGATTAATCGGACGAGAATAAAGAGAGAGTCCCATTTTACATGTCAATACCGACAACAATGAAATTGAGAGTAAGAAGAAAATCCGTCGAATTTTTAAATCGTGAGGGTTCAAGTCCCTCTATCCCCACTAAAAAGCCCATTTTACTTCCTCGC----------TCTTTATTTATCCTCGTCCTCTTTCT--TTTTTTTTTCCATAAGTGGCTCAG---------TTT--AAACAAAATGAAATATCGTTATAATTTCATTCACTCTGTTCTTTCACAAATGGATCCGAATAGAAATCCTCATATCTTCTTCCAATCCAATATCA-----TTTGTTTTGTATA-----ATATAATATGAACATATATGTTCAAGGAATCTCCGTTATTGAATCATTC-ATAGTCCATATA-TTTTTCCTTACATTTACAAGAAAAGTCTTCTTTTTGAATATCTAAGAAATTCAGGGGCTAGGGCCA-------ATTTGTTAAGATTTTA-TTTTTTAGTTCTTTTCATTGACATAGATATAAGTACTCTGCTAGGATGATGCACGGGAAATCGTCGGGATAGCTCAGTTGGTAGAGCAGAGGACTGAAAATCCTCGTGTCACCAGTTCAAATCTGGTTCCTGACATGTGAATAATGTATCGGATAG-------ATATTCCTACCTCATACAAATGAAATTAATTCATTGAGACGGATCGGGATATATATTCTTTAC-TTTATTTTTCATT-------TTTTCCTCAATGA--------TAAAAAACCCC---TTTTTTTACTTAGACGATCCGACTCCAGATTTCA-TTTT--TTCATTTCAATTAGCATCTTGAATTTCATAGAAATTGGGCGTAATATAGTCTTTACGTAAAGGCCAGCCTATCCCAACTTTCAGGCATCAAGATACGTTTATTAAGGCGAGGATAATTCTCATAAGAAATTCCCAACATATCATAAGATTCCCGTTCCTGAAAATAAGCACTTCTCCAAATCCATAAAACTGACAGGGTTTGAGGATTACTCCTGGGAGCAAATACTTTTATGCATACCTCTTCTGGTTTATCTATACCATACCGTATTTTCGTAAAGTGATACACAATAGCTAAAAATCCGCCTGGTGCTACATC------------------------------------------------------------------------------------------------------------------------------------------------------ATCAGATAAATGAACCTGCATCTTCTTCATCTCTCCCACATTTTTATTTGTATGAATATTTCCCATTGACAATGAAATTTTTAATGATTGAACCGCTCGCTGTATCTTATTCTGCACAAAGGAACCCTGCCTGATTCACTAATTCGTAGGAAGATACTGACCTTTT-------------------------------------------------------------------------------------------------------------------------------------------------------------------------------------------------------------------------------------------------------------------------------------------------------------------------------------------------------------------------------------------------------------------------------------------------------------------------------------------------------------------------------------------------------------------------------------------------------------------------------------------------------------------------------------------------------------------------------------CTTTTGATTGTCTAAATATTCAAGCTAAGACCATTCCAACGCTCCTTTTCGCCATGCATAAACCATAAACTGAACCCACAATTGGGATAAGCACGAAAATGAAAACTTCTATAAAG----ACAGATACACCCAATACATCAAAGCTCATTGCCCATGGATAAAGAAAGGCCGTTTCAACATCAAAAAC-AACAAAAACTAGAGCAAACATGTAATAACGAATTCGGAATTGTACCCAAGCATCCCCCATGGGTTCTATACCTGATTCATAACTATAAAGCTTTTCTGGACCTTCCCTCTTCCCTAATCGGGGCTAAAATACCAGAAATGACAAATGTCAAG-ATAGGAATAACGCTTGATATTATTAGGAATGCCCAG------------------------------------------------------------------------------------------------------------------------------------------------------------------------------------------------------------------------------------------------------------------------------------------------------------------------------------------------------------------------------------------------------------------------------------------------------------------------------------------------------------------------------------------------------------------------------------------------------------------------------------------------------------------------------------------------------AAAATATCATATGTAATTC-------ATTCATGAAAGTGGATGAAGAGAGATATG-ATATTTGATCCGAGATTTGACAAATAACAATTGGGTCCATTGGAATGAATTATTGTGTTTATTTTCTTGTTCCTACTACTACTCAAATTTCTAG----------------AAAAAACAAAAAGGGAATGTATTAGGGCTATACGGACTCGAACCGTAGACCTTCTCGGTAAAACAGAGAAAACTTATTATTATCGAAATGATTCGAACTGTTTCAAAGACCCAACATGCATTTTGTTGCATTGGGCTCTTTCATCAACTGATGTAAAGATCAGTTAGTCCACCATATTTTGTCTTTAGTCTTTAGAGGAAGATAAGAAGATAATGAGATGGCTCCATGTGCTCTGAGTCATTTATTTGTATCCTGATCTAGGAGCAATACCAAAGTGTTTCAAAGAAGGGTGACCTTTATTTAGGTCTGCCTTCGGCCTAGATCAACCTAAGTGAAATGCAGTCTCTATCGCTCCGCTGCAAGAGTCAAATATGAGACTTAATACACCGCAAAGCTCATAGGACGAAAAGAGGTTCTTTTGAGATCCTTATACTCATTATGCCTGGCATTGAATGGACTGGGCATTTACCTTACAATGGCAGGTTCTCTTTGATTTGGCGCCGGAATTCGCACCT--GAACCGGATCAAACCAAATTTGTCAGGCTATTTTTCTCTTGTTCTCTCGAATCTACGGAGTAAGACATCGACTTATCAAAAAG----ATCAATTATGGTCATTGCATAATAGGCTCCCTTGAAAAACATTGGCGCACGTGTAAACGAGGTGCTCTACCTAACTGAGCTATAGCCCTTGTCATAACC-----ATTTTAACATAGAGACAATTTCTTGTCAAGAAGGGTATCCCATAATCCCACATTATAACTCTCTGATCCATTTATGTTCACTGGG--AAAAGATTGATATTGCTTAGAAAACATATTTTACCTATAATTCATCGAAGTGATGGAGACCTTTTTTGTGGTGATAAATGGACCTACTTAACCCAGTGGTTAGAGTATTGCTTTCATATGGCGGGAGTCATTGGTTCAAATCCAATAGTAGGTAGAACTTATTAGATACCGGATTCCATGGTATCTAATAAGTTTTTCTACCCATCCTCTTTTTT-------TCGTTCTATCATCAGATTAATCAAATTAGACTTCATTGTGTTCAATTTGTGGAATAAAGATTCAAGATGTAGTGTGTAGTGTATAATAAAGAACTCTTTTGATTTTGATTGAATGTAT------TTCCTACTAATAGGAAATAACTTTGACAGCTTCTACTCGTGTCCTAGCTCGTCTGAGAGCTAGATTTGCCTCAATTGCTTGTCTCTTACCCTCAGCTCTACTCAAGTTAGCTTCAGCTAGTTCAAGAGTTTGTTGAGCTTCTTGTGGATCGATGTCAGTACTAATTTCCGCACCATTTCCTAAAATGGTGATCTCATTATTACTTATTCTAGCAAAACCGCCCATAAGAGCCACCGTTAACCATCGGTCGTTTAGCCGTATTCTCAAAAGACCTATATCTACAGCCGTGGCAATGGGGGCATGGTTTGGTAATACTCCAATTTGTCCACTATTAGTAGATAAAATAATCTCTTTCACTTCGGAATCCCAAATCATTCGATTAGGAGTCAGTACACAAAGATTTAAGGTCATTTCTTCGATTTGCTCTCCTCTTCTAAGTTCATAGCTTTCGCGGTAGCTTCATCGATGTTACCCACCAAATAAAAGGCCTGTTCGGGAAGACCGTCTAATTCTCCGGAAAGGATGAATTGAAACCCCCGAATTGTTTCTGCGAGACCAACATATTTTCCTGGAGAACCAGTAAAGACTTCTGCCACAAAGAAGGGTTGTGATAAGAAACGCTCAATCTTGCGTGCTCTTGCTACAGTTAAACGATCTTCTTCGGATAATTCGTCCAACCCAAGGATAGCTATAATGTCCTGAAGTTCTTTGTAACGTTGTGAAGTTTGCTTAACCCTTTGCGCAGTTTCATAATGTTCCTCGCCAACGATCCGAGGTTGTAACATAGTTGACGTCGAATCCAAAGGATCTACTGCTGGATAAATACCTTTGGCAGCTAATCCTCTTGATAATACGGTAGTAGCATCTAAATGTGCAAATGTCGTGGCAGGAGCAGGGTCGGTCAAATCATCCGCAGGTACATAAACTGCTTGGATCGATGTTATGGATCCTTCCTTGGTAGAAGTAATTCTTTCTTGCAAAGAACCCATTTCTGTACTAAGGGTAGGTTGATAACCCACTGCAGAAGGCATTCTACCTAATAA------------GGCAGATACTTCGGACCCTGCTTGAACGAAACGAAATATATTGTCGATGAATAGAAGTACATCTTGCTCATTCACATCCCGAAAATATTCCGCCATGGTTAGGGCGGTCAAGCCAACTCTCATACGAGCTCCTGGCGGTTCATTCATTTGACCATAGACTAGAGCCACTTTGGATTCTGCAATATTTTTTTCATTAATCACCCCGGATTCTTTCATTTCCATGTATAGATCATTTCCTTCACGAGTACGTTCACCTACTCCGCCAAATACGGATACGCCTCCGTGAGCTTTGGCAATGTTGTTGATCAATTCCATGATGAGTACTGTTTTACCCACTCCAGCTCCCCCAAATAGTCCGATTTTTCCTCCACGGCGATAGGGGGCTAAAAGATCCACCACTTTAATCCCTGTTTCAAAAATTGATAATTTCGTATCTAACTGTATGAAGGCGGGTGCAGATCTATGAATAGGAGATGTTGTGCGAGTATCGACAGGACCTAAATTATCAACGGGCTCTCCAAGAACGTTGAAAATTCGTCCGAGAGTAGCTCCCCCGACTGGAACACTTAGAGGAGCTCCTGTGTCAATCACTTTCATTCCTCTCATCAGACCATCTGTAGCACTCATAGCTACAGCTCTCACTCGATTATTTCCTAATAATTGTTGTACTTCACAAGTTACATTAATTTGCTGACCGACAGTATCTCGACCCTTAATTACCAAAGCATTATAAATATTAGGCATCTTGCTCGGTGGAAAAATGATATCCAGTACTGGGCCAATAATTTGAGCGATACGCCCTAGGTTTTGCTCTTCAAGTGTAGAAACCACAGGATCAGAAGTAGTGGGATTGCTTCTCATAATTATAAATCATAATAAATATGTCGAAATTC--TTTTTTTAAAAGTACTGAAT-CAAAAGAAATATCCGATAACAAGTTGATCGGTTAATTCCATAAGAAAGACCATAAGAAAGAAATGGGAGTTATCATTTGATTGAGTTGGTACCACCCAATCGAATCCAATTAAATTCTTTACTCAGTGAATGAGTCAATTTTCAATTCTTTCTATTGTACTATTGT----------ATTCTTTTTTCTTTTGAT-------TTGTGTTGTGCACCTATTCTTCTTT----------ATATATCATATATGTTCCCTTTTATAGA---------TGAATTCTGCTGACTCTTTTCACATCTAGGATTTACATATACAACATATATTACTGTCAAGAGAAGGGGCCGGGGGCCTCTATTCTTGACTTTTTATTTCT-----------------------------------ATATTAGCTATTTCTATTTACTATAT------------------------TCTAGATTTACTATAT------------TCTATATATATATATATCT-TTTAGATA-------------------------------------TCTTTACTAT-CTTTAATATCTTTATCTTTACTTTCTAATTTCTTAATTCTAATTTAGAATTC------TATTTCTATTCAATTTCAATTGAATATTTA------TTTTATATATTTTGAATATTTA----TTTTATATATTTTCATTGAATTATAT-----------------TGAAATTCTATTTATTATTTATTAAGGATTATTAT--------------------TATAATTATTAATTCTTTTTCTTA------TTTTTCAATTGAAATGAAATTGAATTTTTTCATTTT--ACTTGAT-GTTTTTTTTTATCTTT-ATTTTTC------------------TATTTTTATATTCATTAAAAAAAATGAGTATGAAGAATAATGAATATGA-TATAGAATTATCAAATGATAATATGAATATAAAAAA-ATTAAGAAGGTGGTGATCAATTCC---------ATTAGAAATAGAAATTTTCAAAAT----GAAGATTGGGTTGCGCCATATATATCAAAGAGTATAAAATAATGATGTATTTGGTGAATCAAATATAAAATAATGATGTATTTGGTGAATCAAATACATGGTCCAATAACGAACCCTTTTCAAATTTTCATTATTCATTAGTTGATAATCTTAGTTTAGTTGAATCTTTTTTGAATTGTAAATATTTTTTTT--------CAGTCACGCCTAATTCATATCGAGTAGACCTTGTTGTTGTGAGAATTCTTAATTAATGAGTTGTAGGGAGGGACTTATGTCACCACAAACAGAAACTAAAGCAAGCGTTGGATTTAAAGCTGGTGTTAAAGATTACAAATTGACTTATTATACTCCTGACTACGAAACCAAAGATACTGATATCTTGGCAGCATTCCGAGTAACTCCTCAACCGGGAGTTCCGCCTGAAGAAGCGGGGGCTGCGGTAGCTGCCGAATCTTCTACTGGTACATGGACAACTGTATGGACTGATGGACTTACCAGTCTTGATCGTTACAAAGGACGATGCTACCACATCGAGGTCGTTGTTGGGGAGGAAAATCAATATATTGCTTATGTAGCTTATCCTTTAGACCTTTTTGAAGAAGGTTCTGTTACTAACATGTTTACTTCCATTGTGGGTAATGTATTTGGTTTCAAAGCCCTGCGAGCTCTACGTCTGGAAGATCTGCGAATTCCCACTTCTTATTCCAAAACTTTCCAAGGTCCGCCTCATGGCATCCAAGTTGAAAGAGATAAATTGAACAAGTATGGTCGTCCCTTATTGGGATGTACTATTAAACCAAAATTGGGATTATCCGCAAAAAACTACGGTAGAGCAGTTTATGAATGTCTACGGGGTGGACTTGATTTTACTAAGGATGATGAAAACGTAAATTCACAACCATTTATGCGTTGGAGAGATCGTTTCTTATTTTGTGCCGAAGCGCTTTATAAAGCGCAAGCCGAAACGGGTGAAATTAAAGGACATTACTTGAATGCAACTGCGGGTACATGTGAAGAAATGATCAAAAGAGCGGTATTTGCCAGAGAATTGGGAGTTCCTATCGTAATGCATGACTACTTAACTGGGGGGTTCACCGCAAATACCAGTTTGGCTCATTATTGCCGCGACAATGGTCTACTTCTTCACATCCATCGCGCAATGCATGCAGTTATTGATAGACAGAAAAATCATGGTATGCATTTTCGTGTACTAGCTAAAGCATTACGTATGTCTGGTGGAGATCATATTCACGCTGGTACAGTAGTGGGTAAACTGGAGGGGGAACGTGAGATGACTTTGGGTTTTGTTGATTTGTTACGTGATGATTTTATTGAAAAAGATCGAAGTCGTGGTATTTTTTTCACTCAAGACTGGGTCTCTATGCCAGGTGTTCTGCCCGTGGCTTCAGGGGGTATTCATGTTTGGCATATGCCTGCCCTAACCGAAATCTTTGGGGATGATTCCGTACTACAGTTCGGTGGAGGAACTTTAGGGCACCCTTGGGGAAATGCACCCGGTGCAGTAGCTAATCGAGTGGCTTTAGAAGCATGTGTACAAGCTCGTAATGAGGGACGTGATCTTGCTCGTGAAGGTAATGATATTATTCGTGAAGCTAGCAAATGGAGCCCTGAGCTAGCCGCTGCTTGTGAAATATGGAAAGAGATCACATTTGATTTCGACCCAGTGGAT------------------AAGCTAGATAAAGAGACAAAATAAGCGCGTATAAGCGCGTATAATTCATCAGTTCCTGTTTGTTCTCCTAATTGATTGCAATGAAACTTGGCCCAATCTTTCTTTTTTTGAGGAAAAGATTGGGCCGA-------ATCTAATAAAGAATAAACATCTTATACTAATCCTATACTATGAACTATGAGGGTCTTTGTGTATTTGCATATATCTTTTTTTTATATGTAAAGACCTTAAGATAT----------------------------ACAAAATATAAACATAAGAAGATAAGATCGAAGGAAGACTAAACAACTTATCTATTCTATTCTTTATTGTTGGAACCATAGGCTGAATTATGGATCCTTGGGATTGGATTGGCGGATCATTTTCTATTCCTTAGTTT-CATACCATAGATCAAGCCAAGGGAAGGATCCCTTCTACCCCTATCCTGTATATTGTCTTTTTCGTTCCCTGTTGTAATAGAAACTAATAGAAACTCATTTTATTCTTTGACTATTTGACTATATGACACGAGATTCTACGAGACGAGAATTCATTTTTAATTTATGTGAAGAAACA---------ATGTATCTTTTTGATGATAATTGAAAGTTTTACATGAGAGAAACCTGTC------TTTATATATC--TTTTTTTTTGGAAAAAATTC-------TATCAGAATCACTATCATAATATTGAAATGATTCACCGGATTCCTCAAAAGGAAAATCCTTTATTTT-----CAAGACTCGCTCGTTTTTCATTAACAATCTTAATGATTGGATCATATGCTTCATTTGAATTCTGATGAGAAAT----------------------AAAAAGAAATAGTAAAA--TTATTTTTTCTTC------------------------ATCGAATGACTATTCATCTA-TTAGTATTAGGTTTTCATAAAATAGGGGGCAGAAAGAATATATGGAAAAATGTTGGTTCAATTCGATGTTGTCTAACAAGAAGTTAGAACATAGGTGTAAACTAAGTAAATCAATGGATAGTCTTGATGCTCTTGGACATACCGGTGGAAGTGAAGAAACTATTCTAAATGATCCGGAGAAAAAGATTCCTAGTTGGGACAATTCTAGTTTAAGTAATATGAATTATCTAAATTATTATTATTTCTTTGATAACAGGAATATTTTGAGTTTGATCTCTGATCATACTTTTTTAGTTAGAAATAGTAATGGTGACACTTATTCTGTATATTTTGATATTGAAAATAAGATTTTTGATATTGAAAATAAGGATTTTGATATTGATAATAAG---------------------------------GATTTTGATATTGACAATGCTAGTTCTTTTTTGAGTGAACTAAAGATTCTTTTTTCTAGTTATT------TGAATAGTGGGTCTAATAGTAGTAATTACTACTATTATTATTCCATGTATGATACTCAATCTAATTGGAATAATTGGAATAATCACATTAATAGTTGCATTGATAGTTATCTTCGTTTTGAAATCAGTCTTAATAGTGACATTTACAGTGATATCGACAGTTACATTTCTAGTTTAATTTGTATGGAAAGTACAAGTAGTATTGAAAGTGGAAATTCTAGTATCAAAACTAGTAGCAGTTATTTCAATATAA---GAGAAAAATATAATGATTTCGATATATATAATATAAATACAAAATACAAACAGTTATGGGTTCAATGTGAGAATTGTTATGGATTAAATTATAAAAAATTTTTTAGTTCAAAAATGAATATTTGTGAACACTGCGGATATCATTTGAAAATGAGTAGTTCAGATAGAATCGAACTCTTTATTGATCCTGGCACTTGGGAGCCTATGGATGAAGATATGGTCTCTATGGACCCTATTGAATTTCATTCAGAGGAGGAACCCTATATAGATCGCATCTCTTTTTCTCAAAAAAAAACGGGTTTAACTGAAGCTGTTCAAACGGGCGTAGGTCAACTAAATAGTATTCTCATAGCAATTGGAGTTATGGATTTTCAGTTTATGGGAGGTAGTATGGGATCCGTAGTAGGTGAGAAAATAACCCGTTTGATCGAGTATGCTACTAATCGATCTCTACCTGTCATTATTGTGTGTGCTTCTGGAGGAGCACGCATGCAAGAAGGGAGTTTGAGCTTGATGCAAATGGCTAAAATATCTTCTGCTTCATATGATTATCAATCAAATAAAAAGTTATTCTATGTATCAATCCTTACGTCTCCTACAACAGGTGGAGTTACAGCAAGTTTTGGTATGTTGGGAGATATCATTATTGCTGAACCTAATGCCTACATTGCGTTTGCGGGTAAAAGAGTAATTGAACAAACATTGAAAAATACAGTACCCGACGGTTCACAAGCGGCTGAGTCTTTATTCCATAAGGGCTTATTCGACCCAATCGTACCACGTAATCTTTTAAAAGGTGTTCTTAATGAGTTATTTAAGCTACACGGTTTCCTTCCCTTGAATCAAGATTCAAAAAAAAGATTTTAA-AAAATATTTAAATTCTTCATTTTCAAATGGAAGTATATCACTAGCTTCAGTTATTTTTATTTGTAGCGAATACGCATTTAGTTCATTAT-------AATGAAA----------AAAAAAAAAAACAAAACTAAGAAGATGGTGTTTTCTTTGGGGACATCAGTTATCAGTGTAGTAAGAGTCAGAAGTTTTGGATAATGACTTTTTGCCTCGGATCCTTTTTTTATTCTACCTCTATTCCTGATTAGGAATAAGCATCCCTCTCTCTATCTACAAGATTTCTTTCTCCTTCCGA---------TAAATCCGGGAAAGAAAAATTATTTTCTTCGTCCTTTTGACATATTCATATAT----------AGAAC-AACAAAA-----------------------------------------AAGATATCGAAAAAA------------TAAAATAGTAAATAAAAAGAAAGAAGAAATCTTAAATCAAATAAAGAAAATATAAATATTCAAATAACAAATAATAAGAATATAGAAGTTATTTTTATTTAGCGAAAACCCCCGTTTTTAACTAAGAATCC------TTGTTTGTTGGATAAGATTGGTTAAAGTCGGGAACTCCTAAAATAAACTCTTTTCTATCTTTCCTTTCAAAACACC-TTTTTGTTTTGAAAGGAAAGATAGAAAGACGATAAAGATAAGGATGGGAGAAGAAGAATCCAATTTATGAAAGCGGATTCTCATACATATTCGTGTAGAAAGAGGAATAGGTACACTTCATTGAGTTCTACATTCGTTATTTATTATTAAATACTTAATATTAATA------TTATCTTAATATTCTAT------CTAATAGATAGACTTATCATAA-------GATATCTTT--------ATAATTATAATTTAGAATTATAATAGGTACAAATATGAAATTGAGGTACCCATTCTATGATAGATTTGAACTTTCCCTCTATTTTTGTTCCTTTAGTGGGCCTAGTATTTCCGGCAATCGCAATGGCTTCTTTATCTCTTTATGTCCAAAAAAATAAGATTGTTTAAATATGATGGGACCAAATCTCATCAATTTATTTCAACACTGGATCATCATACAGATACTTTTTTTTT--AATGTAATATGATA----------TATGTGGCC--TTTCCGAAAACAAA-------------------TGGAAGAGTTGTTTTGTTATGTATGCCGATGCATTAATATACGCATTAATGCAGTCAGTATGTATATGCGGTTATAGCTTAATCAATTAAAT---GATTCAATTCAAAATGATCAGCAAATC--TTTTTTGAAAAATCTTT-GAAATATAAACTCAATGTATCTAACCAATTCTTCCTAATGGTTCCTATCGAAATGCTGCTAGTTGATGAAAGTTACTTCGGGATAAAGCAAGAAAAGTCGAGTCAAATCCA---TTTGGGTTATTCTC---TCAATTCCAATCGAATGCAACTGGATCTAGTATAGTATGAACTGGCGATCAGAACATATATGGATAGAACTTATAACGGGGTCTCGAAAAACAAGTAATTTTTGCTGGGCCTGTATCCTTTTTTTAGGTTCACTAGGATTCTTAGTGGTTGGAACTTCCAGTTATCTTGGTAAAAATCTGATATCCGTATTTCCGTCTCAGCAAATTATTTTTTTCCCACAAGGGATCGTGATGTCTTTCTATGGGATCGCAGGTCTATTCATTAGTTCTTATTTGTGGTGTACAATTTCATGGAATGTAGGTAGTGGTTATGACCAATTCGATAGAAAAGAAGGGATAATGTCCCTTTTTCGTTGGGGATTTCCTGGAAAAAATCGTCGCATCTTTCTTCGTATCTTTATGAAAGATATCCAATCAATAAGAATGGAGGTC------AGAGAGGGTCTTTTTCCTCGTCGTGTCCTTTATATGGAAATAAAGGGCCAAGGAGCCATTCCCTTGACCCGTACTGATGAGAATTTGACTCCACGAGAAATTGAACAAAAAGCTGCCGAATTGGCCTATTTCTTGCGCGTACCCATTGAAGTATTTTGAAATGAACTAATGAACTGAAGAAGAAATCTCAGCATGAGAGAAGGAACTTAATACATCTCAAAAGCAGGAGGACGCATATGGAACAATAT---TAATAATAATAAAATCTAATATAACTAA---TCAAATAAAATATATTA--------AAAAAAAAATAGATTAAAGAGAATCTAAACTATTTGTACACAAAAACTATTTTGTATACG-CATACACAAGGCGTCCAGCTTCAGTCTTTATACTAGT---AAAAGGTCTAATAAGTATAGATTCATCAAATATCCTAACATGTCTTTTGTTTTCGTAAAACATAATTCCTAT--------------TTTTAGGCCTTTGAATTGATACCCTATCCCCGCGCTACGGTTAGACAGTGAAATCTTTCGAATTCGAAATAGAAATAAAAGAATTAAAGGATCCGGTAGGATTCGTCTTGAAATCCAAATTATATTTTTTAGTTA-AAATGGGTTTTCAAGTCTT--------GGAATAAATGAAGGGGAAATCGGTTAAAATTTGACTAATTGTGATCTCTGGAATATGGAAAGTG----------------GAAAGAATATTTACTTC--------TTTTTTTTCATTCGAAAAGGGCCTTTCTTGTATGTTCTA----------TTCTAGATCCAAAGACTCAATTCTTACACAAAAAC-------AAAAATAGGAAAAGATCCATAGGTTCGATACCTTATTCTTGTTAGAGTTATAGACTCTTGTTATAT--GATTCGTGCTTCATAGAAATATCAGATAGAATCGACGAATGAAACAGGTTCATTAACAATTAACATCACGGATACAGAATGAAAAAAAAGAAAGCATTGGCTTCCCTCCCATATCTTGTGTCTATACTCTTTTTGCCCTGGTGGGTTTCTCTCTCATTTAATAAATGTCTAGAAACTTGGTTTCTTAATTGGTGGAATACCAGGCAATCCGAAATCCTTTTGAATGATATTCAAGAGAAAAATTTTCTAGAAAAATTTATGGAATTAGAAGAACTATTCCTGTTGGACGAGATGATAAAGGAGTACTCGGAAACACATATGCAAAGACTTCGTATAGGAATGCACAAGGAAACAATACAATTAGTCCAAAGACAAAATGAATATCATTTCCATATCATTTTGCATTTCTCTACAAATATAATCTGTTTCGCTATTCTAAGTGGTTATTTTTTTCTGGGTAATGAAGAACTTTTCATTCTAAATTCTTGGATTCAGGAATTTCTCTATAACTTAAGTGATACAATCAAAGCTTTTTCGATTCTTTTAGTTACTGATTTATGGATCGGATTTCACTCGACCCATGGTTGGGAACTAATGATTTGTTCGATCTACAACGATTTTGGATTGGCTCAGAATGATCAGATTATATCTGGTCTTGTTTCCACTTTTCCAGTGATTCTAGATACAATTGTGAAATATTGGATCTTCCATTTTTTAAATCGTGTATCTCCTTCGCTTGTAGTAATTTATCATTCAATGAATGAATAATTCTTTAGATCTTTTGATATCAATCAAATCAGAATCTTTCTTCGTGTAAAAAGAAATCATTTTTCATCTTACTTATTTT-------TGATACTTCTACCTTTTCAATTCAAGGTATTAATACTATATTCCACCAGTACAAT-------------TCTTTAAGTACAATCAATACAATGGCAAACTTGTGGATAGGGAATTCTACTAGCTACCTATCGAATTTATTGTATAAATTCCGGGGATCAATGATTGGACCATGCAAAATAGAAAGACTTTTTCTTGGGTAAAAGAACAGATGACTCGATCCATTTATGTATCGATCATGATATATGTAATAACTCGAGCATCTATTTCAAATGCATATCCCATTTTTGCGCAGCAGGGTTATGAAAATCCACGAGAAGCAACTGGGCGAATTATATGTGCCAATTGCCATTTAGCTAATAAGCCCGTGGATATTGAAGTTCCGCAAGCTGTACTTCCTGATACTGTATTTGAAGCAGTTGTTCGAATTCCTTATGATATGCAACTGAAACAAGTTCTTGCTAATGGTAAAAAAGGAGCTTTGAATGTAGGAGCTGTTCTTATTTTACCCGAGGGATTCGAATTAGCCCCCCCCGATCGTATTTCTCCCGAAATGAAAGAAAAGATGGGCAATCTTTCTTTTCAGTGTTATCGTCCTAATAAAAGAAATATTCTTGTGATAGGTCCTGTTCCCGGTCAGAAATATAGTGAAATCGTCTTTCCTATTCTTTCCCCCGACCCTGCTACGAAAAAAGATGTTTACTTCTTAAAATATCCCATATATGTAGGTGGGAACAGAGGAAGGGGTCAGATTTATCCTGATGGTAGCAAGAGTAACAATACAGTTTATAATGCTACATCTGCTGGTATAGTAAGCAGAATAGCACGTAAAGAAAAAGGGGGATATGAAATAACCATAGTTGATGCATCAGAAGGACGTCAAGTGGTTGATATTATACCTCCAGGACCAGAACTTCTTGTTTCAGAAGGTGAATCCATCAAGCTTGATCAACCATTAACAAGTAATCCAAATGTAGGAGGTTTTGGTCAGGGAGACACAGAAATAGTTCTTCAAGATCCATTACGAGTCCAAGGCCTTCTGTTCTTCTTGGCATCTGTGATTTTGGCACAAATCTTTTTGGTTCTGAAAAAGAAACAGTTTGAAAAGGTTCAGTTGTACGAAATGA----------ATTTCTAGATCTAGAGATTCCTTAAAATAAAGTTGGTAAAAGTGCCAAATTCTTGTTGATCAATAGAA-TGATATATGATTCAAAAAATTCTATAAGTCTTTTCTTTGTTTGTTTT-------TTTACTC---TTTTTTATTTTGCGGGATGTCTGAAACTCATTACTTGTATACCATTCCTAATGAGAGAAAATAAGTATACAAATACAAAGGAGTAGAATAAAAGGCAAAGACGGTAA-----AAATGAAAGT------AAAAAAGATTTATATAAAGTATTCTTAGTCTTCCTAATCGTCTATTCGATTTGATACAAGACGACACAAGAAAAATAATTTCTTGTGTCGTCTTGTATCGAAAGAATCATGATTTTTTCTCCTGTTTGCCAAAGATTCTTATTCC----TTATTTTCTTTTCCGGGTCTAATTTAACAAATAGAACTTCTTCAATTCACTTCAACTTATAACTTAGGAAAAGAATTAAAAC-------AAAAAAAAAGACTTATCTTGTTTTGTTTGTTTTGTTTCGGTTGAAAAGCGGATTAGATCTTTACGCATATCCAAATCTTTCTTTATTATCTCATTACAGTTTTCTTTTTTTTTTT---------ATTTGTTTTAGTTTAGTAGAAAGAAATAGTTGAGTAGAAAAAGAAAAGGATTTACAGGATGTTTCATATGGATAAATCCATACGTATTGGATTATTAATAAAATCGTTCATAAAATCGATGGATTCCTCCTTTCTTGTTGCTTCAT--------------ATCATATTCAAAATATTGACAA------------TATAGTTAAT------ATTATGTTAGGAACGACAGAAACTATGAATTA----------TAAATTCTTCAAA-----AACATCCT------AATAAAAAA-----GGAATAGAATAGAGTGTGTTTGAAACATCAGAGCAAAGGATCCTTTTTGTCATTTCTCAAAATAGAATATTTGGATTATGTTGACTGAGATTCCATATACTTTTTAATAGATCAAAG-------------------------TCTCGCTCTAAGAGTAAGAACCCATCGGGATCGGGGCCTTACCCCGCTGAGTTCTTACTCTTTCATGTCTACAATCTAGTCTAGTTCATATGATTATTACAGTATTACAGAGATGAACCCAACCCGGAATAGGAGCCGTAAAAAAAAATGCCTATTAAACCGATCACAGGAATACCAGTTACAGTACCTATCAGCCAAAGAGGAATCCTTCCAGTAGTATCGGTCATTT-CCCCCCTTCTTTTTCTTCAAGTGGTCATGCTAGAGACAAAAACAGTCATGGATAATTATGAGGATAGTATCTTTCCAAATGGGATAAGAGAATTCCTACTAT-TACTAT--TTCTATTTCTTAATTGAAGAAATAATTGGAAAATAAAACAGCAAGTACAAAAATGAGTAATAAACCCCAGTATAGACTGGTACGATTCAATTCAACATTTTGTTCATTCGGATTTGATTGTGTCATAGCTCTCTAATTTCAATTAGGTTTATCGTTGGATGAACTGCATTGCTGATATTGACCCTAAAAAAGAAACAGTAGGTACAGCCAGTCCATGAACAGCCAACCATCGCACTGTAAAAATTGGATAGGTTCGATCTATGGTCATTGGGAACCTCCTAAAAGGATTTACTAAATTCATCGAGTTGTTCCAAAGAATCAAAACGGCCAGTTATTAATGGAATCCCTTGTCGGCTTTCTGTGAAATATTCATTTGGCCGAGGACTCCCAAAAACATCGTAAGCTAAACCCGTACTGACGAATAACCAACCCGCAATGAATAGGGAAGGTATAGTAATGCTATGAATGACCCAGTATCGAATACTAGTAATAATATCAGCAAAAGAACGTTCTCCCGTGCTTCCAGACATGCTGAGCTCCACAAATTCTTGTATGTTG--TTAAAAAAAAGGCGGGCCGATTCCGTGAAAGATGGAATCAGTAAATCTAAAACTACTGATACTGGATCTTTGTGAGATCGTCAATTTTGTACCAAAGGTGTATTTAGAGTAGACCGAATCAGTATAGCTATCCTTCCTCTAGCGCTGCAACGCAGCCTCGATCATT-------------------ACCATTACCGAAAGGAAATGGTATTGCTATATCTTCCTTGTCTAT---GTATAAATGTATTTTCCTTAGAATAATATTTCTAAT------------------ATAAGATTAAAAAAGGTTTATATTAGCAGATTCATCATAGTAATAGAAGTAATAGAAAGTAAAGATCTTGAATGGATGGGC-TCTAAGAATTAA--------------TGAGATATATCATGATTGAAAGATCTCATTATATTCATATAATTCCATTATATGTTATGTGAAATCTATAAAACCCTTTTTGGTGG--TTCGGTTCATATTTTC--TTTTTTTGAATCCTCTCGTTTTATTCAAGTAATTGGTAATTGTTCGTTCATAGAATAAATATGCTAATAC-----TCTTTC----------ACTTTGAACTTCTAAACTGAAGTTCTTATTACTCTTCTAA---------------ATAGTAATTATTAGAAATGGAAATTCTTATTACTATCCCTAAT------CTATTGAATTC-------TTTACTATTTCATTTT-AATTGGTTAATTGGAATTAA-------TATATTAGAATTAGATTTCCTATTTTTTATTATTCTTTTTTATA-----------------TTTAGTATTTTTAATATTTGTG-AAAAG-AAAAAAAAGAGATCGTTGGAACAATCCATATTCGTGATGCAACTGTTGTTACATTAGATCTCCCCAAGAGTTCTTTCCTTATGGAACTACAATACAAAACAAAGATGGGATTCTTTAATATGGT-TAAAGAATATAGAACCTAAAACCTAAAAGGGTAATAGAAGTGGCTCTTCTTTGAATCGAGTTGGCCCG------------------------AAATCAAATTCAAATGAAAATATTCAATAATTTTAAA------TTTTTTGAAAAAGTCAAGGTTTTC----TTTTTTTTTTTTTAGTGTCCGTCTATAATGACTAA-------------------------TTAATCAATTTAACTTT--------AAATTGGAACTAAATGAATTCTTT------CAATTAGTTTTTATTACCGTCAGACTTAGGTAAATGTTTTATTCATATATGTAGTAAAAGAACATATCTAATTTATCTTTTTCATGCCTATTCTAACTAGATATTTTGGTTTTTTACTGGCTGCTTCAACTATAACCCCAGCTCTATTTATTGGTTTGAACAAGATACGACTTATTTGAAATGAATCAAATTCAATAAACAATTGAAAAAAAATCAAAGTCAAAGCCTCTCGCAGAATAATGAATTTCAGGTATTCTATGGTTCTTTCCTGCGTCAATTGCCAATTCCTGGTCATTGAGATTCACGGATAATTCAGATTAATATTTGGGGATAGATCTTACCTCTCTTTTTATTCCCTAAAACAAATTGAAATGATTGAAGTTTTTCTATTTGGAATCGTCTTAGGTCTAATTCCTATTACTTTAACAGGATTATTTGTAACTGCATATTTACAATACAGGCGCGGTGATCTGTTGGATGTTTGATTGAGTAACATCTATTTTTTTGATTGACCTCC-----TCCTTGTAGGAGGTCAAATTTCAGTTACAATTCTAC--------TTTTTTTGTTTTGTTAAGTTATTTC------------ATTGTAATTTGACATAACATAAACGGAATCACGCTCTGTAGGATTTGAACCTACGACATCGGGTTTTGGAGACCCACGTTCTACCGAACTGAACTAAGAGCGCTTGTATATATCCTAT-ATACAGTAGATATATAACAGTAGATACGATTGTAAAGAATAAGGA-TTTTTTTACCCCGAG-GCTTA---------TTTTGTGCATATAGTATGTACAAACG------AAAGATTATGTCCAAAATTTCCCGATCTTACTCAATAAATCCC-TGAAACTGTCCATAGGAGAAAGAATAGGTAGGGTAGGGATGACAGGATTTGAACCTGTGACATTTTGTACCCAAAACAAACGCGCTACCAAGCTGCGCTACATCCCTTTTAAAAATTGTTGTACAGTG----------TCATTGTATAAAATCCATGTCTTT--------TTTTCCACATCCTTCTTTTT--TGCTTTAACTATTTTAACTCTATTTTAACTATATAGACTATATAGATAGATAGAGAATGTTCTTGTCA----TTTTTTTTTAAGGGGCGGCAAAAATTTA---------ATTTGCTGGGTCATTATACCATTATACATATGCATTTTAGTTAGTAATTCCTAATT-CTAATTTCATTTC------AAGCAAAACCAAATGATCTTGAACTAAAATATCGGATTATCTATGATCTATTTATTAG------AATATCAAACTAGG---------------ACTAGATATGTATTACAATATACAATAA---------------AAATAAAGAATTAAAATAAATAAGAAAA----------------------------------------------AATAGAAAATAAAAGAAGAAGGAGGATTTGAAATGCGAGATATAAAAACATATCTCTCAACGGCACCTGTGCTAACCACTCTATGGTTTGGGTCTTTAGCAGGTCTATTGATAGAAATTAATCGTTTATTTCCAGATGCCTTGTCATTCCCCTTTTTTTCATCTTGATTGAATTCTTGTATTGATCTGTGAAAAAATGAAGAAGATTTGAGATACAATTCTACGTAACATGACTCCAATTTTGCTCCCTTTTTCTTTCCTATTATAAA-----AAAAAAAAAAGAAAGAGAAAGAGTGTATTGAACCTCAGTCAAAATACAGTGAATCTACGATAGAATTTGGGGGAAAAGAAATGGAAATGTGGATTCAGTCTAGGAGCGCGAAATTCTAACATAGAAAGAAGAAAATAATGAGATTAGGATAGAAATCATTC-CTAGTTAGAAAAAATTGTATTAATTAATT-----------------------------ATTAAGATATTCTTAATACTCTTATATTAATGAATATGAATCTTTTTATTTCTAATTA----------TAGTAGAGTAATTCATAGTAATTCTATTTTAGATTAGAGTACTTCGAAGTCATTCGAATTCTAATAATTAGAAAAAGAAAATATTTACAAATTCCATTTCTAGTTAGTAACTTTTATT------------------------AATTTTTAT----------TAATAGAGTATAGATATAT--------------------AATATAGATTCTTTTT------TTATTTTCTTTTTTTCTTTGGTT-----GGTTCGGATCAAAAATAAAATGAAGAGAGTTATAAAGTGAAGTCGATCCAAAATGAAAAGGAGGTTCATGGCCAAGGGTAAAGATATTAGAATTCTATTGATTTTGGAATGTACCTGTTGTGTTCGAAAGGGTGTC---AATAAAGAATCGCCAGGCATTTCTAGATATATTACTCAAAAGAATCGACACAATACACCCAATAGACTAGAATTGAGAAAATTTTGTCGCTATTGTCAAAAGTATACTATTCATGGGGAAATAAAGAAATAGATGGAACGGAATGCGTGTGTGATTTTTCCAAGTAGTGGGAAGAGTAAGAACTTTACATCTTAACATATATAATACAAACCAAATCCTATCTTGGTCGAATCTTAACTT-----------------AAATGAATAAAATGAATAA-GAAAAAAAATAGGATTCTATTTTATAGATTATTT------TATATAGAAGGAATAAACAAACAAGGAATAAGTAAACCATGGATAAATCCAAACAACCTTTTCGTAAATCCAAGCGATCTTTTCGTAGGCGTTTACCCCCAATTGGATCGGGGGATCGAATCGATTATAGAAACATGAGTTTAATTAGTCGATTTATTAGTGAACAAGGAAAAATCTTATCTAGACGGACGAATAGGTTGACCTTAAAACAACAACGATTAATTACTATTGCTATAAAACAAGCTCGTATTTTATCTTTGTTACCTTTTCGTAATAATGAGAAACAATTGGAGAGAGTGGAGTCGATC---------------CCTAGAACCAAAAATAAAT----AAATATACTCCTCAAAACTCCAATCGGAACTCAAGTTCATATTAATGTTTTGCTCG----AAAAAAACTAGAATCCAGATTTTCT-------------------------------------------------------------------------------------------------------TTTTCTTCTATCTTCCCGGAGTCCATTCTCCGGGAAATCCTGTTTCAATCATT--------------------TTCGATTCAAATTCTTTTATTT----------GATTTGTATTA--------TTTTTGATTTATTATTTTATTTGAAATAATATCAAAACAATTTTGATTTGATAGGGCTATTTGCGCAAGTATTTTACGATTAAGAAGCAATTGTCTCTTGTACAGATTGTGGATAAATAGGCTATAACTATAGAATAGCCTATCCTCACGAGTTACCGCATTTATCCGAGTGATCCACAAACGACGAAAATCTCTCTTTTTCCTGCTCCGATCTCTATGAGAGGAAACTAAAGCTCTCATTCTTTGTTGAGTAGTTGTTCGAGTAAGTCTTGAATGAGCCCCTATAAAGGTTGATGCAAATAAACGAATCTTTTTTCGACGTCTCCGAGCTGTATATCCTCGTTTAACTCTGGTCATTGAATCAAATGAAACTTTCTTGAATAACTAATTGATTTCTCTTCTTTCAGTCATCCTTTTCCTCCGGTCGATTAATAACAAAACGGATTCTTCCGATATATAAAATAAAAATTCCAATGGCTTATGCGACTATGACCTTCCCGACCACGATTTTTTCTTTCTTAAAGGTATCTCGCCTGGAAATAATAAATCCGACTGC-TACTAAAGAAAAAAGAATAGTTAAAGAAAAAAGAATAGTGGGTTCCTTCGTTTCTATGGCAACTTCTGAAACAGTGAGGTCCTCTCTATACACCGGAGCCTCTTCTTTCCTTTCATCGAATTTTATTGTGAACTTGTATAATTCACACTCTTTGGCTCTACCCATCCTTTTTTCAATTAGAATTC----TTTTT-----------TCAATTCTAATTCTAAATTAATAGTCC-TTTTCACATTCACAAAAAAGGCTATCCATACAGTGACGGCATTTCATTCTGAAAGTTGGCTAGGTAGCTGACCCTGTTAGTCCGTTTTCTTTTTTTCAATAAAAGGAATAGTAGCATAACCTTTTTCCTCCGCTTAATGGATAACTAATTGTTA-CCAATGGAGAATTCCTTCTCATCTCAAACAGAGTGATTGGATTTGCACCAATAGAAACCATAAATTCATAACAGAATTAGGTAGATGATAGATCTGCATTTTTATAGACTAG----------TCAATTAAAAGGCCGTCTTCCACTCTATCTATCCTAATTTATTGGTAGTGGTAGTGGTCGTTGATACTGGAAAAAATTTTTTCATT------TCTTCAAACTCATGATCTGAACTGAACGAGTCGCACATACACCCTAGTACATGTTCCTCGACGCTGAGGACATCCTCGAAGAGCGGGAGATTTAGTGACATTTCTTATTGGCTGTCTTGCGTTTCTAATAAGTTGTTTAATGGTTGGCATGGCGTGTCTATATAATCTCATTCGATATAGAATAGAGCA----GGTTGGTTTAGATCGATCTTAACCTGATGGTTGAT-GATTATGAATGATTTCTATTCACACGGAAAATTCGAATTTTTAATTTAAAAGGAATTTATATATT-------TATAAGGAATCCCCAGTATTTTCATTTTCGACCGCTACAAGATCAACGATGCCATGAGCTTGGGCTTCTGTTGCTGACATAAAAACATCCCTTTCCATATCTTCGGATATAACCCATAAAGGATTGCCCGTTCTTTGTACATAAACTTTTGTGAGAGTTTCGCGAAGCTTCAATAGTTCTTCTGCTTCCAGGATAAATTCCCCTGCTTGTGCCTCATAAAAAGAACTAGCAGGTTGGTGAATCATAACCCTGATGATATTGATAGAACATCATGA---GTTCTTCTATCTATATATTGCACGATTGATTTCAAGTAAGGGGGAATCAAAATAACAAT-AAAAAATAGAATTAAACAACCGTACGGGCATTTTTTGTAAATTGCATACGGCTCTGCAATGGAATT--------TCTTTTTTCGATAG------AAGAAATTCTATCGAAAAGAATAAATAGAACCTATC-CGATCCAAATCGTTAAATGATCCATTTACCACCCTTCCTTTCGTAGTAGTTAAAAAGATACTATGATGGTTCTGTTGCTTTCTATATTTAGA---------TATAGATTTCTCTATTTATCTCGTCTGTGGTTTAGCAATCCCAAAGTTTATTTTTGATATGATCCAAGAAGGAGAAAATAA----TTTTTTTTCCA---TTTTTTTAACTCTTTTTCTCATAAAACATAAAAATAAGAATAAGAAAGAGACTTCTGGTGTGGAAGAATAATGGTTTGTGACGCTAAAATTGACTCTTGCTTGACACATAAAATCAAATTGGGAATAACCCTTCTTTCATACTACTATCTCGATACAAAATCTCATGTTAG--AAAAAAACAATAATGGTTTGTTCATATCGAACTCGAAGTGCCATGCTATTATTACTTATTCTTTATTTGATTCATATTCGATACAGCGAAGGCATAGTATTC--------------TCAAATAAAAAAACTCATTGGCGCCAAGCGTGAGGAAATGCTAGACGTTTGGTAATTTCTCCTCCGACCAGAATGAAAGATCCCATTGAAGCGGCTAATCCCATACATATTGTATGTACATCCGGTGACACAAATTGCATAGTATCATAAATGGATATTCCTGGTATTACCCATCCGCCTGGAGAATTTATAAACAAATAAAGATCCTTAGTATTATCTTCTATGCTGAGATATACCATGAGACCAACAAGTTGATTCGAGATCTCGTTATCAACCTCTTGTCCTAAAAAAAGTAATCTTTCTCGATGAAGTCGGTTGATTAGGGCAAATTTGTATCCCTGAGGAACCGTACGTGCACCTTTGGATGCATACGGTTCGAAAGAATTGCG--AAAAAAA-AATCAATGTGTCGATTCCAATCCTATTTCTTTTTTT---TTTTAACATGAGTTTTGCCCTCCTTCCCCTTCCCTATATTCTATAATGTAGAAAATCAAAAAGAATTTTATGAACTTATTTAACTAACTTCTCATTGATGTATTGTTTCATCGTAATTAAAATGACGATGTCATTTTCTTGTTCCTGAATGGGCCTTTCAATTCTTTTAGGTTCTTGTTCTACTCCGGGGGAAGATTTGTCCGAATTCCATTTGCGCATATAGGTCAAATGATTCCAGTACCACTTCTTTTT------TTTTCAACTATTTCATACCTTTCCCCAAAATATTCGATGTATTCATCATACTACTCCATTGGTAAGTAG--------TTTTCTATTATCCATATAGTAAGTA--GTAA-----GTATAATAAGAGTCTATGATATAAGTGGTAATCGTG---------TCTATTCTACATAACTACATAATATATTCTATTCTATATTTTCTATTCTATATTATAGAAATCTATTCTATATTATAGAAAGTTATATTATATTCTATTGAATATTGGATTACTAATGAAT----CTCCTAATTTATTAATAATTTAATTACATTAATATTTTTATATTTTATTTTTCTATTATTTATTAT---TTATTGAATATTTCTTATTTA---------TTATTTCTATTACTACATTTACACTCCCATTCTATTACTTTGAC----------TCT-TACCATTTCCAATTTGGTATTCTTTGAACGGAGCCTGGATATTTGATTTTATCAGTCCAAGTAAACCATCAATGATTTTAATTGATAATATTAATCCCCAATAGGAATTATTGTGCTTCACGCTCCAAATCATTGATGGTTCAATCAATACAATATTCA----------ATATATATTTATTGGATTGGGCGAAACAGAGAATACTCGATCGGGGGAGATAACGGGGAAATACCATATGACCAATATGTC-TGACAAGTCGCACTATACATCAACCCAAACTGCATCTTCCTCTCCAGGACTCCGAAAAGGTACTTTTGGAACACCAATGGGCATTAAGATA-AAGAAAAAAATTAAGTACTATACTTTACTTTAATATGGAAACGTAACAATG-GTTTTATTGTCTTCATCATTTTTTCTCTTTCTTTTCTATTTTTATATTCTATATATCTAT--------TTCTATATATA------------------------------TAGATAGATATATAGAATATATAAGAATATATATTTCTATATATTT-------------------TTTTCTTTTATATCTT--------------CTCTATTTTTATATCTT-CTATATTTCTATCTTAGATTCTTATCTATTTCTTATATAGAGAATATTAGTATTAGTAGTATTA----------------------AAATATTTCTCTATTCTACTATTATT-----------------------------ATTATCTATTCTTATTCTCTTTTTATATCTTTTAATCTTCTTTCTATTTCT------AATCTTCTATTCT------------------ATATA-----------------TTATAGAACTAAAATAGAACTTAATATTATTATCTAGA-----------TCTATCTAAATAGATAGATTCTA-------AT-TTAGAATATGAGTCTATCTATTTAGTATAGAATCTATTTAGTATATATATAGATATAGTCTATAGATATA----GTATATAG-------ACTTTATATATT---CTATATAGGATATA------GGACTGGAAGGTTAA-----------------TAGAGGAAGACAGAATGAATAAAGAGAAGACAGAATGAATAAAGAAAGATTGTAACGAACGGGATCGATCGGATCAGTCGATTGATCAAATGATTTCGAATTCTAAAAAAGTATTTATACA-TTTTTCCTTCAAAATCCTCCCATTGCGTATTTGTACTTATCGGGTATAGAATAAGATCTGTTTCTCTTTGTTCTTCTAAATAAAAATAAATAGAATTGGTCCCTTCTC------TTTCTATTTCAAAATCTTTCTTTTCTTTTTAATGAAAAATTCATTAAAAAGAAAAGAAGGGAATACAAATAAATCTTAACCCTTTCCTATACAAAATCTACTGAGACAGGTGAAATACACGGTTCTAG-----TCTTTTCCAATGCGATAAAGTTACATAATGTCTATTTCTTTTTCAGAAAAGGG-GTATTTACATGGGTTTACCTTGGTATCGTGTTCATACTGTTGTATTGAATGATCCCGGTCGATTACTTTCTGTTCATATAATGCATACAGCTCTAGTTTCTGGTTGGGCCGGCTCGATGGCTCTATATGAATTAGCGGTTTTTGATCCCTCTGACCCTGTTCTTGATCCAATGTGGAGACAAGGCATGTTTGTTATACCCTTCATGACTCGTTTAGGAATAACCAATTCGTGGGGGGGTTGGAGTATCTCGGGAGGAACTATAACGAATCCGGGCATTTGGAGTTATGAAGGCGTGGCAGGGGCACATATTTTGTTTTCTGGCTTGTGCTTCTTGGCAGCTATCTGGCATTGGGTGTATTGGGACCTAGAAATATTCTGCGATGAACGTACGGGAAAACCTTCTTTGGATTTGCCCAAGATCTTTGGAATTCATTTATTTCTCTCAGGAGTCGCTTGCTTTGGCTTTGGTGCATTTCATGTAACAGGCTTATATGGTCCTGGAATATGGGTATCTGATCCTTATGGACTAACTGGAAAAGTACAATCTGTAAATCCAGCATGGGGTGCGGAAGGTTTTGATCCTTTTGTTCCGGGGGGAATAGCTTCTCATCATATTGCAGCAGGTACTTTGGGCATATTAGCGGGTCTATTCCATCTTAGTGTCCGTCCGCCTCAACGTCTATACAAAGGATTACGCATGGGTAATATTGAAACTGTACTTTCCAGTAGTATTGCTGCTGTTTTTTTTGCAGCTTTCGTTGTTGCTGGAACTATGTGGTATGGTTCAGCAACTACCCCAATCGAATTATTTGGCCCCACTCGTTATCAGTGGGATCAGGGGTACTTCCAGCAAGAAATATATCGAAGAGTTGGGGCCGGACTAGCCGAAAATCTGAGCTTATCGGAAGCTTGGTCTAAAATTCCCGAAAAATTAGCTTTTTACGATTACATTGGTAATAATCCGGCGAAAGGGGGATTATTCAGAGCAGGCTCAATGGATAACGGGGATGGAATAGCTGTTGGGTGGTTAGGGCACCCCGTATTTAGAGATAAAGAAGGGCGCGAACTCTTTGTACGTCGTATGCCTACCTTTTTTGAAACATTTCCGGTAGTTTTGGTAGATGGAGACGGAATTGTGAGGGCCGATGTTCCTTTTAGAAGGGCAGAATCCAAGTATAGTGTTGAACAAGTAGGGGTAACTGTTGAATTCTATGGTGGCGAACTCAATGGAGTCATTTATAGTGATCCCGCTACTGTGAAAAAATATGCTAGACGTGCCCAATTAGGTGAAATTTTTGAATTAGACCGGGCTACTTTGAAATCCGATGGTGTTTTTCGTAGCAGTCCAAGGAGTTGGTTCACTTTTGGGCATGCTACGTTTGCTTTGCTCTTCTTTTTCGGACACATTTGGCACGGCGCCAGAACCTTGTTTAGAGATGTTTTTGCTGGTATTGATCCAGATTTGGATGCTCAAGTGGAATTTGGAGCATTCCAAAAACTTGGAGATCCAACTACAAGGAGACAAGTAGTCTGATACAAAATTTCTTTGCCATCTTTTGCCTCTATTTTTTTT-----------------------------TTTAGAGTATAGAAGTTTAGA--TATCTATAGAGTATTTAGCTATTTAGTATTTCTAATTTGTTAATTTATATAATTAATTGAATCTATTATCTATTTCATT------TTCAATATTTATATTTT----------------------------------------------------AGTATTTAGATTAATATATTAA------------------TATATTAATCTAATATACTA----CTCAAT--------ATATAAATATAGAAGAAATAG----AATAAATACTAAATAGAA-------------------------------------TAGAATCTAATAGTAATAAGATATGACTATATCTATATAG-----------TATGTATATCTAGTA-TATATAGATTCTCTATAATCT-------ATAGAATAAATAGAAGAAATTCTAAATTGAGATTTAGAATTT-CTTTAGTAAATGATAATGATCCAAAATGAATAGGTGTGGAAGCTATAATTGTAAACCACGATCAAATCTATGGAAGCATTGGTTTATACATTCCTTTTAGTTTCTACTTTAGGAATAATTTTTTTCGCTATCTTTTTTCGAGAACCACCTAAAGTTCCAACTAAAAAAATGAAATGATTTTTCATTATTTCCATTGAAGTAATGAGCCCCC-ATATTCATATTGGGGGCTCATTACTTCAACTAGTCCCCATGTTCTTCGAAGGGATCTCTTAATTTTTGAGAGGGTTGCCCAAAAGCGGTATATAAGGCATACCCAGTAAAGCTTACAAGTAAACCGGATATGGAGATGGCGACTAGGGTTGCTGTTTCCATTTTTTCGATAATTTCAAGATCACAAAGAATCACGATAATGTCGTTTATTTACAACTACAACGGAATGGTATACAAAGTCAACAGATTTCAACCCATGATGAAAGAGGATTTATGGCTACAAAAACCGTTGAGAGTAGTTCTAGATCTGGACCAAGACGAACTGGCATAGGGAGTTTATTGAAACCATTGAATTCGGAATATGGAAAAGTAGCTCCAGGGTGGGGGACTACACCACTTATGGGAGTTGCAATGGCTCTATTTGCAATATTTCTATCTATTATTTTAGAAATTTATAATTCATCTGTTTTACTGGATGGAATTTCATTGAATTAGTTGATAAAAACTAGGAAGTCCTAGTTTTTCAATAAAAAAAGA---------TTATTTTA-----CTTAGATTTACTTAATGCTT---------ATTAATGCTT-----------------AAAATACTTAATACTTAAACTTAAGATTACCTAATACTTGGATTTATAGACCATTCTGGTAGTTCGATCGTGAAATTTATTTGTTTCGATATTTCATTTCCGGAATATGAGCGTGTGACTTGTTATAATTGATCCTATTTATAATACAGAGAATGGACCTGTCATCTCTATCAAGATGATTCTACCTCGTCAGATATTTATTCTAGTCTCTGGAGCACGGACTATCTAGAATATATCAATAAAAGAAATATTTGAACTATGA--------TTCATATCTATTATTCAGACCTCGCAACCGGAT---TAAAAAAAATGGAAATAGGTCTTTTCTAAATCAAAC----------CTTCAGACTTCCGAAATAAACCTATTTCTCTATATTTTATTGAGTTATTACATTCATTG----AAGAAGTGATTATCAAATGGTTTTTACTCAGAAACCCTTTGAGTTTAGGAGTTTAGCTTTGGTTTTCTTAAATCATCGTGGTTCTAGTATGAATCTGAGGTTTCAATTAATTCATAGGGTCTCAACAAGATAATTCCTATAAAAAAAAAAAGATAGGGAAGAGAAGATTCAAGAGGCCTATCACGATTAAAATAAAGAAAGATA-ATGAGCCAACTTGATATTGTATTTCTTGGCATTATCATCACAAAGAAGAGATTCCGGATTTTTATTACTTCGTATCTTTGGGTCAAATCGAATCAAGCGGCTAAGCCACAAGAAGTTTGAAACTCTCTATTCCATATCCGTTGAAACCAGTATTTGTGTGTTTCGGCTTGAGCCGTACGAGATGAAATTCTCATATACGGCTCTCAGAGGGGGAGTCTTTCTTGGGTTACCTATCTCAATAAAGTATATGATTGGTTCGAGGAACGTCTCGAGATTCAAGCGATTGCAGATGATATAACTAGTAAATATGTTCCTCCTCATGTCAACATATTTTATTGTCTAGGGGGGATTACGCTTACTTGTTTTTTAGTACAAGTAGCTACGGGTTTTGCTATGACCTTTTACTATCGTCCAACTGTTACAGAGGCTTTTTCCTCTGTTCAATACATAATGACTGAGGCTAACTTTGGTTGGTTAATTCGATCAGTTCATCGATGGTCAGCAAGTATGAT---GGTTCTAATGATGATCTTGCACGTATTTCGTGTGTATCTTACGGGTGGTTTTAAAAAACCCCGCGAATTAACTTGGGTTACAGGGGTGATTCTGGCTGTATTGACCGCATCTTTTGGCGTAACTGGTTATTCCTTACCTCGGGACCAAATTGGCTATTGGGCAGTAAAAATTGTAACAGGCGTGCCCGAAGCTATTCCTATAATAGGATCACCTTTGGTAGAATTATTACGTGGAAGTGCTAGTGTGGGCCAGTCCACTTTGACTCGTTTTTATAGTTTACATACTTTTGTATTGCCTCTTCTTACTGCCGTATTTATGTTAATGCACTTTCTAATGATACGTAAGCAAGGTATTTCGGGTCCTTTATAGAGAATAGAGAAGGCAGATCATAGATATTTGTAATTTATCATATCCGGGAGGAACAAGAGTCTTTCATTGCTGCAACTATGGATTATTGAAAAAGAAGGCATGTTGTTTGGATATTTCTAGTCAACTATGAAGTATTTTTTATTTGGTACGAATCAAATAGTTGAAGTAGATTTTCCTAAAAG-----AGGATGGATTATGGGAGTGTGTGACTTGAACTATTGATTGGTCTATGCAGATATATGATTTTATCCGCCACGTTGGAATTCACAACCCAATGTGTCTCCGCATCCAACCATCACGTCAGTCCCTT-------TATGTAGCATAGGATAGGCCGGTTCGCTTGAGGAGAATATTTTCTATGATCATACCCGAATCATGTCATACATGAACAGGCTCCGTAAGATCCCTAGAATAAGTGATGTGGAATGATCCAATGTTCTATTTATTCACTTTGTTTCATTTTTC-TTTTTTTTTTTTTTAGTAATTTTC-------------TTATAATTAATTGATAGTCTTAGTATTTCGTATTA-------ATTTGATAGTAATCTTAGTAAGTTTTTTATAGTATGTAGATGCATTCATTTCCTCTGCATCGACCCTGATATATGATACTATCGGAGTTAAATAAGGGATCTAAAGAAGAACAGAGGCTAGACTTTATTAGTAACAAGTCAAAACTTTGTATTTTTGTA-------TATGTAATACAATCGAGATGT--TTTGGGGATAAATACCAACCAAAAGACATGAGACAATCCAAAAAGCACTTGATCATAATCGGATTTGTAAGCCGACTTGGATATTGAGCATTTCCTTGTTGACAGAACTAAATTCTTAGCAATGAATAATGAATCGTTGAAACTCGGGGAAATGGAATTTGAGAAATCTTTTCTGACATAGAGT--------------CATTCTACATTATAATTATATATGTAGATATGTAT--------------------------GAAATCTAGATCTTATATGGACCTATTTATGTTCTATGAA--------TCTATTTCTGTGATTCT-----TTTGATTCTTGCTCGAGCCGGATGATAAAAAATTATCATGTCCGGTTCCTTTGGGGGATGGATCCATAAGAATTCACCTATCCAAATAACAAAGAAACCTGATTTGAATGATCCTGTATTAAGAGCTAAATTGGCTAAAGGGATGGGACATAATTATTATGGAGAACCTGCATGGCCCAATGATCTTTTATATATCTTTCCAGTAGTAATTCTAGGCACTATTGCATGTAATGTGGGCTTAGCAGTTCTAGAGCCGTCAATGATCGGTGAACCGGCGGATCCGTTTGCAACTCCGTTGGAAATATTACCCGAATGGTACTTCTTTCCCGTATTTCAAATACTTCGCACAGTGCCCAATAAGTTATTGGGTGTTCTTTTAATGGTTTCAGTACCAATAGGATTATTGACAGTACCTTTTTTGGAAAATGTCAATAAATTCCAAAATCCATTTCGTCGTCCAGTAGCTACAACAGTATTTTTGATCGGTACCGCAGTAGCTCTTTGGTTAGGTATTGGAGCAACTTTACCTATTGAGAAATCCCTAACTTTAGGTCTTTTTCAAATTGATTAAACCA----TTAAATACCACGACATAGGTATCTAAGGAAGATCCAGAAGGGGATCTTCCTTAGATACATC--------AATCTTATTATGATCTATTCTGCAAATATATGGACCGTGTCGGAGATTAAAAATTGATTCTATTCTTT-TTTATT--------TCTAAAAACTAAAAAATGAAAGAATTCCAATGAATTTAAAATGAAAACTTTTTCTTAGGTAAATTGATTGCAAAGTGCTTTTGTAGAGTGCCCAATATATGTTTTACATCTTCTATGCGAAAATATTCCATTTTCATAAGATCTTCTTGACTGTGACTCAAAAGGTCCAATAATGTATGTATATTGGACCTTTTGAGACCATTATAGGTCCTGGAAGACAATTCTGATTGGTCAATAAAAATACATGTCAATGGAATTCTTTTTTTGTTTTTTTTTAAATTTGTTAATCTGTCTTGAAAGGAAAAAAGGGGTAGATTCCATCTGTTTTCACTTTCCTCGAAATTCATGTCCTCTTCTTCTGCATGTAGAAAAGGAATCAATAAATCAATCAAATTACGAGAAGCTTCATAAAGTGCTTCTTTAGGAGTTAAACTTCCATTCGTCCATATTTCTAGAAAGAGTATCTCTTGTTTTTCATTCCCAGTCCCATAAGAATGAATACTATGATTCGCATTTCGAACAGGCATAGATACAATATCTATAGGATAACTTCCATCGTGAGAGTCATTTGTGGATTTCATACAATATCCGCGATCTCTCTTGATTTGTAATTTAATAAACAAATCAATTGGTTCTGTCAGGTTAGCTATATGCTGTGTCGTGTCAACTATTTGTACAGAAGGTGGTGAGATGATATCTTGAGCTGTTATGTTTTTGGGACCCCTGACACAAATGAATGCGTCCCTAACTCCATAGAGATTACTTCTCAATACAATCTCTTTCAAATTTATTAAAATCTCATGTACTGATTCTTCAATACCTGCTATCGCAGAATATTCATGCAGCACATTTTCAGATGTTGCACGTGTGATACATGTTCCTTCTATTTCTCCAAGTAAAGCCCTTCGCATGGCAATACCTATTGTATCGGCTTGACCTTTCATAAGCGGAGACAGAACGAAACGACCATAATAAAGGCGCTTGCTGTCTACTCTTGATTCAACACATTTCCACTGTAGTGTTCGAGTGGATCCTACTACTTCTTCTCGAACCATACTATTA------TTTTTCGTTTATTTATGATTATTGGATCAGATCATTGAATCATTTATTTCTCTTGGAATATCTTAAATTCTTATTTCTACACACGTCTTTTTTTAGGGGGGCGACATCCATTATGCGGCATGGGTGTTACATCACGTACGAAACTTAATAGCATCCCATTTCTACGAATGGCTCGTAATGCCGCATCTCTTCCGAGACCTGGACCCTTTATCATAACTTCTGCTCGTTGCATACCCTGATCGACTAATGTACGAATAGCATTAAATGCTGCGGCTTGAGCAGCATAGGGTGTTCCTTTTCTTGTGCCTCTGAATCCAGAAGTACCTGCGGAAGCCCAAGAAACCACCCGACCTCGTACGTCTGTAACAGTTATAATAGTATTATTGAAACTCGCTTGAACATGAATAACTCCTTTTGGTATTCTACGTTCATTTTTATTTGAACCAATACGTGCATTCTTACGTAAACCAATTTT---TATAGGTTTTGTCATATT-------TTATTAGATCATATTCATAAGAAT--AAAATAAAAAGTAAAAAGAAAGAAGAATCAAAAATTTACAGAAAGATACGGGGATATCCATTTCATATGAAAACGAATCCTTTCTTCTTTCTTT----------TTACATGTACATGGGTTTTTCTTTT-AAAAAGTTCTTTATTTATAACTTGAGAAGGATTACCCCTGTCTTTGTTTATGTCTCGGATTGGAACAAATGACTATAATTCGACCCCGCCTACGAATCAAGCGACATTTTTCACAAATTTTACGAACAGAAGCCCTTATTTTCATATTTATCATTCCTGACTTTCATTCTGAATCTC--------TTTTTTTTTTTGAAACAAAAAGAAGTTTATTGCATTTTTGAACTTCGAAGAATATCCCTACG-AAAAGGATGTTTAAAAGAATGATCTAATCGTTCGAATCTTTTTTGCGAAGTCTATAAATTATACGTCCCCTGGTTGAATCATAACGACTCATTTCGATTTTGACTCTATCTCCGGGTAGTATACGTATAAAACTGCGCCGGATTCTCCCTGAAATATAACCTAGAATTAGATCTTCATTATCTAATCGAACTCGGAACATACCGTTGGGAAGTGATTCAGTAATTAAACCCTCATTAATTAATTTTTGTTCTTTCATTCCAGGGAACCCCCTTTAAGTATTAACTAATAGAGGAAGAGTTCTATAATTCACTTCTCCTCTCT--------ATTTTACAAATAGTAAGTTCGAGAGAAAA-TTAGGGTACTTCAGGAGAATCACCATATATAACACAAAATTTCTCCTCCAATTTGTTCTAGTCGAGCTTCTTGATCTGTCATTATACCTCGAGAAGTAGAAAGAATTACAATTCCCATTCCACCTAAAATCTTAGGAATTCGTTGATATTTGGAATAGATTCGTAGACCGGGTCGGCTGATACGCTTTAAAATGATTTTATTCCCTTTCCTAGTCTTTATATGTCGTAAGGTTGAAACCAAGAAATTTTTTTGACTTTCTTTATGTTTTCGAACGTTTTCAATAAAACCTTCTCGTAAAAGTATTTTCACAATGTTTTTAGTTATATTAGTAGATACTATTTGAACTCTTCTCTTTTGATCTATGTCAGCATTTCTTATAGAAGTTATTATATCGGCAATAATGTCCCTACCCATGACGAACTATAGTTATTGGTGCCTCCTAATTTTGATATAATCAACATGCTTCTTTCTTCTTTTTTGTTTTATTTTTTGTTTTTTAAATTATTCAAT-------TCTCAAAAATTATTAGAAATTTAAAGTATATGCATGAGATACAAT-----------CTCTTAATTAGATCTCTTTTAGATATTCGAATATATCTA-------------------GATATAGA---------TTAGATATAGATAGGATCTATCCTATTTTCATCTATAAGACTTCGGGTGCTAGTGAAACTATTTTAGTAAAATTAAACTGTCGCAATTCCCGAGCAATCGCACCAAAAATTCGAGTTCCTTTTGGATTTCCTTCTTGATCAATGATAACCGCTGCATTGTCATCATATCGTATTATCATGCCGTTGGCACGTTTGAGTTCTTTACACGTGCGTACAATCACAGCTCTAATTATTTCTGATCTTTCTAGAGGCATGTTGGGCACTGCTTCTTTGATTACAGCAACAATAACATCGCCAATATGAGCATATCGGCGATTACCAGTTCCTATGATTCGGATACACATCAATTCTTGAGCTCCACTGTTATCCGCTACATTCAAAAGGGTCTGAAGTTGAATCATATCATTTTTATTGAAATATCTTATTTCAATGCAAGGGATAATGGAAAAAAGAAATATTGTCTGTCCAGAGATAAAGAAATCCGTGG-TTTTTTTTTTCATTCTCAATACTTCTTCTCTTCTTCTTTTATTTT-TGTTTACCTATCCTGAAATAACAAATTGAGTTCGTATAGGCATTTTGCATGCTGCTATGGAAATAGCAGCTTTGGCTACAGTTTCTGATACTCCACTTATTTCATAAAGTATTCGGCCCGGTTTAACAACAGATACCCAATATTCGGGGGATCCCTTGCCCGAACCCATACGTGTTTCTGTAGGTCTTACAGTAACAGGTTTGTCGGGAAAAATACGTAACCATATCTTTCCACCACGACGCGCATATCGTGTCATTGCTCTTCGCCCTGCTTCTATTTGTCTAGCTGTTATCCAAGCAGGTTCAAGTGCCTGAAGAGCGTATCTGCCAAAACAAATATGATTGCCTCGGCAAGATATTCCCTTCATTCTACCTCTATGTTGTTTACGAAATCTGGTTCTTTTGGGGTTATAGTTGATGGTTGTTTCTGAATTCCATCTCTACTGCAGAGCCGGACATGAGAGTTTCTTCTCATCCAGCTCCTCGCGAATGAAATG-----ATTCAATAATATTACATC----------------TATTT--------------------------------TTATATTTAATTTGTTACATAGGTAGCTCTATATA----------TATAAT-----ACATAATTA---------------------------ATAGAATTAGGCGTGTTTGT--------TTATATAT-----AATGCTTCTTTCTTTTATCAAGTATCAAGATTTC------TAAAGTATTT------------TACTT--------------TACCTCTATTGAATCACGCCAAT-ATTCATCCAATAAATGAAATTATGAAATGAAATAAGGA--AAAGGTTTCGCGGGCGAATATTGACTCTTTCCTCCTTCATTTTTCATTTGTAGGATCAATTCATGACTATGAAAAAGAAAGACATTCTTTCTTGGTTCATTCCGCCATCCTACCCAATGAATCATTAGGATTGATTCGTTTTTAAGAAAATCCTATGTAATCACAGGTTCCATCGTTCCCATAGCTTCTATATTAATGCTTAGGCCTGAACTCTGCAATGGAGCTATCAAC-------AAAATCTGTTATTTGTTTCCGAGTCAATCTCCTCAGTTTTTCTTAACCCGAAGCTCAATTAAATTA-----------------TTTCTATTATCTATTTTTCTATCTTATTACATATCTATGTTATTACATATATAATAGACTCTATTATCCAT------ATTGATTAGATT-------ATTCTTTTATATTCTTTGAATTTTTAATTTAATCTCTTTTATCTATTTTTAATATTCATAAATATT----CCTATTCCTATTATTCCTATAAATATTCCTATTCCTATTATTCCTATATATATAT--------ATATTATATATTATATTATATATGAATATTATAATTATATTTAT------ATTT-TTTTATATTTTTTATTTGTATATTTCTT----AGTCTATTTCTTATTCTA-TTGTCATTGTATATTG--------------------ATGTTGATGCTTGATAACACTGCCTTTTTTATGGGGTAATTCTTCATAAACCATACATATGAGAATCATATATCATTGAGATCTTT-ATTCTCTCTTTCTATCATCCTTCCTTTTTTACACATCCCCCCTTTTTTTTTTCACAATTCAAAATTAGATTTAGATTTCTTTTTT-------ATGAAAAGAATTTCAGTTGCTACAACTATATGATCGATTCAGTCATATAGTGACTTTTTCTTGGGATCTCAACAATACGAAGCAATAAGTTGGTTATTAGTTTTGAGTTTCTTTAG-------------TTTTGATAGTTAC----------------TAAACCTGTTTT--TTTTTCAA----------TTGACTCTA--------AAGAAAAAATTAACGAGTCACACACTGAGCATAGCAATTTTACTAAAATCTAAATTAAA-TAAAAGGTAAATCAAATTTTTATTTAACCTTATAGAATTAGAATTGTTC-------TTTGATTAATAAA-------------AAAAAAGAGGAAAATAGTTTAGAAATTTTTTCTATCAATGAGCAGAATGGCGAGATAAATAAAGGTCCATTATTCTTGTTTT------CTTATTCTTGATTTACAAATATCCAAATTTTGATGCCTAAGACTCCATAGATAGTTCTAATTGTATGGGAACAGTGATCAATTTTAGCGCGAATTGTTTGTAAAGGGACCCTGCCTTCTCTGATCCATTCGACACGTGCAATCTCTTTTCCGTCGATACGCCCTGCAATTTGCACTTGAATTCCTTTTGTACCCGTTTGTTCAGTTAATTCAATAGCTTTTTTCATTGCTTTTCGAAATGAGACTCTATTTTTTAATTGTAAAGCTATATATTCTGCAAGAATATTAGGTTGTCCATAAGGCTTTTCAATTCTTGTGATAGCAATGTTGAGTCTTCGGTTTACAGAATGAAACTCTTTTTGTATAGTCATCTGTAATTCTTCGACTCCTCGTGTTCGTCCTTCTATTAATAAATTGGGAAATCCAATATAGATTATGACCTGAATCAAATCTATTCTTTTTTGAATTCCTATATGGGCAATTCCTTCGAAACCTGAGGATATTTTCTTATTTTTTTTTACATAGTCCTTAATACAATTCCGTATTCTTTCATCTTCTTGTAGACCCATGGAAAAATTCTTTGGTTTTGCGAACCAAAAAGAATGATGACTTTGAGTTGTTCCAAGTCTGAAACCAAGTGGATTTATTTTTTGTCCCATATTTTTCTATTATTTTTATTTTTCCATCCATTTTTTTTC---------TAAATAGGAATCTAAATTTTAGATTTTTCTTTTAAAAAAATCTTTATATGACAAGTGGTTTTTTTTATCAGATAACTACGTCCTCGAGCCCGGGGTTTTACCTTTTTCACAATAGCACCTCTATTGACTTCAGCTTTACTAATAAATAAATCAGCTTCATTTAAACCCATATTATGACTAGCATTTGCTGCTGCAGAATAAACCAATTTTAAAATTGGATAAGATGCACAATAAGGCATTAGTTCCAGTATCATGAGTGTTTCCTCATAAGAACGTCCGCGAATCTGATCAATTACTCTTCGTGCTTTGAAAACAGACATATGTATATGTTGAGCTAAAAC-----------------------------------------------------------------------------------------------------------------------------------------------------------------------------------------------------------------------------------------------------------------------------------------------------------------------------------------------------------------------------------------------------------------------------------------------------------------------------------------------------------------------------------------------------------------------------------------------------------------------------------------AAATTATGTCTATATA---------------------------------------------------------------------------------------------------------------------------------------------------------------------------------------------------------------------------------------------------------------------------------------------------------------------------------------------------------------------------------------------------------------------------------------------------------------------------------------------------------------------------------------------------------------------------------------------------------------------------------------------------------------------------------------------------------------------------------------------------------------------------------------------------------------------------------------------------------------------------------------------------------------------------------------------------------------------------------------------------------------------------------------------------------------------------------------------------------------------------------------------------------------------------------------------------------------------------------------------------------------------------------------------------------------------AATTTGGCTGAT-----------------------------------------------------------------------------------------------------------------------------------------------------------------------------------------------------------------------------------------------------------------------------------------------------------------------------------------------------------------------------------------------------------------------------------------------------------------------------------------------------------------------------------------------------------------------------------------------------------------------------------------------------------------------------------------------------------------------------------------------ATGCGTATGTTTCTATATATACATTAAATA------------------------------------------------------------------------------------------------TTAAATAATATTA------AATAGATTAAA-----------------------------------------------------------------------------------------------------------------------------------------------------------------------------------------------------------------------------------------------------------------------AATAGTACTATTTTATAGTATT------------------------------------------------------------------------------------------------------------------------------------------------------------------------------------------------------------------------------------------------------------------------------------------------------------------------------------------------------------------------------------------------------TACTTTACTATTTTATTTTAGTATTTACATAAATATATCAATATTTTATATTACTTT------------------TATTAATAAGAAA----------------TATTTTAATATTGATATTGATATTTAT-TCTATATTCTATTTATTTTCTATTTATTTTCTTCTTTTTTTTCTATTTGTATGTTAT---------GATATTATTGAGGTAATTTTGAAATTGATGGAATTCCATATTAA--ATATTAAGTATCGATAAGAACTAATAAAAATAAAAAGGAATTTATATTGAACAATATATGTCTTTCACATACAACGAT---AAAAAGGAGTCACCTACA---TTTTGAATGGCAGTTCCAAAAAAACGTACTTCTATGTCAAAAAAGCATATTCGTAGAAATCTTTGGAAAAAAAAAGGATTTTTAGAGGCAGTAAAAGCTTTTTCTTTAGCTAAATCTATTTTTACCGGACAGTCAAAAAGTTTTTTTGTGCGACAAAAAAAAGTCTTGGAAAAATCTTAATTGACATGTTTTAAAGAACTT---CCAAATTTACA-----TTTTGGAATTGGAAGGCGAATGATTCAATTTTACTAATGTATTGTGTATTTTATT-----------------------------------------------------------------------------------------------------------------------------------TTTTTATCAT-CTTTTTTTTTCTATTTTTTATAGTCTTTCTATATTTTTATTATATTCTAATTAGATTTTTTTATTATATTCTAATTAGATTCTATTATCTATATAATA---------CTATATAATAATAATATATT-----------AATAATAATATATTTTTCTAT-------------TTTCATTTTATTTCTTT-------TATTCTATTTATTGAAATTTCTAT-------------------------------------TGAATTCATGAGATGTTTTTTTATTTCCTATCGTAATTGTGCTTTTCATAATCGAAAAGCACAATTAC------GATAGACAAGGAAGAAGGAAGAATCTAAATATTTCATTATACTTG----------------------ACTAAGGTGTT---AGGTCTTAAAATGGTTAGATAAA---ATTATGAATTTTATACTCCGACTGAGAACGAAACTTTTGAGTTC------TTACTGTTCTGAATAAACAAGAGCTAGGTTTATAGTACGGAAAAGTTGATTATTA--------------AAACTGAACTTACGAAGATAAAGATACTAATTTCAGTATTATTGATATTATACATTTCCATATGAATGGAAATGCATCTTTCTTCATTGTTTCCTAAACTCTATTGAATATAGACAATTCAACATGAAT------TTCTTATTATTTATTATTTATTGAATTATTATTCAAGGTAAGC-------CGCCGCCATGGTGAAATTGGTAGACACGCTGCTCTTAGGAAGCAGTGCTAGAGCATCTCGGTTCGAGTCCGAGTGGCGGCATAAATATTAAAGATATTAATTCATATAATTCATATTAATAATATAGACACAATAGATCTAATAGAATATAAAA---------------ATTTGAGATTCTATTTAAT---CCCCCCAAT-------------TTAAATTATTTAAAAGGGACTCTTATTTATGATATTTGTGACCTTAGAACATATATTAACTCATATTTCCTTTTCGATTATATCAATTGTGATTCTAATTCATTTGATGAACTTATTAGTATACGAAATCGAAGGATTACGTAATTCGTCAGAAAAAGGGATGATAGCTACTTTTCTCTCTATAACAGGTTTTTTAGTTATTCGTTGGATTTCTTCGGGACATTTTCCTTTAAGTAATTTATACGAATCATTAATCTTCCTTTCATGGAGTTTATCCATTATTCATATGATTCCGTTTCTTGGGAATCATAAAAATGATTTAAGCGCAATAACTGCACCAAGTGCCATCTTTACCCAAGGTTTCGCCACGTCAGGTCTTTCAACTGAAATGCATCAACCCGCAATATTAGTACCTGCTCTAAAATCTCAGTGGTTAATGATGCATGTCAGTATGATGCTATTGAGTTATGCAGCTCTTTTATGCGGATCGTTATTATCAGTTGCTCTTATAGTGATAACATTTCAAAAAAAAATCGATTTTTTTTTGAAAAACAAGAATTGTTTAAGTTTAAGGAAATCGTTTTTCTTTGGGGATATGGAATATTTGAACGAAAAAGGAAGTTTCTTAAAAAATACTTCTTTCCTATCATTTCAAAATTTTTACAAATATCAATTAATTCAGCGTTTAGATTATTGGAGTTATCGTGTCATTAGTTTAGGGTTTGCCTTTTTAACCATAGGCATTCTTTCTGGAGCAGTATGGGCTAATGAAGCATGGGGTTCATATTGGAATTGGGATCCTAAAGAAACTTGGGCTTTTATTACTTGGACCTTATTTGCAATTTATTTACATACTAGA------AAAAAAAATTCAAAATTGCAAGATCAAGGCACGAATTCGGCATTTGTAGCTTCTATAGGATTTATCCTAATTTGGATATGCTATTTTGGGATCAATCTATTAGGAATCGGGTTCCATAGCTATGGTTCATTCCAATTAATATCTAATT------GAATAAAATAAACTACATAAAGAATACAT-AAAAAAATCGTCTGATACACAATTAAATTTTGTACGAGTTTTTGAGAACCGTTTAAATAGAGGAATTATTCAAAAGGTTCTCAAAAACTTTATATGTATTTCA---------TTACAATTCTAATTCACCCTTCCCTTCCTTTTTTTTTTCATTGTACAACGAAT--------GAAGAATAATGAGAATATGAAAGTGAAAGAATTATAATACTTTCTTTCCAATTAATGAAATTTCTTCAATTTCTTATTGAATCTAAAAA--AATAATTAGTATCTCTAAAAATAATTAGATA-ATAGAACTTGTACCTTGTCAACCGATAACGAGAGAACAAAATCAGGATAAATAACAATTCCTATTACAGGTAGAAAGAGACATATCGAAATCAATAGTTCTCGTGGTCCAAAATCAAAAAGATTCGAGTTTGTAATATTGAATAGCTTGTATCCATAGAAAATCTGACGTAACATAGATAAT--AAAAAGATAGGAGTTAATATCATTATCATTCCAATTGCCATTACAAAAGTAATTAACATTTTTGACATGAAAAGATATTTTGGGCTGGTAATTATTCCAAAAAAGACTAAGAATTATGCAACAAAACCACTCATTCCTGGCAATGCAAGAGAAGCCATTGAGAAATTACTAAACATAGTAAAGATTTTTGGCATTGGGATAGATAT-CCCCCCATCTCTTCGAGAT-----AAACAAAACGTACGTATTCTATCACAACTTGTTCCTGCTAAG-AAAAAAATGCAGCACCAATCAATCCATGA--GAGAGTATTTGTAAAATCGCTCCATTAAGTCCCATGTAAGTTATAGAATAGTAGAATAGAACCAATTTCTATAATTAGGAAACCCATGTGAGATACGGAAGAATAGGCAATAC-GTTTTTTTAAATTGCGTTGACCGAGAGAGGTTGAAGCTGCATAAATGATTTGTATTATTCCTACTTTGTATTATTCCTACTATCACCAACCAGGGTGATAATATAGAATGAGCATGAGCTAATAATTCCATATTGATCTGAATCAATCCATATGCTCCCATCTTTAATAAGATTCCAGCTAAAAGCATACATGTACTGTAATGTGCTTCCCCGTGAGTATCTGGTAACCGTG-TATGTAGGGGTATT-ACATCGGCGATTTGACAGCATAAGCAATAAGAAAACCAAAATAGA-----GTATTATTTCCAATGCTGCAGGATACGATTTATTAACTAATTTT------TCTAAATCTAATGTTGGTTCATTGGAACCATAGAAACCCATATCTAGCACTCCTATTAAGAGAAAAAAAGAACCTCCGGCAGTGCACAA-------AATAAACTTTGTATCCGAGTACAGGCGTTTTTTTACTCCCCACATGGATAAAAGTAAATAAACAGGAATTTATTCTAATTCCCACATGATGAAAAAAAGTAAAAGGTCTCGAGAAGAAAATGATACTATTTGGCCACTATAAATTGCTAACATCAAGAAATAGAAAAATCACGGATTTCGAGTAACTGGCCAAGCTGCTAAAGTAGCTAAAGTAGTGATAAACCCTG-TTAGTAAAATGGGTCCTATGGAAAGTCCATCGGTTCCCAATCTCCAGTGAAAATA--AAAAAAAATCGATCCATTTAGAATCCTCCTTCAATTGGGTGAATGGATCGTCCAATTGGAAATGATAACAAAATACATAGGTCATTAGAAGGAGCTCTAGGATACATATAAATATAGTATATCACCTATACACCTTA---TTTTCCCTATGAGGGAA--AAAGACAATGGAAGAACCCGGAAATATGGGCAAAACAATAAGTATTGTTAACCAAGGAAAATAACTCGTGATAAAGACAAGATAAAATTAGACCAGAAAATCCCGCGCTCGGGAGAAGAATAATATATTTTCTTTTCTCGAGTACGGGCTTTTGTCGGTAAAGAGGAATCAAATGATTCAATTGTAGTTTTTTATCACATATACTTTATCACATATACATATTAATAAGAAAGACCCATGCTGCGAGTTGTTTCATGCCATAAATAAACACGGATACTCAAGAAATCCGTTGGACAAGCGGATTCACATCTTTTACAACCTACACAATCTTCGGTTCTTGGCGCAGAAGCAATTTGCTTAGCTTTACATCCGTCCCAAGGTATCATTTCCAACACATCCGTGGGGCAAGCTCGAACACATTGGGTACATCCTATACATGTATCATAAATCTTTACTGAATGTGACATTGGGTCTATAAATTCCAGTTTTGAACACAAAATATTTTCG-------ATCTGGTAAAAGAATAAAATGAAATAAATCATCTATTTTCTATTGTAAACACCAGACGAATCAATGATTTATCAATATTTTAAGAATCAATAGATTTTTTAATCTGTTTATGAGAAAGGGCCAAGATACTTTGATTTCCATTTCAATAACCATGAAATATGAGTTTACGAATTCAATTCATGTTAATTTTATTCTATTTCTA-TATGTA-----TATTTCTAGTA-----------------------------TTATAGAAATAGAAT-----------------TAAGGAT-ATGATGAGATATTAGAGATCAGATGAATACGT-------TTGTTATTAGGTTAGTGATAGAATAGGTTAGTAACTCTAAATCAGAAATCTATATGAAAAAATAGAATAAAGAAAATAAATAATAAAATAAGAAGAATAGAATAGAATATTCTATT---------------------------------------------------------------------------------------------------------------------------------------------------------------------------------------------------------------------------------------------------------------------------------------------------------------------------------------------------------------------------------------------------------------------------------------------------------------------------------------------------------------------------------------------GTCTATTGAATTCGAA---------------------------------------------------------------------------ATTCTATTATCTT-----------------------------------------------------------------------------------------------------------------------------------------------------------------------------------------------------------------------------------------------------------------------------------AATATTC-----------------------------------------------------------------------------------------------------------------------------------------------------------------------------------------------------------------------------------------------------------------------------------------------------------------------------------------------------------------TAATTCTAT-------------------------------------TAGAT-----------------------------------------------------------------------------------------------------------------------------------------------------------------------------------------------------------------------------------------------------------------------------------------------------------------------------------------------------------TCT---ATTTAGAATTTCGAAT------------------------------------------------------------------------------------------------------------------------------------------------------------------------------------------------------------------------------------------------------------------------------------------------------------------------------------------------------------------------------------------------------------------------------------------------------------------------------------------------------------------------------------------------------------------------------------------------------------------------------------------------------------------------------------------------------------------------------------------------------------------------------------------------------------------------------------------------------------------------------------------------------------------------------------------------------------------------------------------------------------------------------------------------------------------------------------------------------------------------------------------------------------------------------------------------------------------------------------------------------------------------------------------------------------------------------------------------------------------------------------------------------ATTTGAAA--------------------AGTCTTATGTTTTTCTTT----------------------------------------------------------------------------------------------------------------------------------------------------------------------------------------------------------------------------------------------------------------------------------------------------------------------------------------------------------------------------------------------------------------------------------------------------------------------------------------------------------------------------------------------------------------------------------------------------------------------------------------------------------------------------------------------------------------------------------------------------------------------------------------------------------------------------------------------------------------------------------------------------------------------------------------------------------------------------------------------------------------------------------------------------------------------------------------------------------------------------------------------------------------------------------------------------------------------------------------------------------------------------------------------------------------------------------------------------------------------------------------------------------------------------------------------------------------------------------------------------------------------------------------------------------------------------------------------------------------------------------------------------------------------------------------------------------------------------------------------------------------------------------------------------------------------------------------------------------------------------------------------------------------------------------------------------------------------------------------------------------------------------------------------------------------------------------------------------------------------------------------------------------------------------------------------------------------------------------------------------------------------------------------------------------------------------------------------------------------------------------------------CTATGTGAAAATAGCCCAATATGGGTTCACAGTCAATAACATCTTCACCATCCAGAGTAACGATCATTCGAAGAACACCATGCATTGATGGGTGGTGAGGACCCATATTGAC---TATGAAAAAATCT----TTTTTTGTAGCCGGTAAAGTCATC-TTTTTTTTTCCTTAATTCATTATTTAATGAATTTATTAAACTGAAAAATAAAAATAACAAGGATAATAAGAAACT---CAAAAAAGAAATTCAAATTTAAATTGAATTAACGAGTTTTTGGTTCCCGAATATCTAATTGATCCATTAATTTCTTATAACGCACTTTATTTTTCTTTGACAAATAAGTCAATAATCGTTGACGTTTTCCCAGAATTATTCGTAGACCCCTTTGCGATAAAAAATCACTTTTGTGCAATTCTAAATGTAAAGTAAGTCTTCGTATCTTACTGGTAAAATGGAATACTTGAAATTCAACAGACCCACTATTTTCTTCTTTTTCTTCTTGTGTAATAACCGAGATGAATGAATTTTTGACCATAAATTAAGATTTCTATTTTTATTTTCTGTGAATTTTACCGATCAGGAAAAAGAATAATATTTATTATGCCAGTTATTTTTATCTAGTATACATCAAAATTGGGTTTTATTCATA-------TTCATATACTACTTTGTTTTTTC----------TTTATGTGATTTTGATGTGGTTTATGTTTTGTATATTTG------------------------------ATCCAAATATACAAAACATAATAGACAATACATATAT--------GTATTCACGAAAAAGAACAA------TTTCTTTTTACTTAAAAGTATTTTGCTCTTCCTAGTGAAAATTAATATACTATGAAATCAGC---------------ATCGTATAGTAGAATAGTAAACAGTGTATATGTTTATCTTTCATCTATCGAATATCTTTTACACGATATGTAGGAAATCCACTCTAAATTAGAAA--TTCTTTTATTTTTC------ATTGGAATTTAATTCATTCTGAATTGTGAATACATATGTATTCTTGACATAC----------------------------------------------------------------------------------------------------------------------------------------------------------------------------------------------------------------------------------------------------------------------------------------------------------------------------------------------------------------------------------------------------------------------------------------------------------------------------------------------------------------------------------------------------------------------------------------------------------------------------------------------------------------------------------------------------------------------------------------------------------------------------------------------------------------------------------------------------------------------------------------------------------------------------------------------------------------------------------------------------TGAAACGACTGCTGTTATTGGTATCAAACCAATAGCGATTCATACAAGCTACATCTTCTAATCGATAATTGGGCCAAAGAAACAATTTTAATTTAATGAAATTTTTTCTATCTGTATTAATATGTTTGTCCTCATTCAAAAATTGCCCACAGTTTCTTATTTTGTTTTCATTGCAAAATCTTGAATTTAGATCCACAACATTAAAATTCCGGGAATTGAAACAAATTCGAATTCGAAATTCTCTACGACGTCTGGGAGATAGAATATTTTCAGGAACAAATAAATCATAATTATTTTTTTCTCCACTCAAAAATATGTTGCTGTGTCGTGCAATGGATTTTTCAAAACCCCCTTTCTCAATATATCTTTTTTTTATGTATTTTTTATTTGTTTGGTGCTTCTTTTTATCGACCAATGAAATATCCATAGTTTGATATATAAGATATTTTCCGTCCCTTTGTATAGATACATAAATTGGTTCAATAATAAATATTCCCTTTCTTATCAATTCTGCAAAAACTAGGTCATTTTGAATTAGCATTTTATCTATATTTATTTTATTTCTTTGAATCGAAGATATCACAATTTCCT---TTGTATTTCTCAGTTTAAGTAGGAGACAATATACCCTGATATATTGAATCATTTTCGTATTCAAGAGATCAGCCCATCTTAGTTGAAAAAGGAAATAGTTTTTCAAAAATAAATCTAGTTCCATTTCATTATTGCTCTTATATTGTTCTT------------------TTTTTC---------------------------TTTCTAATATTAATATTGCGTAATCTTCTTCAACAGTTTTTTTATCTTTTTTTTTCTTAAAGGATTTCTTTGGATTTACGTTAATGTTTTCACTTTTGTCATTTATAGAAAACTGAAAAAAGAGTGATTTTATTGGTATGATCCAAGGTTTATTTTGATATTCATCAAAAAGTAGTACAAATTCTGGGAAGAACCAAGTTTCTAGATTGGATATAGTATCATGATTTGAT---------GCGGTATCATAGAACCTTTCTTTATTCATTCCCATGCAATCAAAAAATAAACTTTTTTGATTGAATGGTTTGATCTCTTGATCAATTATAGGATAAAAAAGATCTTTTTTTTTCATTTTTTTTAAATTCTTAATTTCATTCTTAGTATTTTTTTGAATTTTGATGCCAATATGTGCATTGGTCCAGATCTCAATATTGTTTAGAAAACAAAGAGAAAGATGAAGAATTCTACAATCAAAATATTTTCTATCCAAATTTGTATTCCTATCAATAGGATATCCTTTTTCTAGATAATCATTACTAGGTAGACTTACCAATACATAAAATGATTCAGGTTTCAATGTATTGAAATGATATGGAATTTCTTGGTCCCTTTTTCTTTCTATTTCTAATGTTGATCCAGAAATGTATAAATTAGGGAGGCTTATGTATGTAGATGCTAAAAGATCATATCTGTAATGTTTTTTCCATTTGTCTTTTTGACTCATAAATGAATTCGCTGCATGAATATTTTTATTCATAGTTTGATTCATAGAATCAATAAATTGGTATTTTTTATATAAATCCAATTGGTTTGATTCCTGATTTTGAATCATACGATGTTTATTTATTCTATTTCGCCATTCTTTAGGCATTAATCGAGGTTTTTTTTTTTGAGATAAATCATATTGAGAATGACCTTTTAACCAGTTTTTCCATTCG------------------TTAATTATATACGTATGAATTTTATTATGTCTTGATTTAGAATTAAATATTCCGTGTATCATACAAGAGTCTTTTAAATTATCCTTAAAAAAAGGATAGCTCCCTTGATATTGAAGTACAGGGCTCAATTTAGACTTATGAAGTAATTGGTTTTGTGATATTTTGTAAAAAACATATGCTTGGGACAGGGAAGATAAGTTCCAATAAGTATTGGAATTTTTCTTGCTATTCTT---------AATATTTGAAAACAATTTTTTTATAGTTAAAAGAAAATTCATTCTATTTTTATTTGGTTC------------------------------ATTGTTGTAAATGTTGTAAATGGATTTCTTAAAGATCTTTTTTGTTGATTCAAATAAAAGTTGTGCATTAATCTTAGAAATGGTAATGGTACATAGCAAAATATTTATGTATATTTTTTCAATGAATGATTTGATAAAGTAGTGTGATTTACGCATTAATCGGATATTTTTCCTTTTTACTATTTTCCAAATCTGTTTCTGTGATCCCGATAATTTATTATCATAAATTAGAACTATTTCTTTTTTTTTCTTGCCTTTTGCGGTTCGTTCAATTTGATTCCTTATTTTGATTGTCTTATCAGAAAGATCTTTCATTCTTCTTTCT---------ATTAGTGAAGAATTGAACCAATTCAGCGTTCGATTTAGAACAGACGATTCGCGAATAATATTATTATTTATTTTCAAATCTTTTTTGTTTTCGTTCGGTTCATATACTTTTTGTTGCCTCAATTCAAATTTATTATTTAGATTTTCTATTTTTTTCATTATTAGGTTGATA---------ATTTTGATGATTCCTTTTGTTTCGTCTTTTCT---------AAAGTATTGTATCCTT---TTTAAAGATTTTAAAACTTGTAAAAATCTATTTTTCACCTTTTTTTTTCTTTTTTGAAGTTCTTTATAAATAGGTTTAAAAAAAAAAGGTCGTTTTCGGGGAGGACCAAAGGGACGTTTCACTTCCCTTCCCCAGACTGTTAAAAAACAAAATTTTTGTTTTTTATCTTTTTTTTTCATTAGATCTCTATGATTAGATTGTGCCTTATGTTTTCTCCAAGGTTTTAGACAGAAAGGATATTGAATCTTTATCTGAATACCGTCGATTAACATCTGAATATCGTTGCTTAACCAATCTTGGTTAAATTCTGTTTCTGGTAATTGAACACCTTTATAGGTGCATTTAATATGCATTTCTCTATTCCATTCCTTAAAATCCTCATCCCACTCAGGAATTTGGAATAATAACATACGGAAAAGATTTTTAGCTATTATTAAGAAAGGCAATATAATGTATTTTCTAAGAAAAGATTGGGTTACTAATAGCAAACTTCTTATTATGTGAAGAGATATAAAGGTATCCCAAATTTCTGATATTTCTATCTGTTCATTTTTATATTTTTTTTCTTCTTTCTCCTTTTCTTCTTTTGTATCTTCATTTTCAAAATAGTAAATTTTTAATTCTGATTCTTGTTCTCTGCCCATCCAATTCCTAAAAAATAGATTCTTCATTTCGTTGATATCAAAAAACGAAAAAAAAGATGGTTTGTCT------AGACGATCTAAAAAAAGAGGCGAATGTACATTTACTTGAAAGAGGCCCCAAATAACGGTTTTACGTCTTTGAGCGCGCATAGATCCTTTGATTAGATTGCGACGAAAATCTGATTTTTCTGAGTAATGTATCAAAATAACCTCTTCCTCTTCTCCCTCTTCTTCCTCTTCTATTTGATCATCATTTTGATCATTGTTACTAGTATTCTGAATATTCTCAA---TAGCAATATCTTGAATACTATAAAGAAACTTGGTATTCTGATCATTATCATCATAAATTATCACATTTTGGAATCTTCTTGAATGAATATCGTAAAATTCTTCCTCGAATTCTTCTTCATTTCCTTTTTCCTCTTCTCCCAATTCTCCCAAATTATGGTTTAATTTGTATGACCATCGAGAAACTTTTTTACTTATTTCTTTTATTCTAATTCCAATAGATTTCTTTTTCATTGTTTTTTGATCTTTTGCTTTTGTATGTGTTGTCATTACATCAAATACAAATTGCAAATATTTTGCTTGACTTCCTAAATCTAAATCAATTTCTTTTTTTTCTGTACAATGAAAAAATGATTCACGATGAAGTTTTACGGAATCATTAAGAAGTAGATCATGAATCTTATTTATAAAAAAAAATTCTACTAAATCTTCTGTATCTTTATCTGTATCTTTATAAGTATTCATAATTGCATGTGAATCTAATTTTTTTCTCGTTCCTCGATAAGGTCCGTTGAAAAAAGGATCATATGCTTTTGGCAAACATTTTTTTTTTTTTTCATCATCACATAATATGATTCTTTTTTCAAGCATATCCAGACTAGGGGATCTCTCCTTTTTTTCTATAATTTGGATTCGACTTCTCAATTCATTGTTCAAATTGCATTTTTTTTTTTCATTAGTATAAATCCAAGAATTATAAAGATCTTCGTCATCTAGTTTTTCTATTATATACAAAGAAATTCTTCGTTCTAGCATTTCCGAAAAAGTAGATAAACTGGGCGGATATGTAAAGGATATTATTTGTTTCCCATCATTTGTACATGGAAAAAAAAAGAATTGTGACATTTTATTACGTAAAGCATGTTCTAATTTATCATTATTTATATATCGTAATGGACGATTCCATCGTTTATAATCGAAAAGAAAAGTGACAACAGTTTTTTTCAACTTTGTTATATATATTCTTTTTTTATTTCTAAATATTCTTGTATTTTTCTCTTCTTTTGTATTTTTCTCTTCTTTTGTATTTTTCTCTTCTTTTGTATTTTTCTCTTCTTTTGTATTTTTCTCTTCTTTTGTATTTTTCTCTTCTTTTGTATTTTTCTCTTCTTTTGTATTTCTTTCTTCTTTTGTATTTTTCTCTTCTTCTTGATAGTTCTCCAGATCAGAAGCTTCGTAAACTTCCAGATCAGAATCTTCGTAAACTAGGTTATAGCGTGCCTCTTGAAAGTTCAATTCATCCTTTGTTTTTTCCTTTCCATTCATTCGGATCTCTTCCGTTTCATCTATTTTGTCCAGATCCTCCTTTTC------------TTCCGAACAAAGGGAAGGGGAAGGGTTTTCTTCGGTGGATCCCTCTTGTTCCTGTTGAGTCTCCTTCATTTCGTAAGTTGTTTCTACATCGCTTTCTTCCTTTCTTTCTCCCCCTTCTTCCGTTTCTGAGGTTTCTTTATCTTTCAGTTTCTTAGTGACAATAGGCGACGGCATTCTGCCTAAATAGTAAACACAGGTGATAAATAAGAGAATACTAAAGATTCGAGCCATAGAATTTCTAAATTCTGACACAAGATACTTATTAGATCGAATAGAATGATTTTGCCGTATCCAGAATAATACCAATCCAACCCATTTCATGAATAAAATGTGACCAATTAACCAACCAACAAAACTACTTGTTAAAAATAAAATCTTGTTGTTGCATCGAAACATATAAATGTTGACTAATCTGGCTAACGTGGAACTTGGTAAAATGAAATGGTTGAATAATTGAAAAATTAGATTATTCAGGAATACACATTGAATGCTGAGATTACGCATTGAATTTCTGGTAGTAGATCCATAATCAAAAAAGTTTTTCTGATTGTTCCAGAAGAAATGAAACAAAAGATACGGTAGAACTAGGACAGTTATTGTATGAGGTCTACCCAATGCTAGATGCAGAGGCGCATAATAGATCGATATGAACATCAT--------GAGCTGTCCCGCAATAAAACCAGTTGTTGCTGATACCTCCTTCTCGGCTCCTTCTTCCATAACCCGAGCTCGGAGAAGGAAGAGATAAGAGGGCCCTATGGAGAATGTGGTCATAAATCCATAATAGAGCCCGACCACAACGACCGAATTTATTATCTTCATGCATAAGGATAATGGATTACCTAGTAGAAAAGATTTAAAAATCAT-CACAAACCTCCCC-------TTTTTCTTTTCTATTGCAATTTATCGATTATTA-------------------TATGATGATTCCTTAACTTTCCTTTCCATATCTATATAGATAGAAACATAGAAACAGATATACTATAAATGCTTATGTCAATGACACAAAAGGGATATGAAATGAATGGAATTGGGATATAGATGGAATATAATGAAATAGAGCCACATTGAGGTTCCCTATGAAATGAGGCATGGGCATGGAACGGAGCCACTACGAAGAAGTTCCTGGAGTTACGAAGGAAGCTTCGGACTCATATTGTTCATGGGTTGAGAACGGGAGTTGAACTCTATGAGGTCGAATCTCCCGTTGTTCCTCAGTAGCTCAGTGGTAGAGCGGTCGGCTGTTAACTGACTGGTCGTAGGTTCGAATCCTACTTGGGGAGATTTGATTCATTCTTCATTCTTTCATGAAGAATTGAATGAAAGGGCTCGCTTTGACCGTTAGGAGTAGGTAACTCGTTCCCTGTCTTTGTTTCTATTGCATTCTATCTCATCGTATCACATTCTGTTCTACAATAATTGAGAATCACCCTCAATACCTCGGCATAGATCCGACCCTTGTAAATAGCCAATTCAGAATTCTCAACAGTGCATCAAAGATGCAGTCATCGATTCTCCCGATAGGCCACAATTACCGCGAGCAAACATATTCATATTAATGACGAGGAACGCATTTTTGCTATGCTACTAATACTTGTACTTGCTCTGCTATTCTGCCGCCCAAGCCTGGCTGAGGAAGAGTCACGAGGAGTCAAACACAAATATGC---------TGATTCCAGCCCAGGTTACTTTATGTAATAATAAAAAGGTAATAATAAAAACCTTACTGAGAAATAAAAAAAAAGTCAGGCCATTCCA----------------------------------TTGCGGCCGCTATCCCGATCATGATTTTACTACCCCCAGAGGGC-CCTTCCTTCCCTTTTGGGCCGGTTGTGGGCGAGGAGGGATTCGAACCCCCGACACCGTGGTTCGTAGCCACGTGCTCTAATCCTCTGAGCTACAGGCCCCACCCCGTCTACACTGGATCTGTTCCCGGGAGTACCTTCAAAAAGGAACCTT-----TCCTCTCCTCAGCCATTTCGGGTTAAGAAGATGTGAAAGCGCCTTTCTCTCTAGAATACTAGAATAACAGAACAGTGCGTTCCGAGGCGTGAAGTGGGAGAGAAGGGATGTTATTGAATAAGACGACCTTTGCATTTTTGATTTTGATCTTTTTAAATATGAAAAAGTCAAATAAGAGGTGTTAAGCTTTTTATCATTCTGGCGTCGAGCTATTTTTCCGCAGGACCCCCCCTACAGTATCGTCACCGCAGTAGAGTTTAACCACCAAGTTCGGGATGGATTGGTGTGGTTCCTCTACGCCTAGGACACCAGAATATCGAACCATGAACGAAGAAAGGCATGAGAGAAATATTGTCTAGTGATTGTGAGGCCCCGATTCTTGACTGGAAGGGACGCCAAAGGCCTCTGCCCTCCCTCTCTATCGGATGGAAGGGCAGAGCTTTTGG---GTTTTTTTCATGTTGTCAAACAGTTGAACAATGAAAATAGATGGCGAGTGCCTGATCGAATTGATCAGGTCGTGTAGGAACAAGGTTCAAATCTCTCGGTCTGTTAGGATGCCTCAGCTGCATACATCACTGCACTTCCACTTGACACCTATCGTAATGATAAACGGCTCGTCTCGCCGTGACCTTATTTTGGATTCTCAATACTTCTGTCGCTCCGTCCCCGCAGGGGCAGAGAACCCGCCGCTGTCTCGACTGTGCTACCGGAGGCTCTGGGGAAGTCGGAATAGGAGAGCACTCATCTTGGGGTGGGCTTACTACTTAGATGCTTTCAGCAGTTATCCGCTCCGCACTTGGCTACCCAGCGTTTACCGTAGGCACGATAACTGGTACACCAGAGGTGCGTCCTTCCCGGTCCTCTCGTACTAGGGAAAGGTCCTCTCAATGCTCTAACGCCCGCACCGGATATGGACCGAACTGTCTCACGACGTTCTGAACCCAGCTCACGTACCGCTTTAATGGGCGAACAGCCCAACCCTTGGAACATACTACAGCCCCAGGTGGCGAAGAGCCGACATCGAGGTGCCAAACCTTCCCGTCGATGTGAACTCTTGGGGAAGATCAGCCTGTTATCCCTAGAGTAACTTTTATCCGTTGAGCGACGGCCCTTCCACTCGGCACCGTCGGATCACTAAGGCCGACTTTCGTCCCTGCTCGACGGGTGGGTCTTGCAGTCAAGCTCCCTTATGCCCTTGCACTCGAGGGCCAATCTCCGTCCGGCCCGAGGAAACCTTTGCGCGCCTCCGTTACCTTTTGGGAGGCCTACGCCCCATAGAAACTGTCTACCTGAGACTGTCCCTTGGCCCGTAGGTTCTGACACAAGGTTAGAATTCTAGCTCTTCCAGAGTGGTATCTCACTGATGGCTCGGGCCCCCCCGCAAGGAGGCCTTCTTCGCCCTCCACCTAAGCTGCGCAGGAAAGGCCCAAAGCCAATCCCAGGGAACAGTAAAGCTTCATAGGGTCTTTCTGTCCAGGTGCAGGTAGTCCGCATCTTCACAGACATGTCTATTTCACCGAGCCTCTCTCCGAGACAGTGCCCAGATCGTTACGCCTTTCGTGCGGGTCGGAACTTACCCGACAAGGAATTTCGCTACCTTAGGACCGTTATAGTTACGGCCGCCGTTCACCGGGGCTTCGGTCGCCGGCTCCCCTGTCATCAGGTCACCAACTTCCTTGACCTTCCGGCACTGGGCAGGCGTCAGCCCCCATACATGGTCTTACGACTTTGCGGAGACCTGTGTTTTTGGTAAACAGTCGCCCGGGCCTGGTCACTGCGACCTCCTTTTTGAGGAGGCACCCCTTCTCCCGAAGTTACGGGGCTATTTTGCCGAGTTCCTTAGAGAGAGTTGTCTCGCGCCCCTAGGTATTCTCTACCTACCCACCTGTGTCGGTTTCGGGTACAGGTACCCTCTTGTTGAAGGTCGTTCGAGCTTTTCCTGGGAGTATGGCATGGGTTACTTAAGCGCCGTAGCGCTTGGTACTCGGACATTGGCTCGAGGCATTTCCTCTACCCCTTCTTACCCTTAAAAAGCAAGGTCACCTTGCGTCCTTGAACCGATAACCATCTTTCGGCTAACCTAGCCTCCTCCGTCCCTCGGTACCAACAAGGGGTAGTACAGGAATATTCACCTGTTGTCCATCGACTACGCCTTTCGGCCTGATCTTAGGCCCTGACTCACCCTCCGTGGACGAACCTTGCGGAGGAACCCTTAGGTTTTCGGGGCATTGGATTCTCACCAATGTTTGCGTTACTCAAGCCGACATTCTCGCTTCCGCTTCGTCCACACCTGCTTGCGCGGGTGCTTCCCTCTAAGGCGGAACGCTCCCCTACCGATGCATTTTTACATCCCACAGCTTCGGCAGATCGCTTAGCCCCGTTCATCTTCGGCGCAAGAGCGCTCGATCAGTGAGCTATTACGCACTCTTTCAAGGGTGGCTGCTTCTAGGCAAACCTCCTGGCTGTCTCTGCACCCCTACCTCCTTTATCACTGAGCGGTCATTTAGGGGCCTTAGCTGGTGATCCGGGCTGTTTCCCTCTCGACGATGAAGCTTATCCCCCATCGTCTCACTGGCCGACCTTGACCCCTGTTTGGGGTCATATCTAGTATTCAGAGTTTGCCTCGATTTGGTACCGCTCTCGCGGCCCGCACCGAAACAGTGCTTTACCCCTAGATGTCCAGTCAACTGCTGCGCCTCAACGCATTTCGGGGAGAACCAGCTAGCTCTGGGTTCGAGTGGCATTTCACCCCTAACCACAACTCATCCGCTGATTCTTCAACATCAGTCGGTTCGGACCTCCACTTAGTTTCACCCAAGCTTCATCCTGGTCATGGATAGATCACCCAGGTTCGGGTCCATAAGCAGTGACAATCGTCCTATGAAGACTCGCTTTCGCTACGGCTACGGTGGATTCCCTTAACCAAGCCACTGCCTATGAGTCGCCGGCTCATTCTTCAACAGGCACGCGGTCAGAGATCACATTCTCCTCCCACTGCTTGGGAGCTCACGGTTTCATGTTCTATTTCACTCCCCGATGGGGGTTCTTTTCACCTTTCCCTCACGGTACTACTTCGCTATCGGTCACCCAGGAGTATTTAGCCTTGCAAGGTGGTCCTTGCTGATTCACACGGGATTCCACGTGCCCCATGCTACTCGGGTCAGAGCGTAAGCTAGTGATGCTTTCGGCTACTGGACTCTCGCCATCTAGGGTGCAGCACTCCACCGCTTCGCCTAGCAGCATGACGCTTGTATTGCTCTCCCACAACCCCGTTTTAACGGTTTAGGCTGCTCCCATTTCGCTCGCCGCTACTACGGGAATCGCTTTTGCTTTATTTTCCTCTGGCTACTAAGATGTTTCAGTTCGCCAGGTTGTCTCTTGCCTGCCCATGGATTCAGCAGCAGTTCGAAAGGTTGACCTATTCGGGAATCTCCGGATCTATGCTTCTTTTCAACTCCCCGAAGCATTTCGTCGCTTGCTACGCCCTTCCTCGTCTCTGGGTGCCTAGGTATCCACCGTAAGCCTTTCCTCGTTTGAACCTCGCCATTCACGTGAAGGCTAT--GCCATCCTAAGGTGCTGCT-AAATGGAAGGATCTTATCAACGTCCATGAATGATGAATCATAGATCGAACTGCCGAATTGGAAAAATTGGGTGCTATCATAGTATCAGCTAAGTTCACGGGCTGGAGATAAGCGGACTCGAACCGCTGACATCCGCCACAGGGTAAACCACCGCCTCTCAGGCCTCTCCGGCTGATTCTACCATAGAGGCCAACGATAGACAATAACTCCCCCCCGAACACAGCTTACAACTTTCATCGTACTGTGCTCTCCAAAGAGCAACTCTTCTCAAAATCTCAAAGGGTGCTGAGTTGGAATACCATTCTAAGGATTCTTGTGGTTCCGGAGAATCCAGCTACAGGAGAACCAGGAACAAAGAGCTCTCCCCCCTTTTCCGCCCGACTCTTTGGTCTTCAGAATGCTGGTTTTAAGAACGAGTGATTGCCCTTCTCCGACCCTTACTGCCCAACCGGAGAGCGGACAGCTAATGCCTTCC--------ACTTATTGAACAGGGTCTATGGTCGGTCCGTGACCCCTGGATGCCGAAGGCGTCCTTGGGGCGATCTCGCAGTTTCTACGGGGTGGAGACGATGGGGTCGGTCCATGGATTTTCCTTCCTTTTGCCACATTTCGCTCAAAGGGTTGAAGGGAGATAGTGCATCAAGCTATTCGCAAGGGCCAACTTGATCCTCTTTCCTAGGGATCCCAGATGAGGGAACCCTAGGAGAGCCGCCGACTCCAACTATCGTCCATGTACGATCCATACTAGATCTGACCAACTGCCCATCCTACCTCCTCTACGTTCTTGACAACCCATCTTTTTGTCTCAGTAGAGTCTTTCAGTGGCATGTTTCGGTCCTCTTCCCCATTCCTTAGAAAAAGTGAGCCACCGGTTCAGGTACAAGATACTATCATTACCGCCTGGACAATTAGACATCCAACCCGTAATCGCAACGACCCAATTGCAAGAGCGGAGCTCTACCAACTGAGCTATATCCCCCCGAGCCGAGTGAAGCATGCATTAAAGAGTCAGATGCTTCTTCTATTCTTTTCCCTGGCGCAGCTGGGCCATCCTGGACTTGAACCAGAGACCTCGCCCGTGAAGTAAATCATCGCACCTACGATCCAACCAATTGGGAGAGAATCAATAGATTCTTTTTCGGGAGCGATTCATCCTTCCCGAACGCAGCATACAACTATCCATTGTACTGCGCTCTTCAAGTGTGCTTGTTCCCCCTTCTCCGCAAGTCTTTGTGAAATCACTCCGATGGGAAGAAAAAAGAAAGCGTTAAGAGACCCTCCTGGCCCAACCCTAGACACTCTAAGATCCTTTTTCAAAC-----CTGCT----CCTCCCATTTCGAGTCAAGAGATAGATAAATAGACACATCCCATTGCACTGATCGGGGAGCGCTCGTAGTGACTGAGGGGGTCGAAAACCAAGAAGTGAGTTATTTATACCAAGCATTCTTCTTATGTTATGGCTAGATCCAATCTCCTGGTCCCTGCAGAAAGGAAAAAGAATTTCACGTTCTTCCTTTCGGGAAGGGAGGATTCGGGAAATCCTATTGATTGCTGCTTTCTTCAGACCTCCGGCATGAAAAAAAGGCTCGAATGGTACGATCCCTCCGTCCCCCCAGAATGAAAGGGGCGATCTCGTAGTTCTTGGTCTGTGAAGATGCGTTGTTAGGTGCTCCATTTTCTCATTGAGGCCGAACCTCAACCTGTGCTCGAGAGATAGCTGTCCATACACTGATAAGGGGTGTATGGATTCTCGAGAAGAGAGGAGCCGTGGGGGTCCCCC----CCGGACCGCCCGGATCCCACGAGTGAATAGAAAGTTCGATCTCCATTGGATCTCACCTGAATCGCCCCATCTATCCTCCTGAGGAGAAGTTTGGTTTCAAACTCCGATTCGAACAGGAGGAGTACGCCATGCTAATGTGCCTTGGATGATCCACATCTCCGGGTCAGGCGCCGATGAGCACATTGAACTATCCATGTAGCTGAGAGCCCTCACAGCCCAGGCACAACGACGCAATTATCAGGGGCGCGCTCTACCACTGAGCTAATAGCCCGTCGTGT-GGGCCTCCCTGGGGGAGGCCTGCTATGCCAAAAGCGAGAGAAACCCCATCCCTCTCTTTCCTTTTGTACGTCCCCATGTCGCCACACGGGAGGGACATGGGGACGTACAAAAGAGATCCTATCAACTTGTTACGACCTAGGATAATAAGCTCATGGGCTTGGTCTTACTTCACCGTCGAGAAACGAAAGAAGACTTCCATATCCAAGCTTAGCTCAGATGTAGCTCGCTTCTTTTTGGGTGTCAAGCAGTGTCAACCCAACAAGCATAAGCATTAGCTCTCCCTGAAAAGGAGGTGATCCAGCCGCACCTTCCAGTACGGCTACCTTGTTACGACTTCACTCCAGTCACTAGCCCTGCCTTCGGCATCCCCCTCCTTGCGGTTAAGGTAACGACTTCGGGCATGGCCAGCTCCCATAGTGTGACGGGCGGTGTGTACAAGGCCCGGGAACGAATTCACCGCCGTATGGCTGACCGGCGATTACTAGCGATTCCGGCTTCATGCAGGCGAGTTGCAGCCTGCAATCCGAACTGAGGACGGGTTTTGGAGTTAGCTCACCCTCGCGGGATCGCGACCCTTTGTCCCGGCCATTGTAGCACGTGTGTCGCCCAGGGCATAAGGGGCATGATGACTTGACGTCATCCTCACCTTCCTCCGGCTTATCACCGGCAGTATGTTCAGGGTTCCAAACTCAATGGTGGCAACTAAACACGAGGGTTGCGCTCGTTGCGGGACTTAACCCAACACCTTACGGCACGAGCTGACGACAGCCATGCACCACCTGTGTCCGCGTTCCCGAAGGCACCCCTCTCTTTCAAGAGGATTCACGGCATGTCAAGCCCTGGTAAGGTTCTTCGCTTTGCATCGAATTAAACCACATGCTCCACCGCTTGTGCGGGCCCCCGTCAATTCCTTTGAGTTTCATTCTTGCGAACGTACTCCCCAGGCGGGATACTTAACGCGTTAGCTACAGCACTGCACGGGTCGATACGCACAGCGCCTAGTATCCATCGTTTACGGCTAGGACTACTGGGGTATCTAATCCCATTTGCTCCCCTAGCTTTCGTCTCTCAGTGTCAGTGTCGGCCCAGCAGAGTGCTTTCGCCGTTGGTGTTCTTTCCGATCTCTACGCATTTCACCGCTCCACCGGAAATTCCCTCTGCCCCTACCGTACTCCAGCTTGGTAGTTTCCACCGCCTGTCCAGGGTTGAGCCCTGGGATTTGACGGCGGACTTGAAAAGCCACCTACAGACGCTTTACGCCCAATCATTCCGGATAACGCTTGCATCCTCTGTCTTACCGCGGCTGCTGGCACAGAGTTAGCCGATGCTTATTCCTCAGATACCGTCATTGCTTCTTCTCCGAGAAAAGAAGTTCACGACCCGTGGGCCTTCTACCTCCACGCGGCATTGCTCCGTCAGGCTTTCGCCCATTGCGGAAAATTCCCCACTGCTGCCTCCCGTAGGAGTCTGGGCCGTGTCTCAGTCCCAGTGTGGCTGATCATCTTCTCGGACCAGCTACTGATCATCGCCTTGGTAAGCTATTGCCTCACCAACTAGCTAATCAGACGCGAGCCCCTCCTCGGGCGGATTCCTCCTTTTGCTCCTCAGCCTACGGGGTATTAGCAACCGTTTCCAGTCGTTGTTCCCCTCCCAAGGGCAGGTTCTTACGCGTTACTCACCCGTCCGCCACTGGAAACACCACTTCCCGTCCGACTTGCATGTGTTAAGCATGCCGCCAGCGTTCATCCTGAGCCAGGATCGAACTCTCCATGAGATTCATAGTTGCATTACTTATAGCTTCCTTGTTCGTAGACAAAACTGATTCGGAATTGTCTTTCATTCCAAGGCCGAAGGCTTGTATCCATCCATGCGCT----------TCATATTAGCCTGGAGTTCGCTCCCAGCAATATAGCCATCCCTACCCTATCACGTCAATCCCACAAGCCTCTTATCCATTCTCGTTCGATCACGGCGGGGGAGCAAGTCCAAATAGAAAAACTCCCATTGGGTTTAGGGATAATCAGGCTCGAACTGATGACTTCCACCACGTCAAGGTGACACTCTACCGCTGAGTTATATCCCTTCCCGGTCCCAT------CGAGAAATAGAACTAACTAATCCTAAGGCAAAGGGTCGAGAAACTAAACGCCACTATTCCTGAACAACCTG-------------------------------------------------------------------------------------------------------------------------------------------------------------------------------------------------------------------------------------------------------------------------------------------------------------------------------------------------------------------------------------------------------------------------------------------------------------------------------------------------------------------------------------------------------------------------------------------------------------------------------------------------------------------------------------------------------------------------------------------------------------------------------------------------------------------GAGCCGGGATCACTAACTAATACTAAAACTAAG------------ACTATAATACTAATCTA----------ACTGAAATAATTCTAATAATTAGATAATTAGAATAT-CTAATA--------ATTAGAATAGAATAATAC-------------------------------------ATAATAGAAAAGAACTGTCTTTTCTGTATACTTTCCCCGGTTCCGTTGCTACCGCGGCCCTTACGCAATCGATCGGATCATATAGATTTCAACACAACATAGGTCATCGAAAGGATCTCGGACGACTCACCAAAGCACGAAAGCCAGGATCTTTCAGAAAATGGATTCCTATTTTAAGAGTGCATAACCGCATGGATAAGCTCACACTAACCCGTCCATTTTGGATCCAATTCGGGATTTTCCTTAGGAGGTATCGGGAAGGAATTGGAATGTAAGAATATCGATTCATACAGAAGAAAAGGTTCTCTATTGATTCAAACGCTATACCTATGGGATATAGGGATAGAGTAGGAGGAAAACCCGAAGATTTCACATAGTGCTTTTGATCGAAAAAGAAATCTGATTTCTTTCGTACCCCTCGCTCGATGAGAAAATGGGTCAGATTCTACAGGATCAACAAACCTATGGGACTTCAGGAATGATGGAAGGGAATCGAAAGAAAATCGAAATGAAAGAAAAATCCAAAAGAAAGAAGAAAAC--AAAAAAAAGAAGAAGTAAATCTAAAAAGAAATAG-AAAAAAAAGTAGAAGATAGAAGAGCCCAGATTCCAAATGAACAAATTCAAACTCGAAAAGGATCTTTCTGGTTCTCGAAGAATGAGGGGCAAAGGGATTGATCGAGAAAGATCTCTTGTTCTTCTTATAATTAGAAGATCGTGATTTGATCCGCATAGGTTTGGTAAAAAGAAGAATCTTC----TCCTTTGATCATAAATGGAAAGTGTTCAATCGGAACATGAAAACGTGAATGAATTGGTCTGAGTTACTCTTCGGGACGGAGTAGAAGAAGGGAGGAGATTCTCGAACGAAGAAAAGGATCCAATTACTTCGAAAGAATTGAACGAGGAGCCGTATGAGGTGAAAATCTCATGTACGGTTCTGTAGAGTGACAGTAAGGGTGACTTATCTGTCAACTTTTCCACTATCACCCCCAAAAAACCAAACTCTGCCTTACGTAAAGTTGCCAGAGTACGATTAACCTCTGGATTTGAAATCACTGCTTATATACCTGGTATTGGCCATAATTCACAAGAACATTCTGTAGTATTAGTAAGAGGAGGAAGGGTTAAGGATTTACCCGGTGTGAGATATCACATTGTTCGAGGAACCCTAGATGCTGTCGGAGTAAAGGATCGCCAACAAGGGCGTTCTAGTGCGTTGTAGATTCTTATCCAAGACTTGTATCATTTGATGATGCCGTGTGAATCGCTATAAACATGTGAAGTGTATGGCTAACCCAATAACGAAAGTTTCGGAAGGGGACTGGAGCAGGCTACCATGAGACAAAAGATCTTCTTTCTAAAGAGATTCGATTCGGAACTACTATATGTCCAAGGTCCTATATTGGAATAATTTCAGAGGTTTTCCCTTCCTTTGTCCGTGTCAACAAACAATTCGAAATACCTCGACTTTTTCAGAACAGGTCCGAGTCCAATAGCAATGATTCGAAGCACTTCTTTTTCCATTACACTATTTCGGAAACCCAAGGACTCGATCGTATGGATATGTAAAATACAGGATTTCCAATCCTAGCAGGAAAAGGAGGGAAACGGATACTCAATTTAAAGTGAAAGTGAGTAAACAGAATTCCATACTCGATCTCAGAGATACATATAGAATTCTGTGGAAAGCCGTATTCGATGAAAGTCGTATGTACGGCTTGGAGGGAGATTTTTCATATCTTTTGAAATCCACCCTACAATATGGGGTCAAAAAGCCAAAATAAGTGATTCGTTTTTAGCCCTTATCAAAATAAAACTGATTCTTGAACCTCTTTCACGCTCATGTCACGTCGAGGTACTGCAGAAGAAAAAACTGCAAAATCCGATCCAATTTATCGTAATCGATTAGTTAACATGTTGGTTAACCGTATTCTGAAACACGGAAAAAAATCATTGGCTTATCAAATTATCTATCGAGCCGTGAAAAAGATTCAACAAAAGACAGAAACAAATCCACTATCTGTTTTACGTCAAGCAATACGTGGAGTAACTCCCGATATAGCAGTAAAAGCAAGACGTGTAGGCGGATCGACTCATCAAGTTCCTATTGAAATAGGATCTACACAAGGAAAAGCGCTTGCCATTCGTTGGTTATTAGGGGCATCCCGAAAGCGTCCGGGTCGAAATATGGCTTTCCGATTAAGTTCCGAATTAGTAGATGCTGCCAAAGGCAGTGGCGATGCCATACGCAAAAAGGAAGAGACTCATAGAATGGCAGAGGCAAATAGAGCTTTTGCGCATTTTCGTTAATCCATGAACAGGATCTATATAGACACATA--------GATCCATACATCTCGATCGGAAAATAATCAATAGAAAAAGAAAGAATCGGAATTGATCGAGATCTTTCTCGAAACAAACAAAAAGGAAAAGAAAGATGAAACATAAATCATGGATCAACTAAGCCTTCTCGGGGGCTTGCTTAAGAATAAGAAAGAGGAATCTTAGGGAAATATCATGGAATAAGGTTTGATCCTATTCATGGGGATTCCGTAAATATCC------------------CATTCCAAAAATAGAAAGTTCGAAACAATTGGGACTTTTTCGTAGATTGGATGCAGTTACTAATTCATGATCTGGCATGTACAGAATGAAAACTTCATTCTCGATTCTACGAGAATTTTTATGAAAGCGTTTCATTTGCTTCTCTTCCATGGAAGTTTCATTTTCCCAGAATGTATCCTAATTTTTGGCCTAATTCTTCTTCTGATGATCGATTCAACCTCTGATCAAAAAGATAGACCTTGGTTCTATTTCATCTCTTCAACAAGTTTAGTAATGAGCATAACGGCCCTATTTTTCCGATGGAGAGAAGAACCTCTAATTAGCTTTTCGGGAAATTTCCAAACGAACAATTTCAACGAAATCTTTCAATTTCTTATTTTACTATGTTCAACTCTATGTATTCCTCTATCCGTAGAGTACATTGAATGTACAGAAATGGCTATAACAGAGTTTCTGTTATTCGTATTAACAGCTACTCTAGGAGGA--------ATGTGGTGCTAATGATTTAATAACTATCTTTGTAGCTCCAGAATGTTTCAGTTTATGCTCCTACCTATTATCTGGATATACCAAGAGAGATGTACGGTCTAATGAGGCTACTACGAAATATTTACTCATGGGTGGGGCAAGCTCTTCTATTATGGTTCATGGTTTATCTTGGCTATATGGTTTATCTGGGGGGGAGATCGAGCTTCAAGAAATAGTGAATGGTCTTATCAATACACAAATGTATAACTCCCCAGGAATCTCAATTGCGCTTATATCCATCACTGTAGGAATTGGGTTCAAGCTTTCCCCAGCCCCTTTTCTTTTCATCAATGGACTCCTGATGTATACGAAGGAGTGCGGTTCGTTCGACAAATTCCTACCTCTATATCTATCTCTGAGATGTTTGGATTTTTCAAAACTCCATAGACATGCAGAAGAGAAATGCTATCCCCACTCGGACCAAGACATCACTTTGACCAAAAGTTTATTGTGATCCTTTTGTTCAAATAACAATTAAGGTGAAGCAGGGTCAGGAACAACGAATCTATTTATGATAAAAAGATCCCTTTTGCAAGTTCGTTATTACGGGTAGTTCTACAAAGGATCGGACTAATGACGTATACAATACTTGAATTATCGATGTAGATGCTACATAGTTGGTTCTCATCCTTCAGAGACTACGAGTGTAATAGGAGCATCCGT---------TGACAAAAGGATCACCCTAAGATGAAGATGACCATCTCATGGCTATGGAGAACGAATCAAATCAGATGGTTCTATTTCTCAATCTTTCTGACTTGCTCCTACGGAACCAAGGTCGAAAGGATTGAAAAAGTCAGTCATTCACAACCACTGATGAAGGATTCCTCGAAAAGTTAAGGATTAGTAATCCTTTTTAGAAATCGAATGGATTCGGTCTTATACAGACGCGAGGAAGGTAATCAAAAAAGAGAGAAGAACTACTCTTCTTTCTTTTATCACTTAGGAGCCGTGCGAGGTTAAAGTCTCATGCACGATTTTGAATGAGAGAAA--------GAATCCTCTTTTCAACTCTGACTCTCCCACTCCAGTCGTTGCTTTTCTTTCTGTTACTTCGAAAGTAGCTGCTTCAGCTTCAGCCACGCGAATTTTCGATATTCCTTTTTATTTCTCATCAACCGAATGGCATCTTCTTTTGGAAATCCTAGCTATTCTTAGCATGATATTGGGGAATCTCATTGCTCTTACTCAAACAAGTATGAAACGTATGCTTGCATATTCGTCCATCGGTCAAATCGGATATGTAATTATTGGAATAATTGTTGGAGACTCAAATGATGGATATGCAAGCATGATAACTTAGATGTTGTTCTATATCTCCATGAATCTAGGAACTTTTGCTTGCATTGTATCATTTGGTCTACGTACCGGAACTGATAGCATTCGATATTATGCAGGATTATACACGAAAGATCCTTTTTTGGCTCTCTCTTCAGCCCTATGTCTCTTATCCCTAGGGGGTCTTCCTCCACTGGCAGGTTTTTTCGGAAAACTCTATCTATTCTGGTGTGGATGGCAGGCAGGCCTCTATTTCTTGGTTTCGATAGGACTCCTTACGAGCGTTGTTTCTATCTACTAT-------TATCTAAAAATAATCAAGTTATTAATGACTGGGCGAAACCAAGAAATAACCCCTCACGTGCGAA--------ATTAGAGAAGATCTCCCTTAAGATCAAACAATTCCATCGAATTGAGTATGACTGTATGTGTGATAGCATCTACTATACCAGGAATATCAATGAACCCAATTCTTGCAATTGCTCAGGATACCCTCTTTTAGCTTCTAGGTCTATTTTTTAGTTCAAGATCCC----TTTTACTAACTGGAATAAAAGAATTAGTAGATCTTTTCCGCCCAAAATGGGAATGGGCTGGAGTTATGAACTTAGAATCATGGAATCGACTCGATCATCAGATTCTAAATTCATTCCAGACCGGACCAGGCCGGAATAGGGTT------CTTCTTATTATGAGAAGAGAAGGGGTCATTCGAGCGTATGTAAATAGATACTCTGTTTACATATGGATCCCTACGTCGTTACATTATATTTAGGATTAGGAATAGGCGTAATCGGACCCGCTTTTGACATATCTATCGTTATTTGAGTACCCTATTCACTTCTTTGGGCTTCTCTTGAATCGAGAAAGAGGTTTGATTTTACATCTTTTTGATATATAG-------TTTGATATATAGAAGGTATCCTCCGGATAATTACAATCGAAGCAATTTGATGTCTGACTTCGGGCCTATATGACATGACCGATCGATAGAAATACTCCAACACTCCAACTTTGTCATATATTCCATATATCACACTAGATAGATATCATATTCATGGAATACGATTCACTTTCAAGATGCCTTGATGGTGAAATGGTAGACACGCGAGACTCAAAATCTCGTGCTAAAGAGCGTGGAGGTTCGAGTCCTCTTCAAGGCATAATATTGAGAATGCTCATTTAATGAGCAATTCCATAACAGATTTTGGATCTAATCAATATTGACGAGTATCTTATCTGTTGATACGAAGTATTCCGGCGATCCTCACGATCCGAGTCCGAGCTGTTGAAATCGGCAGCGGATCGCGAAATCTTGGCGATC-----TTCTCTATAGGAGTCCGTTTGGAAATCGTCCGCCCTGCGCGCACCCCCCGAGTATAGGATTCAACAGGAATCGCACAAGGTAGATTGATAAAAACCTCTGGTAAAATACCCACCAGTACCCGTAACCCAGCAAAGAAAGTACATTACATTAGGTATTGGCGACTTA--CCCATTCAGTGACTTTGGCACTGGACGTTCTCAAAATGGGTACTATCGGGTCGGGTGAATTAGAGAATAGACAGACGTCTGTTGGCATTCCAGCCTTCCTTCTCCTTTCA------GGGCCTAT---CCGAAAGAGGATCGTACCTCTCGGTCGTGAATATCTGAATAGGACGAACCCGCCTCCGTGGATATCTTTGCTTCGGAACAAAGCAATTAGAATTAGGCTCGGTCAACTGGAATGTGTATTATCCATATGGGAGATCTTCCAATTGAGGAGATCCATCGACCTGAGACGAAGAGAAAGGTCTATCTATCTTCTTTAGTTAGTTAATGAAACCAATGATTTGTTATTGGAGCAGATAGCAACAACCATTTCAGCGGACATGCGTATTTTCCGATGGATTTACATGGTTTCATTAGTAGAAATTGTTTGATGTAACGAGTCATAGGCTCTTTCGCCGTTCAATAATTCTTGTTTAGGCAGTTCATATCATCCACACATAGTGATCTAAGATTGAAATTCTTCCATGTTTCAGCAGTAGCATATTGTTCCATGGAGCTAAGGCCAAAAAGATGGAAGAAACAAGTGTTTCCACGACTCTACCATCCGGCCAATTCTGTTCCACTTAATCCC-----CTTTTAATGGGCACATATCTTTACGGCTAAGGAATGGGGAATCTTTCTCCTGTTACATGAATCAAATGTTTCATTTCATCCGGGAAAAGCCATCTCTTTCTCAACAATGTCTTTGTCATTTGATCCAATAGCGTTCCGTTAGATAGGAACAGATTTGATAAATACTGATAACTCTCGGATAGAGTATTAGAACGGAAAGATCCATTAGATAATGAACTATTGGTTCTAAACCATCTCTGGCGATGAATCAACAATTCGAAGTGCTTTTCTTGCGTATTCTTGAGGAACCAGCGTTTATATATAGATGTAGGAGGATTTGTTTGGGAAGCAATAAGCCCCTTTGACATCTCTTCATCTGCAAAGAATTCTCGACGTGAAAACACAGAGGCAGAGGGCTGATCTTTGAATAGGGAAAAGAATGGATCCGCAGGGTCCCAAATGAATTGGCTTGTTCGAAAAAAGCCTTGTTCTTTGGAAAATATATCTCGTGTCTGGTACTGCATGGTTCCACTCTGCAAGAACTCCGAATCATTCTCTTGAAGCTCATCCTCTTTATGATAAATGATCCATTTACCCCGAAATGACCCAGTCCAATAGGGAAATCCCAATTCAGTGGGCCTTTCGATACAATCAAATAGATTGCCACAAGGGCGCCATATTCTAGGAGCCCAAACTATGTGATTGAATAAATCCTCCTCTATCTGTTGCGGATCGAGGGCCCCTTCCCCTTCTTCAAACTCCGATTCGTATTTTTCATATAGAAATCTCTGATCAACGATAGAACAAGATCCATTTTGCATCATATCTAACTGATTCCTTGGTTCGGACCGAAGAAGTAATGTCACTCGATTATTATCAAACTGACTGCAATATTTTTCTGTCCGTGAGGATCCCGCCAGAGCCAGAGCGCCTTCTACTTCTAATAGTAATAATAGTAATAGGCCATGAACTAGATCAGAATCATTCTCAACGAATCCATAAGAAGTGATCCAATTTTTTTCATCGTGTCTGGATGAAGACCAAAGATCTTGAGCGACCGATCCGGCAGAACAACTCAAAAGATAAAGAAGTATCGTGAATTTCTTCATGCTCGTTCCAAGTTCGAAGTACCCTTTGTACAAATAAGAATCCCCTCCCTTACATGATTCCTTCTTCATATAGATAGATATAGGATCTATGGGGCAATTACTTAGAAGTACATTTTGTGTAACAGCCCTTCCTATCTGATAGAAAAGGATCCCATGATCCTGAACCGATCTTATCTGGGATCGAAAATCCCAAGTTTTTCTATGAAGAGCTGATCTAATTGTATTAGTTTCTATAATGGATTTCTTCTGTGTAATACTAATTGATAGGGCCTCATTGATAAGTGCTACAAGATCTCGCGCATTGGAACCCATGGTTATGGACCCGAATCCGTTAGTATGGAACATCTTCTTTTCCAAGTGAAATCCCCTAGTATATGAAAGAATGAAAAAGTGCTTTCGTTGTTGTGGAAGAAGAAGCCTTCGTATCTTAATGCATGTATTGAATTTATTCGGAGCTATTAGAGCGGGATCCACTTTTTGGGGAATATGAGTCGAAGCAATAACAAGAATCTTTCCAGTGGAACATCTTTCACAATCCCTGGAGAGATAGTTCTCTAATAGACCGAGGGATAAGTAATTCGACTCATTCACATGCAGATCATGAATGTTTGGAATCCATATTATGCAAGGAGACATTGCTTTTGCTAATTCGAATTGAAGGGTGATATCAAATGGGTCTATTTTCGGCGTCATATACATAGTTAGCACATTCGTCATAATTAGCAGCTCCG------TATCAATATCAAGATCAAGGTCATCATCAATATCG---------TCACTATCATCAATATCGATATCATCAATAAGATAACCTTTAGGCTTGTCATCCAGGAACTTGTTCGGAAATACCGTAATGAAAGGAACATAGGAGTTTGTCGCTAGGTATTTGACCAAACAGGATCGTCCAGTTCCTATAGAACCTATCACTAAAATACCTCTAGAAGGGGATAGGGCTAAGCGGAGCGAAAAGGGTTTTCCATGAGGAGATGGGGAATGAAAACTATTAGCCCCACACGAGGTTTGTGAATAAGTGATTGTCTGATAATGAGCAAGGAATATCCGTCTTTCTGCTAAACAGGATCTATTGAACTCATAATTCATTAGATCCTTTTGATGAATGTCAACTAAGTATCGTAAGGAAATTGATCCCGGTTGTTCAATCATTTGATAACCAGAGTCATTCTTTGATAAATGATCACTATGAGTCAGACTCAATAGAATTTGATCAATCCTTTTTTCTGTCGTTAAGGTGGAGAACTGAACCAAGAATTCTCTTTCTTCATCATCAATCGAATCACTGTTCGCTACCCATAATTCTATTTTCTCATCAATCCAATCATCGTTCACGTTTTTTCTTTTTCTTATCAATGAATAGATCTCTTTACTTGTACGACTTAGATGTCTCGTATTTCTCGAAAAAAGGATTCGATTGATGGGATTTGGTATGATACTTACAAGATCGATGAGATTGATCTTCCAATATTTCTTCTTAGAACGTAGTGATTTGACCCCATAAGTGGGACCACCACCCAATAGCATGTTGCCACCAGAAGCAGAACCCCGTATTTCTTCCAGAGAATCTCCTAATTGTTCCAGAACAACTAGAAAGAGATTCTTTAACCAGAAAGGATTCAGTTCAGATGTAGGATACCTATCCAGAAGTTTTCGAAATTCCATCATGTATGATGGAATCATCAAAGATTTGATCTTTTCTAACTCTGTCTGTAACTCACTAGAGGCTCGGGAAACAAAGATAAGATGTATACGAACGAGATATCCAGCAGCAAGAAGAAGGAAAAAGATGGAATAGAGGAACTCCCGAGCATTTGTTGATCTCAGATGTGCCCATATCAATGGAACGGGTGACTCATTATTTCGATGAATCATTTCTTCGGACAGAAGAAGATTCTGTAAACATTGACTCGAAATCTCACTTATCAGAGTCCATTGTGGAAGAATCTTCTGAGGAATTGGCCGTGATCTATCTGATCCATACATCATATCATGAAAAATGGATACAAATTTTTGACTACTACTCAGTATCGGCAATGGGTCTGAAAGAGTATCTAAAAGGGTGAAATTGAGATATTTGCACCCTGTCGAAGTAAGGAACCATGGCATATATGTTTGGAACAGATTCCATTTTGAGAGATTTGAAAAAGCACTATCTCGTTGAAAGGTTCTATACATCTGCCCTTTCTCAACGCATTGATTTAGACAAAGACTCCGTTTTTTC------CTCTTTCCGGATGGTAAATACTTCTCAGAACATGGAGTGTGAATCAAACCCATGTTTGAATTTAAACTGAGATACTGATGCAAGTTATTCCCTTCTGAATCAGATAGATTCATATCTGAAAGAGGCTGACAATAAGTTTTTTCCAAATTGACTATTTGTTCCTCTGTTAGAGGTGTTGCAGAAATGTCTGCGATCGAGTAAATAGCTCCACGAACGAATGGATCGGATCGAATTGGAAAATGGAAAGATTTGTACAATTTGTACAAGTTATACGTTTCATCACCACTTTGTGGGAAATCGTTAGGTATGAAGATGTCAGATACCTGTGACTCGATTGGTGAAATAGTCTCTCTCTCCAAAAAAAGATATTTTTTTTTACCGACGCACAAAGAAAAGATTTTGTTGCGAATGGACAAGATATTGAGGAATTGTCCATATGTAAGATCATAATTCTTGATACGGGTCTTTTCCACATCAAAGGGGAATCTTTTGTTACAATAGAACCAGAAGTGATGTGGATCATTCAAGAATCGAAGTCGATTTGCTTTATAAAAAGAAGATATCAATGAACTTCTATGAAATGGTTTCACGGGATTCAGCCAATTGTCTCGATCGTGGGATATCATTGAGAAATAGGAATCCGTGTTATCAAAGGATTTCCTGCGATTCTTTCTAGTATGGAATGAGTCAATCACCCGCTTTGGTATCTTTTTGAACAAAAATGGGAATATTGTTCCTCCATTGATCAAGAATTTCGGTCTTTGGGAAGTATCATGATCATCCAATAAGAAGGGTTTCAATTTCTTCAAATGAACGATTTGAACACCTATGGATTCTAACAACTGATTGCAGAGTTGATCATTCGGACCTTTCAATTCATAGATGTGGATCTCGGACCTATGAATGGGGATATTCCCGATACTCCCAAAGAAAAAGG---------------------GAAGTGACTTGGACAAAAAGAAACGAAGTGTCTTAGACAAATCTTCTTTTTCTTTGTCGATAGCCTCGGACCAATCAATCGAATATTTATTAATACGTAATCGATCGAACACTACTTGCACTACTTGAAAAGGATTCTTCTGTTCAGAAACGAAATGTTCCAAATGTTCCTGGAAATTCTTGCTCCCATTGGACCATTTGTATCTATATGCATCAGGATCCCGATTCATGGATCTCTCAGTTCGAGAAATAAGAAGATCAAACCATTTCTTCTGACTCTTTTTCAAATTCGATAAATGTTGGTTGATCGTATATTTCATTAGAGTTATATGATTCAGAGTATCATTTCCTATTTGATCCCTTTGACTTTGAATTCCATATTCGAAGTTGCGATCGGATCTATTCATTAAAAAGAATCGATTCGATACATTTCTTATGTACCCATAGGTGCTATATTGGATTTGAATCAGATTTCGGATCAATCTATATTGATTGACTGCCTCCATTATGTTGTTGCTAGCAAATACCGCTGTTTTTAGTTTGGGATCTTCCAACTCATTCCCGCAGTAGATCCGGACCGATTCTTTTC---TGATCCTTCGAGAAAAAGATTCATTCTCCTCATAAAAAAGAGGAGGTAGAACCAATAAAGATTTCTTTTTCGATTCATCTCTGGAGTTGAATACCTCATTCAAGAATTTTTTTTGATCCAACCCGTAGGAATCAATAGAAAAGGCAAATCCCCTATGAAACACCAGATCCGGCTCGGTTATTGATAGAGTGAATAGATCCGCCATTTCTGGGAATCTATCTTCTGATTCAAAAAAATCGTGGCGTAACGCGTATCCCCCTTTGTTCCGGTCATGGAATAGATGAAA------GAAATCAAAAAATGGATTTTTGTTCAAGAATGAAATCTTATCGGAACTGTCCATATCCGGTTCATCCTTCGGAACCAGATCCGGGATGTGATATGGTTCCGAAGGATGAATTGAGACGGTATCTTGTAAATACGTAATTATCTTGAATATATCAACCATTTCTTTATTTTCCGCTCGCCTGGAAGGGACAAAAGAAACATCTTGTTTTTTCTTCAACAATTTATGATCTCTAGTGGACCTCTCAGTAGGATTCGAACCCAGATGAAGTTCTGACCATCTGTCAGAGAAAAAAGAACGAATTGATCTTGTAGGATTCCCAATAAATTCTTCGATTTCTTCCGGAAGCAGATGATTCTTCATCCGCTTATCAGGTTCCGTGAATAGCCAGGACATGGAGGAATATCCAAAAAGGCATTTCGGGAATCGATCTGATTCTATCTCTGTTCGTTCCGTTTGAAGAAAGGAAGGATCCCAAAGAATCGATCTCTCTTTTAGTTGCTGAATCTCTGTTTGATCGATCAATGTGTGATATTCTGAATTCTCATTTCTAACGGAATCGAAATGATCTCTGGATTGATCAGAAGAAGATCCTTCCCATTGGCTAGAATCCGTTACTTGAACGAAAATAGATCTTGTGGAATCATATTGAATATTTGACAATACATTCCGTACCTTGCTAAAAAACCGATCCTTGTTTACCAACCACACATTGTCTAACCAAATCCAATTCTCTCTCGAGACGTTCCTCAAAAAATCCGATTCGTGCTGATTCTTCCCCCAACTAACGAATAGATCTTGGCGGAATTGCCACATATGAAATTGAACACAATTTTGCAAAGAAATACCCCACTTGTTTCTCGAGAAGAGATGGGAAACATGCTCAATATCATTGGATTGCCTAGTTGCCCCAGCTCCTTGTTGTTTGAAGAAACTCTCCCCCTGAATTGGTCTTTTTTCACGAAAAGCAGACATGAGATAACAAATCAAGTCTTTCCCTAAGATTTCGAATAGCTGTCCCGAATTCAAGTTGATTATGTTTCGTTTCTTCCTCGGAGAAAGACGATCAAACAATTCCCAATCATGGTCCTTGCGGATCGGATCATCCGTATAGGATAAAAAAAGAAACTCCAGATATTTGCTATCTTTCTCTTTGAATGAGATCTCAATTCCAGCTACGGTTTCATTAGATATCTGACAACTAGAATCCCTCTTTTTTCCGATCCGGTTCCTCCACCACCGCGAACCCCGGTTAGATTCAGGCATGATACGCTTTTTCTTTCTTGGGATAACCCAAGTACTCTCTTGCGGATCCATGAAACAACTCTCATAAATCTTTTTCCCTTTTGGAAGATACAGGAGCGAAACAATCAACCTATTTCTATTGGAAGACCAAAAAGATTCTTCCAATGTCTCCTTTCTGGGTCCAATGGAATTCATAGGTATAGGAAGAAGCCCCATCAAATAGAGATTTTTTCTTTCGACCATCTTTCGATTGTTAATACGAGATATAAGGACCACTACTACAAGCAGTACTACACCTTTGATCGTGAAATATCGATTGCTTGTTGGACCCTGTGAATCACGTGAAAGTAGGATACTCCAAATTCGGGGGTCAAAGAGTTTCATAAAACGTTCTTGGTGGAAAAAAATGTGAGTGAAAGATCCCACTGAATCGAATTTGATCCATGAATCTAAGAAATAGTGATAATTCTTGATCTCTCTCAATATCTCTCTCAATTCGAATATCCAGGATTTGAATTGATGTCGTTTCATTGATTCCTCCTAAAGATTTCATTTCCATTGGAATTTGGTTATTCACGATGTACGATGATCCCTGTGAAGCATCCATGGCTGAATGGTTAAAGCGCCCAACTCATAATTGGCAAATTCGTAGGTTCAATTCCTGCTGGATGCACGCCAATGGGAACATTCAATAAGTCTATTGGAATTGGCTCTGTATCAATGGAATCTCATCATCCATACATAGCGAATTGGTATGGTATATTCATACCATAACATATGAACAGTAAGAACTAGAATTCTTATCGATACTGGAACTCATAGGGAAGAAA--------ATGGATGGAATCAAATATGCAGTATTTACAGAAAAAAGTATTCGGTTATTGGGGAACAATCAATATACTTCTAATGTCGAATCAGGATCAACTAGGACAGAAATAAAGCATTGGGTCGAACTCTTCTTTGGTGTCAAGGTAATAGCTATGAATAGTCATCGACTCCCGGGAAAGGGTAGAAGGATGGGACATACAATGCATTACAGACGCATGATCATTACGCTTCAACCGGGTTATTCTATTCCACCTCTTATAGAGAAAAGAACTTAAAGCAAAAGACTTAATAACACGGCAATACATTTATACAAAACTTCTACCCCGAGCACACGCAATGGAGCCGTAGACAGTCAAGTGAAATCCAATCCACGAAATAATTTGATCTATGGACAGCATCGTTGTGGTAAAGGTCGTAATGCCAGAGGGATCATTACCGCAGGGCATAGAGGGGGAGGTCATAAGCGTCTATACCGTAAAATCGACTTTCGACGGAATGAAAAAGAGATATCTGGTAGAATCGTAACCATAGAATATGACCCTAATCGAAATGCATACATTTGTCTCATACACTATGGGGATGGTGAGAAGAGATATATTTTACATCCCAGAGGGGCTATAATTGGAGATACCATTGTTTCTGGTACAGAAGTTCCTATATCAATGGGAAATGCCCTACCTTTGAGTGCGGTTTGAACTATTGATTTACGTAATTGGAAGTAACCAATTAGGTTTACGACGAAACCTAGAAATCGATCACTGATCCAATTGGAGTACCTCTACGGGATAGACCTCAACAGAAAACTGTTGAGTAACGGCAGCAAGTGATTGAGTTCAGTAGTTCCTCATATAAAATTATTGACTCTA-GAGATATGGTAATATGGAGAAGACAAAATTGTTTGAAGCGCGCACAGAACCGGAAGCGCCCCTTGTTTCAAAGAGAGGAGGACGGGTTATTCACATTTCATTTGATGGTCAGAGGCGAATTGAAAGCTAAGCAGTGGTAATTAGAAAGACCCCCCGGGGAAAAATAGAGATGTCTCCTACGTTACCCGTAATATGTGGAAGTATCGACGTAATTTCATAGAGTCATCCGGTCTGAATGCTACATGAAGAACATAAGCCAGATGACGGAACGGGGAGACCTAGGATGTAGAAGATCATAACATGAGTGATTCGGCAGATTTGGATTCCTATATATCCACTCATGTGGTACTTCATCATACGATTCATATAAGATCCATCTGTCTAGATATCATCATATACATCTAGAAAGCCGTATGCTTTGGAAGAAGCTTGTACAGTTTGGGAAGGGGTTTTGATTGATAAAAAAGAAGAATCTACTTCAACCGATATGCCCTTAGGCACGGCCATACATAACATAGAAATCACACTTGGAAAGGGTGGACAATTAGCTAGAGCAGCAGGCGCTGTAGCGAAACTGATTGCAAAAGAGGGTAAATCGGCCACATTAAGATTACCATCTGGGGAGGTCCGTTTGATATCCAAAAACTGCTTAGCAACAGTCGGACAAGTGGGTAATGTTGGGGTGAACCAAAAAAGTTTGGGTAGAGCCGGATCTAAGTGTTGGCTAGGTAAGCGTCCTGTAGTAAGAGGAGTAGTTATGAACCCTGTAGACCATCCCCATGGGGGCGGTGAAGGGAGAGCCCCAATTGGTAGAAAAAAACCCACAACCCCTTGGGGTTATCCTGCGCTTGGAAGAAGAAGTAGGAAAAGGAACAAATATAGTGATAGTTTTATTCTTCGTCGCCGTAAATAGGAACATTTAAAATCGAATTTTTGGAA--------TTGGAAATACTGTGATGGGCGAACGACGGGAATTGAACCCGCGCATGGTGGATTCACAATCCACTGCCTTGATCCACTTGGCTACATCCGCCCCTTCCCTTATCTAGCTAAAGGATTTTCTCTTTTTTCCATTCATCATTATACTTCAGATTAAGATCGAGATATTGGACATAGAATGCCAATTGAAAAAATGG--AAAAAAAAGGAGGAGTAATCAGCCGTGACACGTTCACTAAAAAAAAATCCTTTTGTAGCTAATCATTTATCGGGAAGAATTGAAAAACTCAACAGG-----AGGGGGGAGAAAGAAATCATAGTGACTTGGTCTCGGGCATCTACCATTATACCCACAATGATTGGCCATACAATCGCTATTCATAATGGAAAGGAACATTTACCTATTTATATCACAGATCGTATGGTCGGTCACAAATTGGGAGAATTCGCACCTACTCTCACTTTCGTGAGACACGCGAGAAACGATAATAAATCTCGTCGTTAGTCGTTCTACTAAGTATTCATGTGAAAAG--------------------CCTTATCTTAATAGTATTTAGACTTA----------------------ATAGTAAGAGTCTAGGTATATTTCTTTTCTTTTTCTAGTAT-------ACTAATACTAATAAGACTTAGACTTTTCTGACTTATCTTATACTATACTTCTATACTTCACCTAGGTACTTATCTTTCATTGGC-GGGGAAAACTTTTATGATAAAGAACGAAAATTCGGATAAAGAAGCAAAAGC
Anathallis_microphyta ????????????????????????????????????????????????????????????????????????????????????????????????????????????????????????????????????????????????????????TCAACATATGAATCC---------------------------AACAAGATAACAATCCCC-------------------CAA------TATCTTGGGGGATTGTTATCTT------ATC---TTCAAAAATTCATAAATTCATATACAAAAGTATTAGCCATTTATAGATGGAGCTTCCACTGAAGCTAGATCTAGAGGGAAGTTATGTGCATTACGCTCATGCATTACTTCCATACCAAGATTAGCACGATTTATGATATCAGCCCAAGTGTTAATAACACGACCTTGACTGTCAACTACAGATTGGTTAAAATTGAAACCGTTCAGGTTGAACGCCATAGTGCTAATACCCAAAGCAGTGAACCAGATACCCACTACTGGCCAAGCAGCCAGGAAGAAATGTAAGGAACGGGAATTGTTGAAACTAGCATATTGGAAGATCAATCGGCCAAAATAACCATGAGCGGCTACAATATTATAGGTTTCTTCCTCTTGACCGAATCTGTAACCTTCATTAGCAGACTCGTTTTCAGTGGTTTCCCTGATTAAACTAGAAGTTACCAAAGAACCATGCATAGCACTGAATAGGGAGCCGCCGAATACACCAGCTACGCCTAACATGTGAAATGGATGCATAAGAATGTTGTGCTCTGCCTGGAATACAATCATGAAGTTGAAAGTACCAGATATTCCTAAAGGCATACCATCAGAGAAACTTCCTTGACCTATAGGATAGATCAAGAAAACAGCTGTAGCAGCCGCAACAGGAGCTGAATATGCAACAGCAATCCAAGGGCGCATACCCAGACGGAAACTAAGTTCCCACTCACGACCCATATAACAAGCTACACCAAGTAAAAAGTGTAGAACAATAAGTTCATAAGGACCGCCATTGTATAACCACTCATCAACAGATGCTGCTTCCCATATTGGGTAAAAATGTAAACCTATAGCTGCGGAAGTAGGAATAATGGCACCTGAGATAATATTGTTTCCATAAAGTAGAGACCCAGAAACAGGTTCACGAATACCATCAATATCGACTGGAGGGGCAGCAATGAAGGCAATGATAAATACAGAAGTTGCGGTCAATAAAGTAGGGATCATCAAAACACCAAACCATCCAATGTAAAGACGGTTTTCAGTACTGGTAATCCAGTTGCAGAAGCGACCCCATAGGCTTGTACTTTCGCGTCTCTCTAAAATTGCAGTCATGGTAAGATCTTGGTTTATTCCATTTTCAAGGACTCCCAAGCACACGTATTAAC----------TATAACTAGTTATGAGATAGATAATGAAAGGCTTGTTATTTAACAATATAATATGTCTTATATGCCAATGTCAACCAATCAAAATGAATATAAATTGGAATGACCAAACCTATCAGAACAAGATTTAATAAAATAAAGAGTCAAAAGAAAACTAAAAAAGAAATATTTTT--------TTTTTCTTTTTTTTTGACTTTGGTATGG-TTGATGGGTTGCCCGGGACTCGAACCCGGAACTAGTCGGATGGAGTAGATAATTTTTCTTTTTTGCTATAG----------AAAAAAGGATCCCTCCCC-AAACCGTGCTTGCAATTTTCATTGCACACGACTTTCCCTATGTATATATCAATCAAAAAGAAAA----------------AATAATGACATATCGAGAAGAAAGTATACTAATTTTGACTACTCAGTCAATTTCCCCACGAAGATCCTTATATATCATCATATATCATG------ATCTATGAGCATTTCAGAATACAAATTCCT-------TTTTTTTTTTTTTTTTGAA----AA------AGTATCATGAACAATCATGAATGATCTACCAGATCATTGATACGGATAATGTCCAAATACCAAATACGTTCTCTATGTAATCCGTGTAAAAGAAAAGGTATTTTTTGGAGGAAGATTAAAGAAAGAGATTGTTCTTCTTCCAAAAAAAATTCTTCTAAGAATTCCGAACCTAATCTTCGCATAAAAGTGCGTACTGTACTTTTATGTTTACGAGCCAAAGTTCTAGCACACGAAAGTCGAAGTATATACTTTATACGATACAAAACCTTTTTATTTGAGGATCCGCTGTGATAACGACAAAGATTTCTACATATCCGACAAAATCGATCAATAATATCAGAATCCGATAAATCTGTCCAGATAGGTTTACTAATAGGATGACCTAATACAGTACAAAATCGAGCTTTCGACAATGATCCAATAATAGAAATAGCTGGGACTATGGTATCTAATTTCTTAGTCAGAGTATTTATTAGAAATGAATTCTCTAGCATTTGATTTCTTACTACCAAAGAATTTTTTCGTACACTTGAAAAATACCCCAGAAAAGAGAAAGAAGAGTTGGTTAATTGCTTTATATGGATCCTATAAGGTTGAAACCAAAAGTGAAAATAAGATTGCCAAAAATTCACAAGATGAAATTTCCATTTATTCATCATAATAAGAGTCCCTTTTGAAGCCAGAATCACTTTTCCTTGATATCGAACATAATGTATGAAAGTATCTTTGAGGAACCATAAGATACTCTGAAAAGAATTACAACACACAACTATAAGATAATCTATTTTTCCATAAAAATGTGTTCGCTCAAGAAAGACTCCAGAAGATATTGATCGTAAATAAGAAGACTGTTTACGAAGAAAAAGGAATAGATATTCGCATTCATATACATAAGAATTATGTAGGAACAAAAAGAATCTTTTCTTGATTTTTGAAAAAACGTAAATGGATTTCTTTGAAGTAATGAGACTATTCAAATTATGATATTCGTGGAATAACAATCGCAATAAATGCAAAGAAGAAACATCTTTTATCCAACATTGAAGGATTTGAACCAAGATCTCCAGATGGATGGGATGGGGTATTAGTATATCTGACACATAATTTAAATGGGATAAATTATCCTCTAAAAAGGGAAATATTGAATGAATAGATCGTAAATTCTGATATTTTGGTATTCTTTTTTCTTCAAGGGAAGATACTAATCGTGACGAAAATGGAATTTCCAGAATGACTCCAAAACCTTCTGATACCATTTGAGAAGAAAAATGAGAAGAAAAAGAATTATTGTGCCCCCAACAATCATTTTGGTTAGAATCATTCAACGAAGAAATCAAAGATTTCTGTTGATACATTCGAGTAATTAAACGTTTCACAAGTACTAAACTAGATTTATTGTCATAACCCATAATTTCCACAGGTTCGTAAAAAATCAAACTATTGAAGCTATGATAATGAGCAAGTGAGTAAATATACTCCTGAAAGAGTAGCGGATATAGGAAGTTTTGTTGCCGAAAACTATCTTTTTTCAATCTCAATAT-CTTTGATATACTGCTTCTACTGTCATTTAAATACA--------------------TAACTAAAAAAAAGAGGCACTTCTTATGTGATGAAATGATACATAGTGCTATATGGTCAGAACGGCG-------------------TATTTTATACGTAGTCTCTTGTTTCTCT---------TAGACTAAAATACTATTTCTTATTTTAAAATACTATTTCTTATTTAGATTAGTTAGAAGAAACTTCTTCTTATT---TAGATTAGTTAGAAGAAACTTCT-------ATATAGAATAAACTTCTAACTAGAATTAGAATAACTAGAATTAGAATTAGAATAGAATAAGAATA-------------TTTTTCTTC-------TAAGGAGGAATTCTAATTCTAGAGTCTATTATGAATAG-----------------------ACTATGCACTGTC---------TAGA------CTTTTACTTTAGAT----------AATATCTACTTT-----------TATACTGTACTGTGACGT-AAAAAACAGAATGATAATCTAAGT--------AATAAGTAAAAGATTATAGAAAAAAAAAGAACAAATAAAGAATATATACACCGAAGACAGAGAGCCCGATCTACAGATCTTTTTCTTTTCCCTTTCTATCCA------ATTTGGTTTTATTTTCCTTG-------TTAATCTAACTAGGAATAAAAAAAAAAAAAAAATAATAATAAGAAA-------------------AAGGGGTCAAAATCTTTTATTTTTGCAACCCAATCACTCTTTTGACTTTGGAAAAATCC--------------TTTTTTTATCACTATACTATTTCTTCTACACATCTGTCTCCAATCCACAATAAAGAATAATTAGGATT---AAGAAAAAAAAGAATCAAAGGTCCACTCACAATTCACAAGAGAACCTTTTCCCACATAAGGCACTAATCTATTTTTAACGTATAATTAGTAATTTGATCGGGTAATCATTCAAATTAAGAAGGTAAGCTCGTTGC--TTTTTTGTCTTACTCGAATTGGAGCCATAAGGCTCTATCCATTTATTCACTAGACCCAAAATAC------TTT-ACTACAATTTCAAATTT--------TTATAAAAAGAAAAATTATCGTTCTATTTA-----------------------GATTATTAGATTAAAATTCTTCTTTTTTCTCTTTTTATATTCTTTTTACGACATGCTTTTTTTTCCATTCATTACCTTTCAGGATCAGTCGCAGTCTTATAAACTCTACCAATAGTCTAGACGAATTCTTTCATCCAAATGTGTAAAAGATTCTAGTCGCAATTAAAAGCCGAGTACTCTACCGTTGAGTTAGCAACCCG---------GATCAATATGAAGTGTAGATATAATCAAAATAAAAAAAAAAAAAAAATCCAGCAAACTCATCCATTTTACTAAAGTGAAGGAAAGAACCAATAGGGAATGGGGATAAAAAGATCTATTT-------------ATATACGATATCAATATACGATTATATTGATCAAATTATATTTGTTTGATACAGTATTGTCAATATGAATGGACTTTTTATAAAACAAATTTCGA-------GAAATTATATAGAAATTTGT------GTTGAATTAGCACAACATAAAGAATCAAATTTTGAGCGGAAAAAAATAGGGAATGGAATAAGGAAAAGGTAGAGATAGAAAAAAGAGCGGCTTTCTTTAATC------------------AAAAAAGAAAGGTACAATACAAATACAAGAAGAAAGATTACCCCCCCTTTTTTTTT---GGGGGGGGGTTCCACAAAAAGAAGCAAGAAAGAAATAGGAAGAAGAAAAATAAGAAGAAAAGAAGTATGAATAGAACAAGAAAAGAAGAAACTTTGAAGAAAAAATGAAACAAAGA-TAGGTACTAGTTACCC-------TATCTTTTTTTTATTCATGATTCTTATTGTACCTTTTTTTTTTTATCAAAAGAAACTCGAAATTATTTAAAGAATTCTGCCTTCCTTAAAATATCATAAACAGTTCCTGTGGGTTGAGCACCTTTTTCAAGGAAATATAAAATAGCAGAAACATTTGAATAAGTTTGATTTTTTATCGGATCATAAAAACCCACTTTTTGAAGATCTCTTCCTTCTCTTCGGGATCGAACATCAATTGCAACGATTCGATAGATGGCCCATTGGGATAGATGTGGATAAAAGATGCCCCC-CTAGAAACGTATAGGAAGTTTTATCCTCATACGGCTCAAGAAAAAATGATTTGAA-------TTTCTATAATTTCTATTT----CTATCTATATAGAAAGAAATAGAAAGATAAATGGATCCATAAATAATTAGACTGTAATTTGAGCC--TTTTTTTTACTTCTTTACAGAAAAAGATTTACAGAAAAAGAAATTTCATTTGTACTCCTAACTCAAGTTGGGTAGTTTTGAAAGAGTTCAAAAGGAACTCCTTAGAATTTCTTGAGCTGTCTCTAACCTCTTTTTTTGTCTCCTTTCGTATCTA-----TTTTTTTATTCATTCTGATCCAATTATTGAGACAAGTAAAAATAGTGTTTCCTTGTTCCGGAATTTGTTGTCTTTGCTTTGCGTTTTGTGAAATCATTGGGTTTAGACATTACTTTGGTGATCCTTACTCCTTTTCAAAAAGGCAGCAACATACCTTTTGTTTTTTGTTCTTTCTACGGAAAAGAAAAAAATCATATGAAAGATTGATTCCTTTGTGATACACTCTTGA--------------------------------------------TCGAAACAGTTTGAAAATTTCGACAAATTTGA---TTTTTTTCATTGAAACCTTGTTCAAATTTGAACCTCTCCATTTATCT------------------AT---------ATTTAGATATTGATGATATATTTACAAAGTTGATCTAACTTATTGATTGTCACTAACCCTAGATTATT-CCCCAATAAATGAAAATCAATCATTTTTGCTCGAGCTCCATCATATGCTATACCTTGTATATACCCTTAGTATCTTT------------TCTTTATTTAGCAACCCAAGAAAACAAGAAAAATTAAATCAGGTTCCTAGCAGAACAAACTATGTCGAGCCAAGAGCATTTTCATTCGTATAGAAAATGGTG---GTCAGAATCCACAGCCAATCATGTCCTTCAAGTCGCACGTTGCTTTCTACCACATCGTTTCAAACGAAGTTTTACCATAA---CATCCCTCTCATTTTAGTAATTTGATTTTAAATTGGAACCGTATGCAATTGATTCAATAAGGAATCATGAATAGTCATTGGCTGAACCGATACATAATAATGTACACTTATAGATAAGTGTTTATCCGGAAAGGATTTCACTTAAAATTATCCCATATTTTCTCATAGGAATAATAGAACATCACATG------AAAAAAAAACAAATCAGTTTTCAGCAAACTTGTTTACATTTTCAACAGATCTTTCGAAATTGTCCATCATAAAAGATCCCTCTTTTTCCTTTTTTTTTTTTATTAAAAA----------------------------------------------------------------------------------------------------------------------------------------------------------------------------------------------------------------------------------------------------------------------------------------------------------------------------------------------------------------------------------------------------------------------------------------------------------------------------------------------------------------------------------------------------TAAAAAAAAAAAAAAGATATGATTCTAAGAATCATTCTTAGAATTCACAT----TGGATAACATTGT------ATCCAA--------CATGAAACAGAAAATTGTTGAATG--AGATTTTCAATTTCAATAAAGAAGAATCTTTTGTTTCTAATGCAAACAATCTGGGACGGAAGGATTCGAACCTCCGAGTAACGGGACCAAAACCCGTTGCCTTACCGCTTGGCCACGCCCCATTTTGATTTGGTTTAAGAAAAACTAAGATAAATATTGGTTATTCGTCAATAACCAACAAAAAGGAATATTAGGACATGTTGTCGATAGGATTCAACACAATAAATATAGAA--AAAAAGATGAATTGATCATTACTTAGAATTCAATTNNNN------------NNNNNNNNNNNNNNNNNNNNNNNNNNNNNNNNNNNNNNNNNNNNNNNNNNNNNNNNNNNNNNNNNNNNNNNNNNNNNNNNNNNNNNNNNNNNNNNNNNNTTTATCTGCC---------TTTTTATTTTAAAATATTCCTCAGAAAAACAACTCAATAAAATCCGATAATTTATTATCATTTCAATTGAATTTGAATCTTTAAGAACAAG--AAAAGAATATTTGTTATGTTTAATATCTTTAGTTTAATCTGTATCTGTCTTAA---TACTACCCTTTATTCAAGTAGTTTTTTCTTCGCCAAATTGCCCGAGGCTTATGCCTTTTTCAATCCAATCGTAGACGTTATGCCGGTTATCCCTGTACTATTTTTGCTCTTAGCCTTTGTTTGGCAAGCTGCTTTAAGTTTTCGATAAAAATGA---CTCTATTCAATTCATAATTCAATTCAAAATTTATTAGAT--AAAAAAAAGATGAGATT--TTCCTTCTGAAAATCAATAAGATCATAAATAAGATTCAGATAAGTCTGGACATTAGGAACCCTCGATT-------CAAAAAACGAAA-----TTCTGGTATTTTCTATTTTTTATTGAGATTGAATTTGAATAGTTTAATTAAGGTAAGGAAGACGATGATCTTTATCTTTAATCAACTAATCAGCTTATTTCTTTTG---------------CTTTACTTTAGAAGATCCCATACAATACCT---------AATTGTAGATATAGATATGGCAAGAGATTTTTAGTAACGAAAAAATACGAATTTTAA-----TCTTCTATTTTAATCT------------------------------TATTACATTAGAAAGAAATTTGTGAAAATAAATTAA---AAAAAAAAAAACTTCCTTTTTTTTTTTCATCTTTAGAGCGTCATATCAAAAGAGTTTCTAGTGTGTGTCGTAAAAAAGGTGATCTA-----TTTCCTT----AAAAAAAAATGA-----TCTTATCTTATCTTGGAGATTTGTAATGCTTACTCTTAAACTATTCGTTTACACAGTAGTAATCTTCTTTGTTTCTCTCTTCATCTTCGGATTCTTATCTAATGATCCGGGGCGTAATCCTGGGCGTGAAGAAT------AAA---------AAAGAA--GAGATGAGCTTTTTACTT--------GATTTTTT-CATAGGTAAAT----------ATTGAATAG---------ATGATAGATAAAAAGAAAAGATTGATAAAAGAAAATAATCGAGATTTATTTCCATTATAAAATCGC-------AAGTGATCAGGGGGTCGGAGAGAGAGGGATTCGAACCCTCGGTACAAATTATTCGTACAACGGATTAGCAATCCGACGCTTTAGTCCACTCAGCCATCTCTCCCCATTCCAAATTGGAAATTTATCATGTGATTGAACATGTGAAGTAAAGATTGAGAAAAATCTTTATTTTCCTTCGATGATTCGAAACATATTTCT-------CGAATAGAAAGAATACCTTACTTATTTTATCTTATTTTATTTTGT---------ACAAAAGATTCA-----TTTCCCCGGCCTGGTTAAGTATAAGTACTGGCCCGGCCAGTACTTCTTTTGTTCCGACGAATAAAGATTGTTCTTGAAACAAGAACAATCATTTTCATTGCCAT---------------------------TCCTAATTCTTATAAATT--------------------------------------AAGATTAGA---TAAAAAATTATCTATATATATCTATATATTCTATATATATCTATATATATATATATATATTAACA--------------------------------TAATTAATAGAGATTAATAGAGAATATATTCTCTATATTAATATAG---------------AAATGTATATGAAATATATA--------------------------------------TAGATTCTCTATATATTCTTACTATTTACTATATATATTTTACTATATACTATATATATTATATATATTCTTACTATTTACTATATTATTTACTATATTATTTACTATATTCTAGTACTTTATATAGTAAT--------------------------------TATATAGTAATTCTAGTAAATTAGAGTATTTAGTCTTTCTA-------------GTAAAAATAGTAAAAGTGGAAGTGTTCTAGTA---ATACTATATCTAGTA-------------TA-----------------------------------------------TAGTACTACTAT-------------------TTTTCGTCTTTCTTTTTTTTATTCTTAAGT-----------------------------------------------------------------------------------------------------------------------------ATAAAAAATATAAAAGAAAATTTGC--------------------AAATTCATT---------------------CAAGCTTGAAAGTTTAAGGCCCAAT-TTACCCGAATT---AATAAAATCTGGCGGTTCAAGTGAAGAGAGATAAAAAAAA---------------------ATACTTATGACTTTAGTACACTATTGAATCTTGACTAAGCTTTTTGCTATTCAGCTATTCGTTTTCAAGTTTTAAATTCCGC-CCGCGGCGGAACAAAATACGTGTTCATGTTGGAATTTTCATGATTCTGATACTATCTTGACTGTGTCTAATTACTTTGTTGGACAAATGATCC-------ATTTATATTCAATAATGAATATGTAGCGGGTATAGTTTAGTGGTAAAAGTGTGATTCGTTCTATTAACAACTTCAATAGTTAAGGGGTCTTTCCA---TTTTTTTTTCATATTTCATATTACGATCAAAAACTTTATTTCTTAAAAAGATTGAATCCTTTACCCCTCAATAGGACATTTGAGGAAAGAATATACATTCTCACGATTTCTATCCAAAAAGCAATCCTAATTCTAATAAAAAAAAATTGGATTATGGAGTCGAGAAGCATAA-TTTTTTTTGATTGGTTCAATTCTTCCAATTGAATGAGTATGAATAAAGGATCTATGGATGATAGTGCAAAACTTTAAATCGTAACTAAATCTTCAATTTTTGCGCTGAAAAAGGGTAAGATTGAAGCCAAATAGCTATAAAATGATGGTTTTGGTTTACTAAAACCCTCGGCTTATTTTTTCAGCTCGGTAG--AAAAAAAATTATTTTCCTTAGGATCCTACGAGTAGAAAAGAAATAGGGAACGAAGTAACTAGACTAGAGACTAGAAAGATTTGATAGAATTCCC---------CTCTTCTATAAGGATCATCTAAAAAGCAAGTAGCTTTAGGTGCATTC--------GTAAAAAAAGCTGACATAGATGTTATGGATCTCA-TTT--TTTCTCTG-GTGGAAATACATAGATCTTCCATAAAGGAGCCGAATGAAATCAAAATCTCATGTTCGGTTTTGAATTAGAGATGTTAAAAATAATCAACCAACGTCGACTATAACCCCTAGCCTTCCAAGCTAACGATGCGGGTTCGATTCCCGCTACCCGCTATATATATTAATTCCTTAATCTCATAT--------GATGAGATGCATTATTCTTTTTTATATGCATCCT--------TATTTTTATTGTATTCCCTAAATCCCTCTAATCCTTTTTTTTTTT---------------ATGAAAAAAGAATACGAAAATAGGAATAAAGGGCGTCCATTGTCTAATGGATAGGACAGAGGTCTTCTAAACCTTTGGTATAGGTTCAAATCCTATTGGATGCAA--------TTTATTTCTATTCTAGATAGAG------------------AATAGAAA-TAAAAAGAAGAACTCTATTTTA--------TATATTTTATAAAGGATAAAATAAAAGGATAAAATACCTTTTTTGAATGATTCGAATCAGAAATCTT--------------------------TAGCAAGGATTTATCTGAATTCAGAATAGAATAAAAATGATCCATTTACATTTATGTTTGTTCTTGAAGTAGAAAGAGTTCGATCTGTTCCTGAATAGCTTCTTTCAAAAGAGTTTCAGCTTCTTCGGTGAATATCTTGGTAGAATATAGAATTTCTTGGAATTTAGGTTTTTTCTTTGTTAAATAGGTACGTAATCCAACGAGAAATTTCTTTACCTGTCCAATTTCTAACGCATCAAGATATCCATTTGTTCCGGTGTAAATAGTAGCTATCTGGTCTTCCACCGCGAGAGGGTCTGATTGGGATTGTTTTAGCAACTCACGTAATCGTTGACCTCTTGCCAATTGATTTTGAGTAGCTTTATCTAGATCAGAAGCAAATTGTGCAAAGGCTTCTAATTCTGCAAATTGAGCTAGTTCCAATTTTGATTTGCCAGCTACTTGTTTCATGGCTTTAATTTGAGCTGCCGATCCTACTCTTGAAACAGAAATACCTACATTAATAGCAGGCCTGATTCCAGCATTGAATAGATCGGCAGATAAGAAGATTTGTCCATCTGTAATAGAAATTACATTAGTAGGAATATAAGCCGAAACGTCTCCAGATTGAGTCTCCACTATGGGTAAAGCAGTCATACTTCCTTCACCTAAACGAGAACTTGATTTAGCGGCTCTTTCCAAAAGTCGTGAATGCAAATAAAAAACATCTCCTGGATAAGCTTCACGACCGGGGGGTCTTCTTAATAGAAGAGACATTTGACGATAAGCTTGTGCCTGTTTGGAGAGATCATCATAAATTATTGAAGTATGTCGTTCACGGTACATAAAATATTCAGCCAGAGCCGCTCCCGTATAAGGAGCGAGATATTGTAATGTAGCAGGCGAATCTGCTGTTTCGGCTACCACAATAGTGTATTCCATTGCCCCTCCTTCCTGGAAAGTAGTTACTACCTGAGCCACAGAAGATGCTTTTTGACCAATAGCTACATAAACACATATCACATTTTGTCCTTTTTGATTGAGAATCGTATCTGTGGCTACTGCTGTTTTACCAGTCTGTCTGTCTCCAATAATTAATTCTCGTTGCCCGCGTCCTATAGGGATCATTGAATCAATAGCAATAAGTCCCGTTTGAAGGGGCTCATATACGGAACGTCTCGAAATAATACCTGGGGCAGGAGATTCAATTAACCGAGATTCAGAAGATGAAATTTCACCTCTCCCATCAATAGGTTTAGCCAGAGCATTTATAACACGACCCAAAAAAGCCTCGCTCACAGGGATCTGAGCGATTCTTCCTGTTGCTTTTACAGAACTTCCCTCCTTTATCATCAAACCATCACCCATTAATACAACGCCAACATTATTTGATTCCAAATTCAGAGCAATACCTATGGTACCCTCTTCAAATTCTATTAATTCACCTGCCATTACTTCATCAAGACCATAAATACGAGCAATACCGTCGCCCACTTGAAGTACGGTACCGGTATTCACAATCCTTACTTCTCTATTATATTGTTCAATACGTTCGCGTATAATATTACTAATTTCGTCAGCTCGAAGAGTTCCCATTAGTATCTCTTTTTTATTTTTCGGAAGGAAAGGGAAAAAATAATACCTAAACTCTAAACTAGAGTAAAAAGGCTAATAAGTTATTTATTCCACGGACCCGAGGATATCAATATTAGCACTGATGGTACGAAAATGTAACTCGCTATTCAAACAACTATTTAAAGTTCCTATAGCTTTTTGTAAGGCTTGTTGCAAAACTTTTTGTCGGACCTGATTAATTGCTCTTTGTTTTTCAAAAAAAAGAGTTTCATTCTTGTAATTTTCTAATCGTTCCAAACTATTGCAAGTAGCATTAATCAAATTTACTTTTTCTCGTTCTATCTCAGAGTATCCATTCGTTCGATACTCATCTGCTTCGATTTCCACTTTTCGTAATCTAACCCGAGCTCTTTCGAGCTGTTCAATGGCTCCTCTACGTAATTCTTCTGAATTTCGAATAGTACTCAAGATCCTCTGTTTTCGCTTATCTAATAAATCATTTAATGAAAGTAGATTATCTTTCCATTCATTTCAAAACTAGAATATCTCTTCCCGAACCAAACATGAATCTTTCGATTCATTTGGCTCTCACGCTCAATTGTTTCTT-----TTATCTTTGATTTATATTGATGGGCA-TCCCATATCTTTGAACGGAATGAGCCTATCCTCTCTTTTCTGTTCGTATTCAAAGATATTGAAACTGATCTAACATCAGAATC-------TTAAGAGGACTCTTCAGACCAGACAAAAAAAAATTGTCAGCAAAGTTGTTTCTTTATTTGTTCTTTATTTACAACTT-------ATTTCC----AAAAAGAAAAAAAAAGATTTTCAA-GAAAAAAGATTCTATTCTTTCTT----------CTTTATATACTATGATACATTAGATGAAAATTCT-----AATAGAATAGAAATAGAATTCTGAACTTCATTACTTCATTCTCATTATTTTTAGAATGATATTTCGA--TTTTTTCATCCAAAAAGTTTTA------------TTTTTTTATACAAATAAAATACATAGGTCGTCGATTCGGCAGTGGATAAAAAA---GGG-GACCCATCTTTCCAGTTAATGGTTCAAAGAATTTTATCCATATGAGTGTTCTACATCGGATAAACTACCAATTATTCC-TTTTTATCATTTTTAAACC-----TTTTTATTACTAACGTAACGGTAGAAAGAGTACCA--------TGCTATGCTGTGCCTGGACTTCAAAAAATTTATTTTTAACCATGTAAAAGACCTCAACATTATTGGTTGATAGAGAAGAGAATCAAAGTTCATTTACCAATGAGTTACGAAATGCTATGGTTCTTACATAGGATTTATGAATGAAATCCAATTCCTAAGTAATTCGTCGAGATTTTGCACCCTTTTTTCCTATTTCTGCTATATTCTGCTAGA-AAAAAAGAATACATAAATAGAAAGAAAGTGCAGCCGGTGAAATCCAACTTCTTCTTGAAATATACAACTCGCACACACTCCCTTTCCAAAAAAAATCAATACACCCAGCACTACGCTTAGATTTATTGGATTTGTTGCTAAAATATCGGTATTAAACTCAAAACTCTCAGCGGATGACCAGTGCTCCACGGAAACAAAAGAATCGGTTATATTTTTCATATGCTCTCCCCTT------------------ATAGATAGGACTAACAAAGAACAGAGTTCTTTTTGTATCACTCCGCTTAT---------TATTGTTAATGGAATTTAAGAATTCTCAAATTTCTTAGTTATGGTTATGCTTTTATTCTTCT----------------TTTTTTTTTATTCTATGATGAAATTCAACATTAAACAAAAGGATTTGCAAATAAAAGAGCTAATGCCACGACCAGTCCATAAATTGTTAAAGCTTCCATAAAAGCCAGACTAAGCAATAAAGTACCTCGTATTTTACCCTCTGCTTCTGGTTGTCTCGCAATACCTTCTACGGCTTGGCCCGCAGCAGTACCTTGACCAACCCCAGGTCCGATAGAAGCAAGCCCTACAGCCAATCCAGCAGCAATAACGGAAGCAGCAGAAATAAGTGGATTCATGGT--AAGTTCCTTGCACC-AAAAAAAGAAATGGTTAATGATACAACCAACCAAT-GAATTAGTACTTAATTTA-------------------CTTATTTTTCTACTTCTACTTTGAC---------TAGTAAACTTAT----TTTTTTATTTTGGGATCTTTATAACGAAAATCCTAAAATATATTAGGTCAAAGTAGCTAAAAGCTCCAAATGTAATTCAGAATATTACTGAATTGTCAGAACTACTTCGATATACCGTTTTTCCCTTTCTACCTTATCTTTCTACCTT-ATGTAAATAGATATTGTCTAAGGTTTTAGTCATTGCGTTTTTTTGTTTAGAAACTATTCTATTCTTTCTCTTTCAGTCAATTCACAATAACAGACAAAATAGAAAAAAGACGGATATGGGAATCCATCTATAATGCAGTGGGCTCT-AAAAAAAAGAGATAGGGGTAATTACTAT-----------CTAACTAGTAAATAACATATACTTTTATTCTTCCATAACGTAAATCACCTGTACTTTTTATTCTATGAAATCGTATTCTGGAACCATTATTCGAAACATACATAAGGATTCATACTTATAGACATTTAGACATTACATATACAGA----------TATGTTTTAGGATCCCCAACTCTTCTTTCTA------------TTCCAAATTCTGCAATATCATCTATCTTTCTTTTCTTCATATATACATACATATAGCTATTTGCATTTTCTTCTACAACCCTGTGGATTCTATTGAA-CCCCCCGATTGCTTGAATTGGGATAAG--CTTAAAAAAACTATTTTAAAAGTGAGTCAATGATGACCCTCCATGGATTCACCTATATAAGCCGCAGCCAAAGTTGCAAAAATAAGAGCTTGAATACCACTTGTAAATAATCCAAGAAACATGACAGGTATAGGAACTACTGAAGGCACTAAAGAAACAAGAACAACAACCACTAATTCATCAGCCAATATATTCCCGAAAAGTCGAAAACTAAGAGATAAAGGTTTTGTGAAATCTTCTAGAATATTAATTGGTAAAAGTATGGGAGTTGGTTGAATGTATTTCCCGAAATATCCCAATCCTTTTTTGCTAAGACCCGCATAGAAATATGCCACTGACGTAGGTAAAGCTAAAGCAACAGTAGTATTTATATCATTCGTGGGCGCAGCTAACTCCCCATGAGGTAACTTTATGATTTTCCAAGGTAAAAGAGCACCTGACCAGTTAGAAACAAAAATAAATAAGAACATCGTTCCTATAAAAGGAACCCAAGGACCATACTCCTCTCCAATCTGAGTTTTGCTCAAGTCTTGAATAAATTCAAGGACATATTCGAAGAAATTCTGACCGTTGGTCGGAATGGTTTGTGGATTCCGAACAGCTATGATGATTGAACCTAATAAGATAGCAATTACAACCCAAGAAGTGATAAGTACTTGGGCATGAATTTGTAAACCTCCTATTTGCCAATATAAATGTTGGCCTACTTCTACACCTGATATATCATATAACCCTTTGAGTGTTTGAATGGAACATGGTATAACATTCATATTGTCATTGTCCTCTAACAGAAATCGAACTT--CAAAAAAGTAATTATTTTGATTCAACCATCTATTTCTCAATTTATCTATATTCATTCATGAATTTCAGTTATGAATCATAACTTTCGGATACCAAGAAATCACATAAAAAAAAAGATACCAATCATTTTATATTTTAAATATTATTAACTAGTCAAAACATAGTTCAAACTCCAAAAAATGCAAACCAAATATAGTAACAATCAAAGAGAGTTCGCCAAAAACAAACTAATCTTATTCTTTATTCTTCTTAATGATAAGAGTAATTAGAAGATAATCAACCAT--------TTTTTATATAACTAGAATGGCCCTCACAAATTGCAGATACTAATTTGGTAAGAATCAATCGAATCGAAGCTATAGCATCATCGTTGGCCGGAATAGAAATATCTGCAAGATCTGGGTTACAATTTGTATCGATTAAACAAATTGTCGGAATACCCAAAATGACACATTCTCGAAGAACCGTATATTCTTCTTGCTGATCAACGATAATTACAATATCGGGCAATCCCGTCATATATTTGATCCCACCCAGATATGCTTGCAAGGTAGATAACTTTCTTTTCAACATTGCTGCATCTCCTTTGGGGAGACGATTGAGTTTCCCCATCTTTTGTTCTGCTCTTAAGTCCCTGAACTTCTGAAGTCTTGTTTCTGTAGTAGACCAATTCGTTAACATACCACCAAGCCATTTTTTATTAACATAATGACATCGAGCCCTTATTGCTGCTGATGCTACTAAATCCGCTGCTTTATTTTTGGTGCCAACAATTAAGAATTCTTTTCCCCTACTTGCTGCATCAAAAACTAAATTGCAAGCTTCTGATAAAAAACGAGCAGTTATAGTAAGATTTGTAATATGAATACCTTTACGTTTTGCAGAGATGTAAGGAGCCATTCTAGGATTCCATTTATTAGTACCATGACCAAAATGAACTCCCGCTTCCATCATTTCTTCCAAATTGATGTTCCAATATCGTCTTCCCATTTTCCCACACTTTCTCTTTTTCT-TCTTTTTTTTTTTTCAAAGAGATTAAGTACCCTGTGAAATAAATAATTGTTCCGACGGAACCTTCTACCAGGATTGACCATTGATCTACGACCCAAACCATGAATTTCATTC--TTTTTCTTTATTTCATTGATTACGAAATCCATAATTGGACCAGAGAGTGAAAGTAACAAGAATGAACCTCTTGTTAGGAATTAGTCAATTAC-------ATTATCTAAATGATTGATCTGATATCTCATGT-------AAAATGTTTGGGGCACAAGAACAAAATAATTCTCTATGGTATAACAAAATATCTCTCATTTCCAACTCAAATAGATTCTTCCTTTTTATTTTCAAATGAATATTTTTGTCTTGCTTTGAACGATGTACTAATTTGTGAAATCCGGTACCAACCGGTATAATTTCCCCCAGAACAACGTTCTCTTTCAGACCTTTCAACCAATCAATACGACCTCGTAGAGCAGCTTTTGCTAAAACCCGAGCAGTTTCTTGAAAACTCGCTTCGGATATGAAACTTTGAGTATTCAGAGATGACTTCGTTATTCCCAATAAGATTGCCCGATAACAGATCGCTTCGTCCAAAACGCGCCCTGCTCGCTCTGCTCGCAACAATCCAATAAATTCTCCAGGTAAAAAAACATTAGACATTCCATCTTCTGAAACCAAAACTCTTGATGTTACTTGACGTACAATAATCTCTATATGTCTATTATGGATCTGTACCCCCTGAGATCGATAAACCTTTTGGATCTTATTAACCAAAGAGATACGACTTTGGGCTATGGTTAGTTCAGCTCCAATCAAGAATCCCCAGGGGATCCCAAGAATCCTTCGGATACGTTCGTCCCAACCTTCAACTCTTCTTTCGAGGTTCATCGATATTGAATCAATTGAACGAACTTCTAAGATTTGTTCCACTTTTGGAAGACCTTGCGTTATGTCACCAGATCTCGATTTTTCATATATAAATGTAATTAATGTATCTCCTTCATAAAAGGTTTCCCCATAATGGCCATGAAAAGTTGCTCCTGGAGTGACCAAATAGGGTTTAGCTGATCTTATAACTAAAGAGTCAACATGAACAATGAGAATTTGACCAGATTTTTTTATGCGTGATCCGTATTTAAATAGACATACATTTTCACAAAGGAATTGTCCAAGACTCATTATTGTCCATGCCTCTTCACAAGAATCGTGATAGAGAAAATACCAATTCAAATGGAATGAATTCCAAATTGTGTTACTGCATGGATCGGGATTATAAATCCTACTATTTTCATCTAGGAAACAGTATTGAAATGGAAGTACTTGAAGTACTTGGAAAGTCTGTTGAAAATTTTCAAGTAAAAAATCTTTCTTTAAAAAAACTTGATTATAAGTTCTTAAATAGTAAGATGAACGAAAATTTACTATT---TTAGGCACAATAGTACCTAAAGGACCCAACAAATCCTTAATTGGAGTCATGGGATCCGATTCTTTTGTCGCATTATTATATCTCGAAGTATTGAAGGGGCCAATTCGAGAACTATTGGATGATGACAAAATTAGGAAAGATTGGTATTCCTTATTTCGATTCAACAACGTACCAAGAGTCCCCTGATGTTGGGGAAATAATGGAATCTTCGTATTGGAATCAAAAGGATTTCTATGTATACGATCTAATTCATTATTCGAAATCAATCCTGAACCTGCCGTATCATACCTTTTTTCGTTATAGGAAAGAGTGGACTTTACTAACTCAATTCGGATGAAATCACGAAGCAGATCATTTGCCCTTATTTCAACAAAAGAAGCATGAACCTCTTCTTCTATAGAACTCTTTTTTTCTTGGTCCCAAGTCAATACTAAGCAAGCCCGAACTAATTGAATACTTGTGTGAGAAATTCCTCGAATTAACTTGCCATTTCCATAAAGTATATAATTGACAATTCGAAGTTGGACATTATCTTTTTCCTGCAAGAGATCCTGAGAGAAAAGTGTTGCTAAATTGATTCCATCAGCTATTTCATATGTGACTACGGGTCGAGCCAAAACAAAATATTTTTTTTTTGTAGGTGTAATGCGTTGGATATAGATCCAATTTTTCAATTTTTTTAATCCTTTAGAATTTTTTTTTCCCATTACTGGTGGTATGAAAATGCCACTGTACCTAGATATTTTATCCACCTCTCCAGAAAAATGAATATCTCCAGAAAAGATTTTTAGTTCCATACTCTTTTTTTTTCTCTCCACTCGGACTAATCCACCTACTCGACTTCTTGTATTTCTATTTAAAGCAAGTCGTGTGTCTACTCCAATGATACTATTGTTCCGGACCATTATGGGCGAAGATCCGGGTAAGATATGCACTTCCTCGGGAATGAAAAAAAATTGATCTACTTTCATTTGCATTTGGTATTTTGGACTAAATTCTTTAACTCCTCGATACTCAATCAAATCCTCTTTTTTTACGATTGAATCTACTTCGACAATCCCATATTTAGTAATTCCCGAACTGCTTCTTCTGTATCGCGGATCATCAAAATAAGCAAGAATACTATTTCTACGTAAAATACCATTTATAGGTATTTTAATCGAAATACCAAAACAGGGTATTAGTTTCTTTTCTTGTTCTTGATCATATTGTAAGGGAATAACGAATCTATTTCTTCGCTTTTTCGCCAAGGAATTCTCTTGACGAATATAAGTAGAATACTCTATTA------GATTCCAATGACCCTTGGATATAATTCGATCAGATTTTGAATAGTCAAGAATTTCCCTATTTTTTTTACCAAAAGTATCTAACAATTTATGTCTTACTTGATCATTAGTCAGTGAGAGATCAAAGATAGATCTTTTTTCGAGAGAAAAAGAATTAGCATTAATTTGATCTTGATCCTTGTGGAGTGAAAAAGACGCTATATTGGATCTGCATAGACCTCCTCCTAATATCCATAAATGACTTGTTTTTGGTAATAGATGAACATTACTATATGGATATTCGGGCGCATGATAGCCATCAGTACTCCAGTGCATTTCTCCTTCTGACTCAGAATAAATATGTTTTTGAACCCTCTCTTTCAAATGAAAAGTGGACGTTCCGGCACGAATCTCGGCAATCACTTGTTCTGATTCTACATATTGATCATTTTGAACTAAAATCAAACTTTTTGTTGGAATATTCACATTATGTAGAATATCTCGACTCTCAATAGTTACATAAAAGTCTATAAAACATAGAAAAGCAGGATGCCCATGACGGGTACGTGTGGGATGAACCAAATCCTCATCAAATTTGATTTTTCCATTAGAGGGAGCTCGTACATGTTCGGCAGTACCACCCGTGAATACTCCGCCGGTATGAAAAGTTCTTAATGTTAGTTGAGTCCCCGGTTCCCCAATTGATTGACCCGCAATAATGCCTACAGCTTCTCCCAACTCGACCAGGTCACCATGAGTAGGACTCCGGCCATAACATAATTGACAGATCCAAGATGTACTTCTGCAAGTAAAAGGGGTTCTAATATATATTGGGTGTGCTCGAAAGGTTATGAATCGATTAACAAGTCCAATTCCAATATCTTGATTTCGAGTGGCAATGCATCGTAGACCAATATATAGATCGTCTGCTAATACACGACCCATTAGTGTTTGGACAAAAATCTTTTCCGTCATCCCATTTTGAGGACTCACGGAAATACCTCGGATAGTACCACAATCCGTTCTACGCACAAGAATGTGTTGAACTACTTCAACAAGTCTACGCGTGAGGTATCCAGCATCTGATGTTCGCACAGCAGTATCTACAACTCCTTTGCGGGCTCCGTAGCAAGAAATTATATATTCTGTCAAAGAAAGCCCTTCCCGTAAATTGCTTTGAATGGGTAAATCAATCATTTGTCCTTGAGGATCCGACATTAATCCTCTCATACCTACTAATTGGTGTACTTGAGATGCATTTCCTCTAGCCCCCGAAAAGGACATTAGATGGACTGGATTAGAGGGATCAGTCATCCGAAAATTAGGATTCATTTCTTGTCTCAAATATTCACTTGTAGCATACCATATCTCAATGGATTGACGTAATTTTTCTACCACATGTACATTCCCATAATGATGGTTTTTCTCTAAAATAAAACTTTGTTGTTCAGCGTCTTGAACTAACCATCTCTTAGAAGGTATTGTTAAAAGATCATCGATTCCTAATGAAATAGATGTAGCAGTGGCTCGCTGGAAACCCAAAGCCTTCACTTGATCCAGGATATGTGATGTATATGCCATTCCGAAATGATCTATTAATCTGCTAATAAGTCGTTTCATAGCAGTTCCATCTATCACCTTATTGTGAAAGACCAGATCGGTCCGTTCTGCCATAAGGACCTCCATATTCTGATGAGTAAGATTCCACAATGGGCCTGGGTTAGTGATTCGAAAACTTCCTTTCCTCAATCTTGATTCATACAGAAATTAATAAATTAGGATACCGGTTAAATTGGCGAGACCCAAATTCCCACGAGTATGGGCATCACTAATAGAATTTCGAATTTCTTAGTTTTGATTTAGTTTTGATATAGAGCATGAGTTAGATAGCCTATGAGTAGGCCCGCCAAAACCCCTGTATAGCTTCTTCTATTTCTCGATAAAAAGAAAGATGACCAACAGTAGTTCGAATGTATATACAACGAATCTCTCGTTTTACACTTCCTATTATTCGATAGTTCTTATAAATCTCATTATAATTACCAAAAGATTCATATTGAACTTCGATGGGAACTTCTCTTGAGCCAACGACGCGTTGATCTAGTCTCCACCGGAGCCACAAAGGACTATCTAAATGGATTCGTTTCTGTCGATAAGCTCCAAGTGCATCATAAGAACTAGAAAAATACGGCTCTTTTGTATATTTAAAGTCATTCTTGT---------------------------------AATTAGATTGATTATACCTATTCGCACAAATACCTCGAGGATTCCCGATCGTTAATACATAAAGTCCAATAAGCATATCTTGAGTTGGTACGGAAACGGGATCCCCGATAGCTGGAGACAAGAGATTCATATGAGAAAACAGAAGTAAACGAGCTTCTGCTTGAGCTTCTAAAGATAAAGGTACGTGAACAGCCATTTGATCCCCATCAAAATCTGCGTTGAAGCCCTTACAAACTAAGGGGTGTAAACAAATAGCACGCCCCTCCACTAAAATGGGTTGGAACGCCTGTATACCTAATCTATGCAGAGTGGGCGCTCTATTCAACAATACAGGATGCCCCTGCATCACTTCTTGAAGGATTTCCCATACAATGGGTTCTTTTTCCCGAATTTTGCTTTTAGCAATCCCTGTGTTAGAAGCAACATCTTGTCTTATTAGACCATGAATTACAAATGTTTGGAAGAGCTCTATTGCTATTTCTCGAGGTAATCCACATTGATGTAATGAAAGCAAAGGACCCACGACGATGACGGAACGTCCCGAATAATCGACCCGTTTACCAAGCAGAGTCTCACGAAATCTTCCTTCTTTGCCTTCAATTACATCGGAAAATGACTTGTAAACTTTATTATGACCATCTCTCATGGGTTGTCCGCGGATCCCATTATCAAAAAGTGTATCCACAGCCTCTTGTACCAATTTCTCCTGACACATTACTAATTCCCCTGGTGTAGATCTACTTGTTGCTAATAGATCGGTAAGAGTATTGTTCCGATAGATGACTCTTCTATAGAGTTCATTAATATCCGAACTCATTAGTTTACCGCCGTCTATTTGAATGATTGGTCTCAACTCAGGAGGAAGAACTGGTAATAAGCACAAAACCATCCATTCGGGGTCTACATTTGTTCGAAGAAAATGTTTAGCTAATTCTATGCGTCTAACCAAAAAATCCTTTCTTCTTCTAATTTTTTTATCTTCCCATTCATTTCCTGCGGACTCTTCATCTCCTAATTCCTTCCATTCTACCAAAGAATTATCTGTAATAATTCGCAAATCCGAATCGGCTAATTGTTCTCTGATAGCACCTGCCCCCGTAGATATTTCTCGTTTTCGGAATGTCTCGAAACCTTGAGTAGTAAAAAAGAGTGGGATGCTGTATTTCCAGGATTGGATTTCATATTCGAATGAACCTCGTAATCGTAAGAAAGTAGGTTTTTTAGTTATGGACCTAGCAAAATAAAAATCGAGATAGGTTCCTA-------TAGTATTGGATTCCCCCCC-TCCCAATCGGACGTGAAGGTTTCCTCTCATCCGGCTCAAGTAGTTATACCAAATAAAGAAAGGAGTTCTTCTTCTTTTTCAACTTTCTTCGAGAAAA----CCCTACAAAAAGCTACTCTTTACTCAAGTTTCTAGTAAGGACCAGTCTTTTAATTGATTCATTCTTATCTCATTTTCTTTTTTATTTTCACTCTAACC-ATTTTCCTTTCTTTTATATTTACG--AAAAAAATGAAATGTGAAATTCTTGAGTAGTCTACTTCCCCTCA-------AATCCCCTGAAAAGAAGATTTTGGGACTCGTAAAGGATTTCTTTGTCTATATATTGTATTGTTCCATTCGATC-TTTTTAGGTCTCTACTCACCTCGATGGTTATGTGCCATGATATCCCTTGAAGCATATATGCGATAGATAAGCTCCTGTAACCATGTCATATTAGTTTGCGCTTGCCTGAACAAAATCTCTTTCTCAAAGAAATGGA------ATGTATAATTCCACAAAAAATATTTTTTTTTTTTCACGAGGTATAACTAACTATTCCTATATTATCTGTTACGGAATCGACCATGGATCAATTCCCCTTTTCTTCCATTTTTAAGTCTTGAATGCACCCATAATTCTGAGCTTCATGTTCCTCCTCCCAAGATACATGTCAGAGCCGGGGGCATCCCAATCAGATTAAATGGGATGACAGTTTCTCAGTCCAACTCTGTCAAATTAGAATTTCGATCAAATCACACATCGCAATATACTAGGCCCTCTAATTCCCTAAGGGGCTTATCTAAAAGATTCGCAATATAACTAGGAAGACGTTTCAAATACCATACATGAGTCACTGGACATGTCAGTTTGATGTATCCCATTTGGTACCTTCGTATCCGAGAATCAACAAATTCCACCCCGCATTCTTCACAAAATTTCGGGTCTTCTTTTTCAGTCCCAATCCCTCGGTAATTTCCACAAGCACAAATCCCACTTTTTATAGGTCCAAAAATTCTTTCACAAAACAATCCATCTTTCTCCGGTTTATTAGTTTTATAATGAAAAGTATAGGGTTTTGTCACCTCTCCAACTATCTCCCCATTGGGTAGAATTTTTTTTGCCCAAGCCCTAATTTGTTGAGGGGAAACTGGTCCAATTCGAAGTTGTTGATGTTTATACTGGTCGATCATAGAATAGAAATTCTGATTCATTGAGATCAAGCTTCCTTCCTATCCATCTGGAAGTTCTTTTCAGATACAAGGAAATGATTCAGTTCCAGGGACAAAGATCGTAGTTCTCGAACGAGCAATCGAAAAGATTCTGGAGCACCCTCTGGGTTAGGTACTGTTGCTCCAATAATCGTAGCACCAAGTACTTCTTGACGAGCTCTAATATGATCAGATTTATAAGTAAGCATCTCTTGTAAAATATGAGCAACACCAAATCCCTCTAGAGCCCAAACTTCCATTTCTCCTACTCTTTGTCCCCCTTGTTTGGCCCTCCCTCTAAGGGGTTGTTGTGTAACAAGTGCGTAATGCCCACTGGAACGTCCATGGATTTTATCATCAACTTGATGAATTAATTTTAGGATATAGGACTTTCCTATTAGAACAGGTTGTTCAAAAGGATCTCCTGTTCTTCCATCAAATATTCTGCTTTTTCCCGGATATTCGGGTTCAAATACCCATGGATTTTTTGTTTTCTTACTGGCTTCATATAATTCAGAAAACACTAGTTTTCGTGAGGCCTCTTGCTCATATCTCTCATCAAAAGGTCCTATTCTATAATGTTTATTTAGCAGATCTCCCGCTAACCCGAGCGAACATTCAAATATCTGTCCCACATTCATTCGTGAGGGAACTCCTAATGGGTTGAATACCATATCAACAGGCGTTCCATCTTGCAAATAGGGCATACTTTGTCTAGACAAAATCTTAGAAATTATACCCTTATTTCCATGCCTTCCAGCTACTTTATCACCTACTTTGATTTCACGTTTCTGTGAAATATATACACAAATCCTTTCTGGATTAGAATTGGAAACCCCCTTTCTATGGATCCATCTCACATCAATAACTCGACCCCTTCCCCCTATAGGTAGTCTTAGAGAAGTTTCTTTTGAAGTGAATACCTGAATGCCAAGTATAGCTCGTAATAATCTATCCTCCGGGGCATATGACGATTCGCTCACTACCTGAGGTGTTAATTTACCTACTAAAATATCACCTGTTTCTATCCAAGATCCCAGCATCACAATTCCATTTCTGTCTAAATTTCGGAGTAAATGAGCCTCTAAATGCGGGATCTCCTTAGTGATCCTTTCAGGACCTTGGCTTGTTACATGAGTCTGAATTTCATATTTCCGGATGTGAAAAGAAGTATAAATCTCTTCATAGACCAGACGTTCGCTAATTAGTACTGCGTCTTCAAAATTGTAACCTTCCCATGGCATATAAGCTACTAATACATTTTTTCCTAAAGCGAGTTCCCCACCAGCTGTAGCCGCACCGCCTGCTATAATTTGTCCCTTTTTAATGTATTTACCCCGCTGAACCTGAGTTTTTTGATGCATACAAGTATTTTTGTTGGAACGTTGATACATAACTAATGGAATGCTTAGAGTATCCCCATTACTTGAGAAAATAATCTTTTGAGTATCAGTAGAAATGATTTTTCCCTTGCGTTCGGCTATAGCCGAAATCCCCGAATCTAGAGCCGTTTGGCCTTCCAACCCAGTTCCAACAATGCACTTCTCGGACCGAGAAAGGGGAACTGCTTGGCGCTGCATATTAGAACTCATTAAAGCTCGATTAGCATCATTATGCTCGATAAAAGGAATGAGTGAAGCTCCAATAGAAAAATATTGGAAAGGAAAAATGCTTCTAAGATGAATTTCTTCCCATGCAATAGTCAGGAATTCTTGACGATATCGAGCTGGAACAACCTGTTGTTCTTGAATACCCCGATTCAAGGCCAAAGAATTTCCTGCTGCTACCATATAATATTCATCTCTATTTGGTGATAAATAAACCGTCTGTGCCTCTTTTGATCTCTCAGATAATTCATAAAACGGACTCTCTATAGATCCCCAATAACCAACCTTCACATGAATAGCTAATGATCCAATAAGTCCAACATTGATTCCTTCGGACGTGTCAATTGGACAAATACGTCCATAGTGACTCGGGTGGATATCTCGTATCCGAAAACTAGCCGTTCGCCCCGTCAATCCTCCAGGACCCAAATAACTCCATTTTCGCCCATGAACAATTTGTGTCAACGGATTAGTTCGATCCAAAACTTGAGATAAAGGGTGTAGGCCAAAAAACGATTCATAAGTAGTTGTTAATGAAGTTGAAGTTACCAAATTTTGAGGAGTCGGTATCAATTTATGCCTAATTGCTCCACCTATAGTTCCTCGAACTATATTTTCTAAACGAACAAGAGCCAATCCGAATTGATCCTGTAATAGATCTGCTACAGAACGAATACGTTTATTTTTCAAGTGATTCATATCGTCAAGTGTACCCATTCCCAATTTCATTTTAATCAAATGATCCACAGCAGCCAATAGATCTCGTGGTAACAAAAATGTATTGTTTTGGGGTATATCAAGATTAAGTCTCCGGTTCATATTTCGTCGACCAATCTTTCCTAATTCACATCTTTGTTGAAAAAATTTCTTTTGTAAATCCTTGCATAAGGACTCAGAAAATACCGGATCTCCCCCTACACAGGCAAATTGTTGATAAAACTCCAAAATAGCATTTTCTTTTGACCCAATCTTTTTTTTATCTTTATCATTTGGGAAAGACAAGAAAATTTCAGGGTAACAAACATTATCTAGAATTTCTCTTATATTTGAACCCATAGCTGATGATAAAACTAGAATAGATATTTTTTGTTTTCTACTTACACGGGCCCATATCCTTGCTTTTCTATCAATTTCTAATTCCGACCTTCCTCCCCAATCCGATATTATAGTACTGGTATAGACAGAAATTCTTCCATTATGTTCCAATTCTGAACGGTAGTAAATACCGGGACTTTGTAATATTTGGTTGATCACAATTCGGTATATTCCATTTACTATAGAGGTTCCAAAAGAATTCATTATAGGGATGTTTCCAATAAAAACGGTTTGTTCTTGCATATTTCTACCGGTTTTCCAAATTAAGACCGCGGGTACATATAATTCAGAAGAATATGTGAGTGATTCATACACAGCATCTCTTTCTTTTATCAAGGGCTCTACTAATTGATATGTTTCCGCAAATAATTGAAATTCAATTTCTTGATCTCTATCTTCAATTTTTTGAAACTTATTAAATTCTTCCGTCAAGCCCTGATTAATGAACCTACAAAATCCCTCAAATTGTATCTGACTAAATCCAGGTATTGTGGACATTCCCTCATTTCCATTCTGGAACATCTTAATATGAAGTTTCCTC-TTATTG-AAAAATCCCATTATT---GGCTTGGCTCACTATTCATCGAACCCTACCTATTGATCTAGCAATGATGGAATGGATATTCTGTTTACTGAATCACATAAAATTTTAGTCAACTCCATCCATATATATCATACGTATGAACGGAAACAAGATAGAGAAATGGAGGGCATTTTCAATGCAAGTTTGAATTTGAGCTTAAGTCAGGTACAAATAGAAAGAAATGGA-AATTGATAAAGCATTCCTGGGAAAAAATTCTGTCACTTAGGCTGATGGAGTCTTTTATCGGATAT--CAAAATTGATCCAATTTC--------TACCTAATTCTTTTATTATGA-------TATTATG--ATTATGATCAGGGTACAAAAAAAGAAAAAATCAATGAATTCAGGATTCATTC-TGCTCTCTATGAATGAGAT--AAAAACAAAAACAGAAGAATAAGGAACAGCATAGAGTTTCCC-TTTTTTTAGCACACACAATTGAAT-----------AAAGGAATTCGCAAATC-TTTTTTTGGTAGTAGAATTTTTAAAACACAATGGAATTGTG-------TACGTATATAGTCATAGGAGTAATCTTTATCATAGGAGTAATCTTTAGGAAGTACATGCCGAT--------CTAGCTATTCGTATATCACA----TCTTTTATCATAAAAGAACTTGGTGCAACATAGGTTAGGTCGCAATCTATCATAATGTCTATCTCCTATTCATATTCAATGAACTATTCAAGCACGATGATCCTATCTAGGGATATGTGCATAAGAAAGA------GATCCGGGCTCTATATTCAC-----GTATAAAAATTTATGTTCTGGAGT---TTACACTGTTCTGGGGTTTACATATACACATATATTTTATTATAATTAGAATTGATAATTCTTAGTCGTAAATCAATTTGATTTTGCATCCATTAAGGTAATACAAAAGGAGATAGAAAATGAAGAGCTGCTCGCTAATTCA-------------AAATAAGTAAGAGT------------AAAAAAGTAATAAGTAAATAGTTAATGAAGTAAAGAGTGAATTATTCTAAATTGCCCTGCATTTTACAGTCTGTGACCGGGGCCGGTAATCTTTTGACTTTTCTATAGATTCGATCGATCT--------ATCTATCGAAAAGTCAAAAGAGAAGGTAAGTTTTTAAGCAACGCGTGTTTTGAGATAAAATAAATCGAAGAAAAGAATAGAAAAAGGATCCAATAAAAAAGAGAAATTA-TTTTTTGGAAAAGGATAAGTACAATGGGATTCAAG--------------ATCCAAAAAGAAAAGA-------AATTAATAAAGGAAA-------------AAATGAAAAGAAAAACAAAATGAAGAGAGGAATAGAA--------------------------------ATAGAATAGAAGTATA-------------AGAATATAGAATTTCTTTATTTATCCATGAGCCA-TTTTATATAGAAATTGGCGGCATGGCCAAGTGGTAAGGCGGGGGACTGCAAATCCTTTATCCCCAGTTCGAATCTGGGTGTCGCCTGATCAACAAAAAAAAATACTTGGAATTTATTAGAATCCTGTTGATCAAACTTGACGAATTCTTGCCCCGCAAAAGCATAGGCAAGGACTAG---GTCTGTCGATACTTGATTTTTAGAACCCGTAGGGCCTAT---AAAGGACTTTCATCTCTTTTCTAAAAATATGGGTTTTGAGTGTGG-CTCAAAAAGGTACCAATAAATATGAAGCAACCCCATTTTATTAAGGATTGTTTTGGGCTATTCTGAATTGAATCAAATAAAAGAAAGAGTGAGAATTCATTCTGGGCATCAGAACTATGAAAGTAAGAAGAAAGTAAGAAGTCGGAAATCTTGGTATCCAAAGGTTCCTAAGAGACACTCCATTTTGGCTACTAAGGTTGAAGAAAGGATTCTAAAAAAGACTCT-AAAGACTCGC-------------TTTTACACTAGAACTT-----TATTAATATTGAGTTAGTGTCTACTAA--------CTCTGTTTGCGATGAAATTAGAGTGG-ATAGGCTGATGGTAAATTCATTTCAGAATTGTGGCAAAGAACCGAA------TTCTTT--------GTATC---------CAGACTCAC---TAGAGTCTCTGAGTGCTG------TTCCTTAATTGAATCAGAATGGTTTAAAGGCTCTTCTTTCTAGTTTGATATTTTCTTTC-----------------TTTTTTTTTTCCAATTCTTTCTATTTCAATAGAATTCTAGGAACTTTTTATGAGCGGATTTATGAAATTGTTTCATAAATAGGCGTAAG-TAAGAATCCTATTTTGACTCTGCACCATTGATTCCACTATGATTATGAATCAATAATGGAATAATTCTTTCATTTCATAGAGATAGGGGACATCATTCGCATGGATATAGTAAGTATCGCTTGGGCTGCTTTAATGGTAGTGTTTACATTTTCTCTTTCACTTGTAGTATGGGGAAGGAGTGGGCTTTAGAACTAGGAATATTACTAATTTATTACTAATTTAGTACTTTAGTTCACTTTACTTAAAAATATACTTGTATCAATTGTGATCGTTTTGCGAAAGATG-AAAAAAAAAACT-------------GAACTTGC--------------------------TTTAGTTTATCTATCTATTCTTTCTTATATTT--------T-----------------------------------AGATATATTAGTAGTATTATATGAGTATT--------AGATTTCTA---TTTTCTATTTAATCCTATATT-----TAATCCTATATTAAATAGTTTTCTTTTATTA--------------TTAGTAATATTCTTAGATTTCT-AGAATTAGCTAATTCTAATATATGA-----------------TATGGTATATACTAT-------ATGCCCGTACTATATC--------------------TTCCTACATG-AATCCTTTCGATGGG-CCCCGGATCCATATCCATAAGCATAAGAAGAGATATAAAAAATCAGGAATTCAAGCAGTTAGACTTGCAA-TTCTTTTGGATTGATCGAAATGCATACAAATGGGTGTAGATAAAAAATAGAAAATTCGAGTGCTATTTTCTTTTGATGTACATC----TACATTTTGATGTACATCTAATAGATATTATTACTTAGATATTAGATATCGATTGTT----------------------AATTGATCTAT------ATAAGAGAAAGCTTCTTTCTGTATACAATACAACTTTATGTTTGATTGTACTAATAATATG--------AATGAATCT----------------------CAAATATTCTACAATATTCAATTGTATAGTGTGGTAGAAAGAGC--TATATGCTATATATAGCTCTTTCTACCACACTATCTCAGATACTTCTGATTCCACATTTCATTTAAGACTTAAATAGGATTTTCAACCCTTTCATTTCTTCAATCATTGATAAAATTGAAGAATTCAAGTTTCATTCAAATTAATCATTTTGGCTGACTGTTTTGACGTATATGATAAGTAAAAAGGCAGTAGGAACTAAAATGAACAGCGTAGTAGCAATAAGCGCAAGAATATTGACTTCCATAATCTCTTTGTTTTATTCTTTCACAATAATTC----------GGGATAGAATCCCATTCCCATAGAGATGATAAAGTGGACTCCTATCAATTCAAAGGTATGAATTGCATCTTTATGATAC---------------TAACAATATTGTTAATAACAATATCAAATCAATTTCTCGTCGC------------------GAATTGA------------ATAGTATAACATAGGAAGATCTTTTATCC----------ATATTCAAT----ATTCAATAGAATTGAAATAG-------AAAGAAAAAAGAAAAATAGGATTCTTTCTTGTTATTGGATCAGAAATCCCATTTCATTTTCCCGCCTTTCCA-----CCTTTTCTATCACCTATTCTTA--------------TACACTTATCCAATTCTTATTCCTTTACTTATATTA--CTTCTA---------------------------------------------------------------------TATAAATAGAGAAAAGA--------------------------------TAAAATCTATCTAAAATAGATGA------GGTATCC--TATGGCAA-------ATATTCTAGAGGTCATACAATATGCAAATACAAGAAATAAACAGTAGTAGAAATGAGATGGAAAAAATAAAAGGACAGATGAAGTATCAAAAATAG------AATATTCCAACAGATTCCT----TCAAAAGGGAAAGGGGTGTTGCTTGGTTGGTATTTTCTTAGGATCCTTTCT----------------------------------------------------------------------------------------------------------------------------------------------------------------------------------------------------------TGTGTATCATAAACGAAAACAATTTGTAT--------CTTGATTCTCGGTCAAAATATGGGCACTC--------------TTTCGTTGATCACGAAAATAAC-------AAGAAAATAAGACGAGTAAGGTCGCTCTTCAAATACTGAATAGAGTCTGTCTTACTCTAGTAATTAGTAAGAAGTAATGATTTGACAAATCTACATATATTTCTCCCTTA-CAATCGGTGCTAGTAGAATAAATCAAAATTTCCATATTTGTCTGATGAGAAATGCGAAACGAAAACAAAAGAAAGAAGAATT-CCCCCCAGAGATT------AGTTTACCGCCTTCCCTTTCACAGAAAAGAAAAGGG-AGAAATGAGTTGATAAATTCATCGGTCGGGACTGACGGGGCTCGAACCCGCAGCTTCCGCCTTGACAGGGCGGTGCTCTGACCTATTGAACTACAATCCCAGCCATATGCATGGCATACATAGTCTTATGATTTAAGAA------GAGCA-------------------------TTCTCTATTCTATTTGTCGTGTTGCAATGGAAACACGAATTATATAGGAATATCCTATTCACATAGATATGGACTTGAGTGAGA--ATGAGAATGGCATAGATTA----------CTAGTAATCTATGGTTATTTTCTTGTATTTACTGTATTTAAAAATTTCAAATGAAAAT-------------------AAAAAGAATGAATGATAAAAAATGGACTATTTTTATTATTTTTCTTTCTTTTATACGGATCCGGGA---------------TTTTTTTTTCTATAGGACAAATTTTTTAGATCTTCTTCATGGAGCGACGAATTCTTGGGCCGAGCTGGATTTGAACCAGCGTAGACATCTCGCCAACGAATTTACAGTCCGTCCCCATTAACCGCTCGGGCATCGACC-----CAGGAAGAATGAATT---------TTGATAATTCATGACAAACTTCCTTTCGTAGTCCACTACCCCCAGGGGAAGTCGAATCCCCGTTGCCTCCTTGAAAGAGAGATGTCCTGAACCACTAGACGATGAGGGCATACC---CGCCCCGACTGTCATCATACTATGACAATAGTATGAGTAGTTTTTTGGAATTGTCA----ATTGTCAAT---------ATATCAATATTGATAATTATAATCAAATGTATGATGTATGACTAGATCCGAGGAGTCTTTCCTACTCTTATGTTATGATACCTTAGCATAGAATTCTTTGTCTTTGATGGTTCGTTCATGAATAAGCTATTCCATACTCCCATAAATAGAAATATTCTATCC------------------------TAGAACTCTATGAAACT--------TTATCTACTAGAAGT------------------------TATGATTATGATAATATAT-----------AGGATATGAAAATCTATTC--------AATAAAAATTG------ATTCAATATGAAATTCCATTTCAATAATGGAAATTCTATTCATATGAAATTCTATTCATATGAAAATAATTTAAATATTA----------AAAGAATTTAAAG----------AAAGTTAAGTTAAAAATA-----------AAGGAAATAGAAAGTCAATGTAAATCAAA---------GTAGTAGTAGTATAGTAATACTACTAGTAATACTAGTCAAAGTAGAAAAAGTAGAATCTATTA------------------CTATTAGATTA---------CTTTTAGAGTAATAGGAAATATGAAAGTATAAGGTAAAGTCATA------TTGCATAGTTGACTATAACTAATATTCATATT-------------AGTTACTAATTTAGTCCATATT-AAAGTCTATGTATTGAAAGTAGATTTCATATCGTAAAGTATACGTGATAAA------GTAGTTCTAAAGTCTTAG-A-----------------------------------------------------------------------------------------------------------------------------------------------------------------------------------------------------------------------------------------------------------------------------------------------------------------------------------------------------------------------------------------------------------------AAAAAAAAAAAGGGCCCTTTTAACTCAGTGGTAGAGTAACACCATGGTAAGGCGTAAGTCATCGGTTCAAATCCGATAAAGGGCTTTTTCCACTAAACTAAAATATGAGTCTTCGTTTTTCAGCGGGGAATAGAAATATTTTTTCTATTTCT----AAAAAAAAAAAGAGAACGACCACCTTTATTATTAGAATGAGTTCTGATTAGGAGGAGTCTTCCCCGTAATGACATAGTCATACTCTTAATGTCTCATTAT------TCCATTTTTTTGTCCTGAGACATAAATATAAAACCCATATTATGAATCGCCAAACCAAAGTAGTCCTACTTCGCCATTGTTCCTATAAAACCCACCATAAAATTTTT-AGAAATAGAA---TACTAAGTAAGTGGATCTGACCCATGAAATCATTACTATATCAGCTACTCTGA----------------------------------------------------------------------------------------------------------------------------------------------------------------------------------------------------------------------------------------------------------------------------------------------------------------------------------TTAGGGACAGGGAAAAATCGGGAATC----------TGTGAATAATTAAGGGTTCTAATGGTTATATTCTTTTTCTTTTCTATTGGACCGCAAACCGGCC-------TAGTTTATGAGTTCAACTCGATTAATCCTTACTA-GTACTATATTGTACTAT---------TAC-----------TATAGAAAAG--AAAAAGAAAAAAGAAGAATTTGGATCTTCGAACCCATTGGCAAAGGGCATTGAACGAAGAATCGCCCATAGAGAATCGAACTACCACATGCCCTGGAAATGAAATGAAGTGTTCGGAAATGGTTGAAGTAGTTGAATAGGAGGATCACTATGACTATAGCCCTTGGTAGATTTATCAAAGAAGAAAATGATTTATTTGATATTATGGATGATTGGTTACGGAGGGACCGTTTCGTTTTTGTAGGCTGGTCCGGCCTATTGCTCTTTCCTTGTGCTTATTTCGCTTTAGGGGGTTGGTTCACAGGTACAACTTTTGTAACTTCATGGTATACCCATGGATTGGCTAGTTCCTATTTGGAAGGTTGTAATTTCCTAACGGCTGCGGTTTCTACTCCTGCAAATAGTTTAGCACATTCTTTGTTGCTACTATGGGGTCCTGAAGCACAAGGAGATTTTACTCGCTGGTGTCAATTAGGCGGTCTGTGGACTTTTGTTGCTCTCCATGGTGCTTTCGGTCTAATAGGTTTCATGTTACGTCAATTCGAACTTGCTCGTTCGGTTCAATTGCGACCTTATAATGCAATTGCATTTTCTGCTCCAATTGCTGTTTTTGTTTCTGTATTCCTTATTTATCCACTGGGTCAATCTGGTTGGTTCTTTGCACCCAGTTTTGGTGTAGCAGCTATATTTCGATTCATCCTTTTCTTCCAAGGGTTTCATAATTGGACGTTGAACCCTTTTCATATGATGGGAGTTGCTGGAGTCTTGGGCGCTGCTCTGCTATGTGCTATTCATGGCGCTACCGTAGAAAATACCTTATTCGAAGATGGTGATGGTGCAAATACATTCCGTGCTTTTAACCCAACTCAAGCTGAAGAGACTTATTCAATGGTCACTGCTAACCGTTTTTGGTCCCAAATCTTTGGGGTTGCTTTTTCCAATAAACGTTGGTTACATTTCTTTATGCTATTTGTGCCAGTAACCGGTTTATGGATGAGTGCTATTGGGGTAGTCGGTCTGGCTCTTAACCTACGTGCCTATGACTTTGTTTCCCAAGAAATCCGTGCAGCGGAAGATCCTGAATTTGAAACTTTCTACACCAAAAATATTCTCTTAAATGAAGGTATTCGTGCTTGGATGGCGGCTCAGGATCAGCCTCATGAAAACCTTATATTCCCTGAGGAGGTTCTACCCCGTGGAAACGCTCTTTAATGGAACTTTAGCCTTAGTTGGTCGTGACCAAGAAACCACCGGTTTCGCTTGGTGGGCTGGGAATGCGAGACTTATCAATTTGTCCGGTAAACTACTTGGGGCTCACGTAGCTCATGCCGGATTAATCGTATTCTGGGCCGGAGCAATGAACCTATTTGAAGTGGCTCATTTCGTACCAGAGAAACCCATGTATGAACAAGGATTGATTTTACTTCCGCACTTAGCTACTCTAGGGTGGGGAGTAGGTCCGGGGGGAGAAGTTATCGACACCTTTCCATACTTTGTATCTGGAGTACTCCACTTAATTTCCTCTGCAGTCTTAGGCTTTGGCGGTATTTATCATGCACTTCTAGGACCTGAAACTCTTGAAGAATCCTTTCCATTCTTCGGTTATGTATGGAAAGATAGAAATAAAATGACTACAATTTTGGGTATTCACTTAATTTTATTAGGTATAGGTGCTTTTCTTTTAGTACTCAAGGCTCTGTATTTTGGAGGCATATATGATACCTGGGCACCTGGAGGGGGAGATGTAAGAAAAATCGCCAACTTGACCCTTAGCCCAAGCGTGATCTTTGGTTATTTACTAAAATCTCCTTTTGGCGGAGAAGGATGGATTGTTAGTGTGGACGATTTAGAAGATATAATTGGAGGACATGTTTGGTTAGGTTCCATTTGTATACTTGGTGGAATTTGGCATATCTTAACCAAGCCTTTTGCATGGGCTCGCCGTGCATTTGTATGGTCTGGAGAAGCTTACTTATCGTATAGTTTAGGTGCTCTATCTGTCTTTGGTTTCATCGCTTGTTGTTTCGTCTGGTTCAATAATACCGCTTATCCTAGTGAGTTTTACGGACCCACTGGGCCGGAAGCTTCTCAAGCTCAAGCATTTACTTTTCTAGTGAGAGACCAACGTCTTGGGGCTAACGTGGGATCTGCCCAAGGACCCACTGGTTTAGGTAAATATCTAATGCGTTCTCCGACCGGAGAGGTTATTTTTGGGGGAGAAACTATGCGTTTTTGGGATCTTCGTGCTCCCTGGTTAGAACCTCTAAGGGGTCCCAATGGTTTGGACTTGAGTAGGCTGAAAAAAGACATACAGCCTTGGCAAGAACGACGTTCGGCAGAATATATGACCCATGCTCCTTTAGGTTCTTTAAATTCCGTGGGTGGCGTAGCTACCGAGATCAATGCAGTCAATTATGTCTCTCCTAGAAGTTGGTTAGCTACCTCTCATTTTGTTCTAGGATTTTTCCTGTTTGTGGGACATTTGTGGCATGCGGGAAGGGCACGTGCAGCTGCAGCGGGGTTTGAAAAAGGAATTGATCGTGATTTGGAACCTGTTCTTTCCATGACCCCTCTTAGCTGATAT-------TTTATTATTTAGATCT--------ATTGTCTATTGTTCTTTTTTCTGTTCTGGCTCGGCTATCTCGCCTAGCCGAGCCATTCCCTTTATG--AAAAAAAAAGGACC----------AGAGTAAAGAAGAAATTTCTTAAGCAAGCAAAAGGAGAGAGAGGGATTCGAACCCTCGATAATTCCTTGTTAAGAACTATACCGGTTTTCAAGACCGGGGCTATAAACCACTCAGCCATCTCTCCCAAATAGAATCTCTATTTTCTCCCTACGAATAGAACATGACCCTATAAGATGATACATTAAGTATCTGCTCGACTCCATGTCCGAAT----AAAAAAAAATAAAGCGGTACTAAGTTCTAATGAATCAATTCATTCATGTCAAATCCCTTCATGATGCATTTTTTACAATTTTGACTAAGCGAGGGATCCAATGGTATAGTTCATTTGTTGGTAG-TTTGGAGGATTACAAACATGACTATTGCTTTCCAATTAGCTGTTTTTGCATTAATTGCAACTTCATTAATATTACTGATTAGCGTACCCGTTGTATTTGCTTCTTCTGATGGTTGGTCAAGTAACAAAAATGTTGTATTTTCTGGTACATCTTTATGGATTGGATTAGTCTTTCTGGTAGCTATCCTGAATTCTCTCATCTCTTGAACTTCTTTGGTATTTCCCCGATCCAAAAAGGAAAATCCTTCTAATAAATCTAATAAATTCAAATTGTGAGACACACTCAGATTCCATCTGAGTTCCTAACAAAAATTTCATTTCATTGCTATGAATTGGAGATCTATAATTATAGATAATTAAGAATCTTATCTTAATTGGAATCTTA-----------CTTGACTT-AC---------TATAGTCTTTGTATCTGT---------CCCTGCGCAAATATGATCCAGACGCATATATGATATA---------TCATATATGTGTGGACATATGCGTACATATAAGGAACGAAGAAAATGCGGATATGGTCAAATGGTAAAATTTCTCTTTGCCAAGGAGAAGATGCGGGTTCGATTCCCGCTATCCGCCCATGGGGAAGTAATGTACTAGAAAAACATTTCG----TCGATATAGTTGACTACTATGCATAGTAGTGAATATAGTTGACTACTATGCATAGTAGTGAA-TATATGATTTCTATCTTCCGCTTCC----------CCTCACAACAAAAAGTCATTAATTACTACA---------AATACAAAAGAAAAGGGGATTTCGCAAAAATGTTGCGGAGACAGGATTTGAACCCGTGACCTCAAGGTTATGAGCCTTGCGAGCTACCAAACTGCTCTACTCCGCGCTGAATAACTGAAAACTGATGGATGAAGAAAGATTGAATATGCCCCTCTACC----------------ATATCTATACAAATAGAATAGTCTATTTATACAAAATGGTAAAGGGGGCCCCTCTATTCTATAGATCATAGAGATCTATCCAAATAGGAAACAAGATTTTCTCCTTACCAACTCGATCTTGTTGCGCCTGGTAACAAACATGCATGAACCATTTCTCGAAGTATGTGTCCAGATAGTCCAAAGTCTCGATAGTTCGCTCTAGGTCTTCCGGTTAAAAAACAACGTCGATGAAGACGTATAAGCGCACTATTACGTGGTGGGGATTGCAATTTTCCATGAATTTTCCATTGTTCCCTCGTTGAGGGAACTTTGCTTATTTCTTTTTTTAAGGATCGACGAATCCAAGAATATTTCTGTTCCAATTTCTGGCGTTTCTTCTCCCTTTGAATCAAACTTTTTCTTGCCATAATTTTCAGTTCCTATTTTTATCAATGATACAGTTCGGATCCTAGATGTAAAAATAGAAGAAGGTACATACCTCCTCTTCATCGAAAGAAATGATATTTTTGTTTTTGGGAGATAGGGTAC-AAAAAAACAAGAATTCACTAAATTAACCAAATTTTCCTGATGTGGAGGCAATCAAGAAAGCTGCGTAAGTGAATATATAACCTACAGAAAAGTGGGCTAATCCAACTAATCTTGCTTGCACAATGGAAAGAGCCACTGGCTTATCTTTCCATCGAATCAAATTAGCCAAAGGTGTTCGTTCATGAGCCCACGCTAAAGTTTCAATCAATTCCTGCCAATAGCCACGCCAGGAAATTAAGAACATAAATCCAGTAGCCCAAACAAGATGTCCAAATAAGAACATCCACGCCCAGACCGATAAACTATTCATACCAAAAGGATTATATCCATTGATAAGTTGTGAAGAGTTTAACCATAGATAATCTCTTAACCATCCCATCAAATAAGTGGAAGATTCATTAAATTGTGAAACATTACCCTGCCATAATGTGATGTGTTTCCAATGCCAATAAAAGGTAACCCATCCAATGGTATTTAGCATCCAGAAAACTGCCAAATAAAATGCGTCCCAAGCAGAAATATCACAAGTACCACCACGCCCGGGGCCGTCGCAAGGAAAACTATAACCGAAATCCTTTTTATCTGGCATTAACTTGGAACCACGCGCATCTAAAGCACCTTTTACTAAAATTAATGTAGTCGTATGTAAACCCAGAGCAATAGCATGATGAACCAAGAAATCTCCCGGCCCTATTGTTAAGAAAAGTGAATTACTATTCTCATTAATAGCATTCAACCAACCAGGTAACCATATGCTTCGACCTGCATTGAATGCAGGGCTATTCGTTGACGATAAGAGTACATCGAACCCATATGAAGTTTTGCCATGAGCAGATTGTATCCATTGGGCAAATATGGGTTCAATTAAGATTTGTTTTTCCGGAGTACCAAAAGCAAGCATGACGTCGTTATGAACATAAAGGCCCAAGGTATGGAACCCCAGAAAGAGGCTGGCCCAACTTAAATGAGATATTATAGCTTCTTTATGGTCTAACATTCTTGCCAATACATTATCCTCATTCTGTTCCGGATTGTAATCCCTAATGAAAAATATAGCCCCATGAGCAAAGGCTCCTGTCATGAGGAACCCTGCGATGTATTGGTGATGAGTATATAACGCAGCTTGAGTAGTAAAGTCTTGTGCTATGAATGCATAAGCAGGTAAAGAGTACATGTGTTGAGCTACTAAGGAAGTAATAACCCCTAAAGAGGCTAGAGCAAGGCCCAATTGAAAATGAAGAGAATTATTTATTGTGTCATAAAGACCCTTATGCCCACGTCCTAATCGACCCCCCGGAGGAATATGTGCTTCTAAAAGATCTTTGATACTGTGCCCAATTCCGAAGTTAGTTCTATACATATGACCAGCAACGAGAAAAAGGAATGCAATAGCTAAATGATGATGAGCAATATCGGTTAGCCATAAACTTTGCGTTTGGGGATGGAATCCCCCAAGAAGGGTTAGAATGGCAGTTCCTGCCCCTTGGGAGGTACCAAATAAATGACTACTGGAATCAGGGTTTTGAGCATAAAGATTCCATTGACCCATAAAAAGGGGTCCCAACCCTTGGGGATACGGCAATACGTCTAAGAAATTATTCCATCTGACGTACTCTCCCCTCGATCCGGGAATAGCGACATGAACTAAATGTCCTGTCCAAGCCAAGGAACTTACTCCAAAAAGCCCTGACAAATGATGATTGAGACGAGATTCGGCATTTTTGAACCAAGAAACGCTTGGTTTCCATTTTGGTTGTAAGTGTAACCAACTCGCTATTAAGGATATAGCAGAAAGAAGTAATAGAAAAAGAGCTCCAGTATAAAGATCCCCATTGGTGCGTAATCCGATTGTATACCACCACTGATAAACACCAGAATAAGCGATATTCACTGGACCGATAGCGCCTCCTCTAGTAAAGGCTTCTACAGCAGGTTGACCAAAATGAGGATCCCAAATTGCATGAGCAATAGGTCTTACATGTAAAGGGTCCTGTATCCATGACTCAAAATTTCCTTGCCAAGCTACATGAAAAAGATTTCCGGACGTCCACAGAAAAATTATTGCTAACTGTCCAAAGTGCGAAGCAAAAATGTTCTGATAAAGACGTTCTTCAGTAATATCATCATGACTCTCGAAGTCATGTGCGGTAGCAATACCAAACCAAATACGACGAGTAGTGGGGTCCTGAGCTAAGCCTTGGTTAAACCTTGGGAATCTTAATGTCATAATGCCTTTCAAATCCTCCTAGCCTTTATCCTACTGCAATAATTCTTGCTAAGAAGAATGCCCATGTTGTGGCAATTCCACCCAGAAGGTAATGGGTTACTCCTACAGCACGTCCTTGTACAATACTCAAGGCTCTAGGCTGGGTAGCAGGAGCAACTTTTAATTTGTTATGAGCCCAAACGATGGATTCAATGAGTTCTTGCCAATAACCACGGCCACTGAATAGAAACATTAAACTGAAAGCCCAGACAAAATGAGCACCTAAGAAAAAAAGACCATATGCAGATAATGAAGAACCATAAGACTGAATTACCTGAGATGCCTGTGCCCATAAGAAATCCCGGAGCCATCCATTAATAGTAATGGAACTCTGTGCAAAGTTCCCTCCTGTGATATGAGTGACTACTCCTTGATCACTTATAGTACCCCAAACATCCGACTGCATTTTCCAACTGAAATGGAAAATTACTACCGAAATTGCATTGTACATCCAGAATAGACCTAAGAATACATGATCCCAGGCGGATACTTGACATGTCCCCCCCCTACCAGGTCCATCACAAGGGAAACGAAAACCAAGATTTGCTTTATCAGGTATCAAACGGGAACTGCGAGCAAATAAAACACCTTTCAGCAGAATCAATACAGTCACATGAATTGTAAATGCATGAATGTGATGAACCAAAAAATCTGCAGTTCCTAATGGGATAGGTAACAAAGCAACTTTGCCACCCACTGCTACTAACTCACTACCTCCCCAAGTTAAGCTGGTACTTGTTGTTGCACCAGGAGCTGTTACACTAGGTGCTAAAGCATGGGTATTTTGTACCCATTGAGCAAAGATGGGTTGTAATTGTATAGCGGTATCGGAAAACATATCTTGGGGACGCCCTAAAGCGCTCATAGTATCATTATGAATATACAAGCCAAAACTGTGAAAACCTAGAAATATGCATGCCCAGTTCAGATGTGATATGATTGCATCACGGTGTCTAAGGACACGATCTAATAGATCGTTGTATCGAGTAGTTGGATCGTAGTCTCTTACCATAAAGATGGCTGCATGTGCAGCAGCGCCAACTATAAGAAATCCCCCGATCCACATGTGATGTGTGAACAATGAAAGTTGTGTACCGTAGTCAATAGCTAGGTATGGATAGGGGGGCATGGAATACATATGGTGAGCTACAACAATGGTTAAAGAACCTAACATAGCCAGGTTCAGAGATAATTGAGCATGCCATGACGTTGTTAGGATTTCATAAAGACCTTTATGGCCCTGGCCCGTAAATGGACCTTTATGAGCCTCTAAGATGTCTTTAAGGCCATGGCCAATGGCCCAGTTAGTCCTATACATATGACCTGCGATAAGGAACAGAATCGCAATAGCTAAATGATGGTGTGCAATATCACTCAGCCAAAGACCCCCTGTTATTGGATCTAATCCTCCACGAAAACTCAGAAATTCTGCATATTTTGCCCAATTCAAGGTGAAAAAGGGTGTTGCTCCCTCGGCAAAACTTGGATAAAGTTGAGCCAAAAGATCCCGATTCAAGATAAATTCATGAGGAAGTGGTATTTCTTTAGGATCAACTCCAGCGTCAAGAAATTGGTTAATCGGTAAAGATACGTGGATTTGGTGTCCCGCCCAAGAAAGAGACCCAAGTCCTAGTAACCCCGCTAAGTGGTGATTCAACATAGATTCTACATCTTGGAACCAAGCCAATTTGGGAGCGGCTTTGTGATAATGGAACCAACCAGCAAAAAGCATTAATGATGCAAAGACCAATGCACCAATTGCGGTACAATAGAGTTGTAATTCACTAGTGATTCCAGATGCTCGCCAAATCTGAAAAAAACCGGAGGTTATTTGTATTCCTCGAAAACCACCGCCCACATCCCCATTTAATATTTCTTGACCTACTATTGGCCAAACTACTTGGGCACTGGGTGCAATATGAGTAGGATCACTTAGCCATGCTTCATAATTGGAAAAACGGGCGCCATGGAAGTACATGCCACTCAGCCAAAGAAAGATAATAGAGAGTTGGCCAAAATGAGCACTAAATACTTTTCGAGAGATCTCCTCCAAATCACTGGTATGACTATCGAAATCGTGAGCATCAGCATGTAGGTTCCAGATCCAAGTGGTAGTATCAGGACCCTTAGCTATTGTTCTTGAGAAATGGCCGGGTCTGGCCCATTCCTCGAAAGACGTTTTTATAGGATTCCTGTCTACAACAATTTTCACTTCGGGTTCCGGCGAACGAATAATCATTAAGTCCTCCTCTTTCCGGACAACATATACAAAGAGACCCGCCAACAGTCAAGTTTTTAGTGAACTTCTGAAAGATAGATATTTTCTATTTTATTTATGATTAGTCCCTTTCTTTCCTATATTCCATCTATCTAG------------------TTTCTTTAGTTATTCACTAGAGAATTTATGATATTTAAGTCGATCTGGGGCAAGTGTTCAAATTTATTATGACATAAATAATAGGTGCCCAAGGGACCTATTCTATTGCCAAAGCATTTTCCAGGAT-AA-AAAAAATGATTTTTTTGCAACCTAGCTTCTTTCTATTTCTATTCTGAATGGTGAACTACTCATATCGATTGACTTTCTTTTATTTTCT------------TTTTTTTTTTTAAGAATTATGAATGATTTTCATTTTAGACTTCATAAGATTCATCAAAATAGCTTTCTTATCTTAGTTCTATGCTATATGGTATCTGTAGCAGATATCCTTATGAGATACCGTAGAAAATGTACAAAATAGA------ATTCTTTTAGAAATTTAGAAAG--------AAAGGGATATAATAAAATTATTGATTGGATCT----TCTCGTAGGAACGATTTTTTTCTTATTTCATTTGATTGCTGGAT-----AAAAAAAAATAATAGAAT-GGATCTTATTCAAAACGCCTCGTTATTTTTAACCAATTATGTGCTTCAATATAATTCCCTGGAGTAAGCGCTATAGCTTGTTTCCAATACTCAGCAGCTTGATCGAACCAAGCCTCCGCAATTTCCGAATCGCCTTGTAGAATGGCCTGTTCTCCCCGGTCGGAATAGGTTAGTAAATTCCTTCCCTTAGAACCGTACTTGAGAGTTTCCTACCTCATACGGCTCAGCAATCGATTCTTTTTGCGTCCCATCTTCTTCTTCTCTTAA------------------------------------------------------TCTATTCTATTTTCTCTTGGGTCAACCAGAAGATTTTTCTTGCATAAGTTTCCAATTCTAATTTGGATC------AATGATTAGTTTTCTCTTTTCTCCCACCTTCAGAAGAATAAAGCATAGATATCCCCCGATATCGTTAGAATTTTCTGAAAGGTAACTATCTCGGTTTCATATTTCATATATGAG-------ATTTCTATTTATATAGAATCTTTGAAAAAGACTTTCCTCCGTTAAGAAAAAAGGACTTACTATCTTTGGGATCTGATGCTACACCGCTGCTCAATACTTTAATAAATCGACTCTATTACATAAGTCGATTTCTCACTTTTTTTATCCCATATTATGA-------CATAAGTAATAAGTAAGCAGTTCTTAACTGTATTTACCAAATAATAGCTTACTAATGGATCTTTACGGTGCTTTCTCTATCAATTCGACTATTTATCCATAGAGTATAGTATATAGGCCATACCTATTTCTTCCGATTTTTTTGGTTCTCGCGAAGTATTTTTTCTTGCTACAGCTGATAAAAATCGTTACTTTGGACGATTCATATGTAGAAAGCCTATCTTTTTTCTAGTATTTACTAGACAATTAAATCTCTTTTTTT-------TTTCTTTCTATAGTGAAGATAGTCGCACGTAATGACAGATCACGGCCATATTATTAAAAGCTTGTGGTAAAAATGGATTTCGTTCTAGTGCTCGGAAATAATATTCCAAAGCTTTTGTATGTTCTCCGTTGCTTGTGTGTATAAGACCTATGTTATAGAGTATATAGCTTCGATCATAGGGATCGATTTCTGGTCGCGTAGCTTCATAATAATTCTGTAAAGCTTCTGCATAATTTCCTTCGGATTGAGCCGACATCCGTTACGGTCGTTCATTCTAGTAAAAGAATCTCCGTTCCAGAACCGTACGTGAGATTTTCATCTCATACGGCTCCTCCCTTCTGTGCATAGTACTAAGAATAAGAATTCATGTAATCAAAATTTCACTATTCTCATTATGAACTGACAGGAGCTGGTATTTTTACAAGAAATTTCTAGCCAGCCTTCC--------GCTTTTTCTTAACAC--CAATCATATTATTGCTAGATTGAAATGATAACTCCAAAGATTTCTTTGTACTCAACGCTTACTATTTACAGGAATTAGTCACTTCAACGGTCTTTGATGGTTATACGGGTACCAAAAGTACGAATGAGATGGATCTTTGTTTTCCTAACCATTCTTTTTAGTCCCGATACCAATAAGGAAAAGGGTTATTTATAACAAAGTTTTTGTGTTGTTGATTCCTAGGTGTAGTGCTTTTTCCCCGATGCCACCTATTAGTACTCAATGAAGTAGTATTGACCTCCAATACAGAACCTATAGATGTAACCTTTCGCTCAATACTAAAATAGATAATTGAAGCATTTAAGGCTGCATCAATCGAGGATACACGACAGAAGGAATTGCTCTATCTCTAAACTTCACCTTCACCAAGCGTAGGTTTCTTTCACTAATTTG---------------TTTTTTCTATTCCTAAGTACATTCTTTTTCTCGTAAAACTGAGGGG-AAAAAAACAAGAAAAAATCAAATCGCACCATCTCTGTAATAGGTAAATGCCTTTTTTTCTCCTGAAGTTGTCGGAATTATTCGTAATAAGATATTGGCTACAATTGAAGAGGTCTTATCAATAAAATTTCCATTTATTCGAGATCTAGGCATAATTAGCAATTCATTCTATAATTATTCTCATTCCCCTTCAGGGAAAATGATCCCAC--AAAAAAGGAATTGTACAGTACAAAATAACATAAAAACAGGCTAAATTG---GAAAAAAAGATGTGGTGT-CCCCCTT----------------------------------------------------------------------------------------------------------------------------------------------------------------------------------------------------------------------------------------------------------TATGTGCCACACCATACAATTGAAATAGAAAAGAAAGATTCATCGGACGATT------CATGAATTCCATGGGTTAGCTGATGAAAGAAGTTGTTGATAAATAGGAAATTTAAAAAGAAATTTCTTATTATGGAACCATAAGACGAT-CATACATGTACTACAATGAAGATGAAGGACTCGCTATTCATTCGGGTTT-----AAGAAT----------AACATTCTGT--------AGGAGAGATGGCCGAGTGGTTCAAGGCGTAGCATTGGAACTGCTATGTAGACTTTTGTTTACCGAGGGTTCGAATCCCTCTCTCTCCGTTTCTTTTCATTTATCCACGTTACCGACTACAATGTATCAAATCAAATAAGAATTGATATCATTCTTCTACCGAACGGTAAGACCCTTATTTAC------------------------------------------TTATTTTTTACTTAGTTAATAT--------AAATTCTCTATCCCTAATTAATAATCCCTAATTAATTCCTGTGATAGGTAAAAGAAAAATAGAAATATCGTATTGATATTGAAAAGAAGAAAAA-AATCAAAAGA----ATCCTATTGCCAATTCTTTTTTGATACGTGAATTAGATAGGGCACGAGGTACTCT---------ATTTACTTCAGCGAAAGGAGTCCAAATTGGTATGAACCTTGCTTTTTTATTTTCGTTAGAATCAAGTCTGACGGGAATAATATTCTACGACCAACAACTCATTTATTTTCAGACCGATCCATTTACTATCTATTATTTGATTTACAAATCCTTTATATTGTAAGGAGTCAATAGTCAAATGGTTTGGCAATTCCCCGTGGGGGGATGAAACAAGATAATTTTGAATAAGAGCTTTCGATCTTTCTTTATCCTTCGTAGTAATAATATCTCGGGGTTTGCAACGATAACTTGGTATATCCACTATACGACCATTAACTAAAATGTGTCTATGGTTAACTAATTGTCTGGCTCCAGGAATGGTCGAAGCCATACCTAATCGAAAAAGGATGTTATCCAAACGCATCTCAAGTAATTGTAGTAAAACCTGGCCTGTTGACCCTTTGGCTTTTCTAGCAATATGCACATATTTAAGTAATTGTCGCTCTGTCAGACCATAATGAAAACGCAATTTCTGTTTCTCTTCTAAACGAATACGATATTGTGATCTTTTTCCAGAGCGCAATTGGGTTTGAAGATCGCTTCTGGATCTGGGTCTTTTACTAGTTAGTCCCGGTAAAGCCCCCAGTCGGCGTATTCTTTTGAAACGAGGTCCTCGGTAACGAGACATA-------TAAAGGCTCCTTTTTGATTCACTTTCATTTGAC-AAAAAAAATCTAAATTCAGACTGAACTAAAGGATCAGCAAAGCAAAACTCAATTGACTAAAGTCCTACAA--------AACAGAA-TAAATCAATTTTATCAATATTTGGATTTTTTGT--ATATATAGAAAATTCAAGCGAAGGTTACGTTTTCCAATTTCTTCTATAGAGATCTAATTGATCTAGTCAACTTTTT--------TATTCATAGCTATAGATGCAAGTTACCATGGCATAATAGATAAGTGACCCGACATTTAGAGAAAGCGAGAGTAGAGATTTTCAATCATGAAAAGAAAAAAAAATTGAGAAAGAAAAAGAGCCGGCTATCGGAATCGAACCGATGACCATCGCATTACAAATGCGATGCTCTAACCTCTGAGCTAAGCGGGCGGGGATCTAAG-------AGCAATAGTTTATAGGAATACAGGAAACTAGCGGATCTTAGCTATTACCTAGTGATTCTTCTTCTT---TTTCTTTTTTTTTTTTCTTTCATTTATTGCTATTCTTCTAGTTCCTATTCTTCTAGTTCTTAGTTATTAG---------TTATAGATTTTAGATTCTCTTTCT-------------------AAAATAGAAAATAAAACTAGTTAGATCTAGATAAA----------TTAGATATATAAATAGAAATTCAATTCCATATTCATATATATGAATCTATGAAAAGAAAATATGAA---------TATATCAATGAAATTAGAATTTGAAAGAAAAAAAAAAAGAATGAATAATGAATATCGACCGTTCCACTATGAAAAAATGCACTGTAAAAATG-AAGGAGGATGAAAGGCATATATATAT--GTGGGATATATCTATCTATATTGAATTGCGGATACATCAATGATAGAATCATTTCGTATTTTAAAAAAAGATAGGGTTCATCCAATAGAGATGAAAGGATAGAATAT-------------------AGATAATATAGAAT------AGAAGGTGGTCAAAAAAAGAAAATAGCAGCATACACTTTTTCAATATTTCAATTTAAATATAGTAATCATTACCTAATGAATTAAATAGTGCCAATATAAATGAAAGAAGTGGAGGAAATTACAACTTGGATCCTTGTCTCAAAGGAAAGGGGATATGGCGAAATTGGTAGACGCTACGGACTTGATTGGATTGAGCCTTGGTATGGAAACCTGCTAAGTGGTAACTTCCAAATTCAGAGAAACCCTGGAACTAAAAATGGGCAATCCTGAGCCAAATCTTT-GTTTTGAAAGAATAAACGATGGAAAATGAGAAGAA--TAAGGGGATAGGTGCAGAGACTCAATGGAAGTTGTTCTAACGAATGAAATTGACTACGTTGCGTACGTTACGTTAGTAGCTAAAATCTTTCTATCGAAATG---ACAATAAAGGATAACCTTATATACCTAATACGTATGTATAC-----------ATACTGATATAGCAAACGATTAATCACAACCCAAATCTTCTAT------TTCTTCTTTCTTTC------------T--------------AAATCTTCTATTTCTTCTT-----TCT------TTCTATATTATTTGTATTCTAGAATAGAATAGATTGAGATCTATTCTATAGATAATAGATT-----------------------------------AGTCTAATTATATATA-----------------------------------AAAGAAAGAATATGAGATAAGGATCTATAGATACCCTCTAATTTCTAATTCTATATTTAGATTCTCTATGAATTAGAATGAAAGAGATCAAAAAATAGATGAAAAATTGAAGAGTTATCGTGAATCAATTCCAATTGAAGTTGAAAAAAGAATCGAATTTGAATATTCAGTGATCAAATGATTCATTCCAGAGTTTGATAGATCTTTTGAAGATTAATCGGACGAGAATAAAGAGAGAGTCCCATTTTACATGTCAATACCGACAACAATGAAATTTATAGTAAGAGGAAAATCCGTCGAATTTTTAAATCGTGAGGGTTCAAGTCCCTCTATCCCCACTAAAAAGCCCATTTTACTTCCTCGC----------TCTTTATTTATCCTCGTCCTATTTCTTTTTTTTTTTTTCATCAGTGGCTCAGTTTAATCAGTTT--AAAAAAAATGAAATATCCTTCGAATTTAAATTACTCTGTTCTTTCACAAATGGATCCGAAGAGAAATCCTCGTATCTTCTTCCAATCCAATCTCA-----TTTGTTTTGTAGG-----ATATGATATGAACATATATGTTCAAGGAATCTCCGTTATTGAATCATTC-ATAGTCCATATC-TTTTTCCTTACATTCCCAAAAAAAGTCTTCTTTTTGAATAGCTAAGAATTTCAGGGGCTAGGGCCTATTTGTTAATATTTCATATTTTC-TTTTTTAGTTCTTTTCATTGACATAGATATAAGTACTCTGCTAGGATGATGCACGGGAAATCGTCGGGATAGCTCAGTTGGTAGAGCAGAGGACTGAAAATCCTCGTGTCACCAGTTCAAATCTGGTTCCTGACATGTGAATAATGTATCGGATAG-------ATATTCATACCTCATACAAATGAAATTAATTTATTGAAACGGATCGGGATAGATATTCTTTAC-TTTATTTTTC---------------------------------------------------------------------------------------------------------------------------------------------------------------------------------------------------------------------------------------------------------------------------------------------------------------------------------------------------------------------------------------------------------------------------------------------------------------------------------------------------------------------------------------------------------------------------------------------------------------------ATTTTTATGAATATTTCACATTGACAATGAGATTTTTCATGATTGAACCG----CTGTTTCTTATTCTGCACAAAGGAACCCTGCCTGATTCACTAATTCATAGGAAGATACTGATCTTTTGGATTGGAAATCTTTTTCAAATCCA------AAAGGTATCTCTGAAGTAGATGGTGATTGATAGAGTAATCCTTGATCATAATTTCCAGTATGAGTACTGCGTCGAAGGTAAAACTTGTGATTAGTAGTAAAACATTGATTCTCCTGTTGATACACAGTTCTATCTTCAAAGATTTTTCGGGATATTTTCTTACAGAGTTTCGTTATAGCATCTATAATTGCCTCTGGCTTAGGCGGACAGCCTGGCAAATAGACATCCACAGGAATTAGCTTATTGACTCCGCGAACAGTACTATAAGAATCAGTACTAAACATTCCTCCTGTAATAGTACAGGCTCC-----CATAGCAATGACATATTTTGGTTCAGGCATTTGCTCATATAATCTTACTAAAGAG-----GGAGCCATTTTCATTGTTACTGTTCCGGCTGTGAAAATGAGGTCTGCTTGCCTTGGGCTCGATCTTGGCACCAACCCATAACGATCAAAGTCGAATCGCGAGCCTATTAATGAATAATGAAGCAAATTCAATGAAACAACAACTGGTACCGTAGAGAAGCGGCCATAAACTGGAAAGTCTTGACCAATTCGAGAGATCATTCAATGTAGTTGAAATAATGGAATTGGGGGTTGTTTGGTTAAGTAATGGAAACTCCACCAAATTCATAACTGTTTCAATGTCATCCTTTCTTTCCCTTTT-----CTTTTGATTGTCTAAATATTC-AGCTAAGACCATTCCAACGCTCCTTTTCGCCATG-------CATAAACTGAACCCACAATTGGGATAAGCACGAAAATGAAAACTTCTATAAAT----ACAGATACACCCAATACATCAAAGCTCATTGCCCGTGAATAAAGAAAGACCGTTTCGACATCAAAAACAAAAAAAAACTAGAGCAACCATGTAATAGCGAATTCGGAATTGTACCCAAGCATCTCCCATGGGTTCTATACCTGATTCATAACTAGAAAGCTTTTCTGGAC-------CTTCCCTAATCGGGGCTAAAATACCAGAAATAACAAATGCCAAGAATAGGAATAACGCTTGATATTATTAGGAATGCCCAGAAAATATCATATTCGT------GAAACATAAAAGTACTCCTATGAATGTGGAATAGGCTGAAATATTCCATTTGAATTGGGATTTTCAAATCATCTAGAACTTCTTATATGAAACAAGAAAAGAATTTGAATCAAATAAAATCGCATAGTTGAGAGTTTGTTTGCTGTAGGACATACCTTGTTTTAAGATTCATCT-----------------------------------------------------------------------------------------------------------------TTAG-----------------------------------------------------------------------------------------------------------------------------------------------------------------------------------------AAATAGAAAGTGAAAGTAAAGAATTCCTTATCTTTATCTTCTTTATCTTATAGTAAAGAAGAAATCAAATAAATTATAAAGTCAAGAATTCCGAATTCAATAAAGAAATTACAAATCCAATTTTCAAT--TCAGATTTGAAATTAAATTCAAAACAATGAAAAAAAAAAAAAAAGAATA-AAAATCTCATATGTAATTC-------ATTCATGAAAGTTGATGAAGAGAGATATGGATATTTGATCCGAGATTTGACAAATACCGATTGGGTCCATTGGAATGAATTATTGTGTTTATTTTATTGTTCCTACTACTAATCAAATTGATAG----------------AAAAAACAAAAAGGGAATGTATTAGGGCTATACGGACTTGAACCGTAGACCTTCTCGGTAAAACAGAGAAAACTTATTATTATCGAAATGATTCGAACTGTTTCAAAGACCCAACATGCATTTTTTTGCATTGGGCTCTTTCATCAACTGATGTAAAGATCAGTTAGTCCACCATATTTTGTCTTT-ATCTTTAGAGTAAGATAAGAAGATAATGAGATGGCTCCATGTGCTCTGATTCA-TTCTTTGTATCCCGATCTAGGAGCAATACCAAAGTGTTTCAAAGAAGGGTGACCTTTATTTAGGTATGCCTTCGGCCTAGATCAAACTAAGTGAAATGTAGTCTCTATCGCTCCGCTGCAAGAGTCAAATATGAGACTTCATACACCTCAAAGCTCATAGGACGAAAAGAGGTTCTTTTGAGATCCTTAGACTCATTATGCCTGGCATTGAATGGACTGGGCATTTACCTTACAATGGCAGGTTCTCTTTGATTTGGCGCCGGAATTCGCACCT--GAACCGGATCAAACCAAATTTGTCAGGCTATTTTTCTCTTGTTCTCTCGAATCTACGGAGTAAGACATCGACTTCTCAAAAAG----AGAAATTATGGTCATTGCATAATAGGCTCCCTTGAAAAACATTGGCGCACGTGTAAACGAGGTGCTCTACCTAACTGAGCTATAGCCCTTGTTAAAACC-----ATTTTAACATAGAGACAATTTATTGTCAAGAAGGGTATCCCATAATCCCACATGATAACTCTCTGATCCATTTATGTTCACTGGGAAAAAAGATTGATATTGCTTAGAAAACCTATTTTACCTATAATTCATCAAAGTGATGGAGACCTTTTTTGTGGTGATAAAT-GACCTACTTAACCCAGTGGTTAGAGTATTGCTTTCATATGGCGGGAGTCATTGGTTCAAATCCAATAGTAGGTAGAACTTATTAGATACCGGATTCCATGGTATCTAATAAGTTTTTCTACCCATCCTCTTTTTT-------TCGTTCTATCATCAGATTAATCAAATTAGACTTCATTGTGTTCCATTTGTGGAATAAAGATTCAAGATGTAGTGTGTAGTTTATAATAAAGAACTCTTTTGATTTTGATTGAATTGAT------TTCCTACTAATAGGAAATCACTTTGACAGCTTCTACTCGTGTCCTAGCTCGTCTGAGAGCTAGATTTGCCTCAATTGCTTGTCTCTTACCCTCAGCTCTACTCAAGTTAGCTTCAGCTATTTCAAGAGTTTGTTGAGCTTCTTGTGGATCAATGTCAGTACTAATTTCCGCACCATTTCCTAAAATAGTGATCTCATTATTACTTATTCTAGCAAAACCGCCCATAAGAGCCACCGTTAACCATCGGTCGTTTAGCCGTATTCTCAAAATACCTATATCTACAGCTGTGGCAATGGGGGCATGGTTTGGTAATACCCCAATTTGTCCACTATTAGTAGATAAAATAATCTCTTTCACTTCGGAATCCCAAATCATTCGATTAGGAGTCAGTACACAAAGATTTAAGGTCATTTCTTTGATTTGCTCTCCTCTTCTAAGTTCATAGCTTTCGCGGTAGCTTCATCGATGTTACCCACCAAATAAAAGGCCTGTTCGGGAAGACCATCTAATTCTCCGGAAAGGATGAATTGAAACCCCCGAATTGTTTCTGTGAGACCAACATATTTCCCTGGAGAACCAGTAAAGACTTCCGCCACAAAGAAGGGTTGTGATAAGAAACGCTCAATCTTGCGTGCTCTTGCTACAGTTAAACGATCTTCTTCGGATAATTCGTCCAACCCAAGGATAGCTATAATGTCCTGAAGTTCTTTGTAACGTTGTGAAGTTTGCTTAACCCTTTGCGCAGTTTCATAATGTTCCTCGCCAACGATCCGAGGTTGTAACATAGTTGACGTTGAATCCAAAGGATCTACTGCTGGATAAATACCTTTGGCAGCTAATCCTCTTGATAATACGGTAGTAGCATCTAAATGTGCAAATGTCGTGGCAGGAGCAGGGTCGGTCAAATCATCCGCAGGTACATAAACTGCTTGGATCGATGTTATGGATCCTTCCTTGGTAGAAGTAATTCTTTCTTGCAAAGAACCCATTTCTGTACTAAGGGTAGGTTGATAACCCACTGCAGAAGGCATCCTACCTAATAA------------GGCAGAGACTTCGGACCCTGCTTGAACGAAACGAAATATATTGTCGATGAATAGAAGTACATCTTGTTCATTAACATCCCGAAAATATTCCGCCATGGTTAGGGCGGTCAAGCCAACTCTCATACGAGCTCCTGGCGGTTCATTCATTTGACCATAGACTAGAGCCACTTTGGATTCTGCAATATTTTTTTCATTAATCACCCCGGATTCTTTCATTTCCATGTAGAGATCATTTCCTTCACGAGTACGTTCACCTACTCCGCCAAATACGGATACACCTCCGTGAGCTTTGGCAATGTTGTTGATCAATTCCATGATGAGTACTGTTTTACCCACTCCAGCTCCCCCAAAGAGTCCTATTTTTCCTCCACGGCGATAGGGGGCTAAAAGATCCACCACTTTAATCCCTGTTTCAAAGATTGATAATTTCGTATCTAACTGTATGAAGGCGGGTGCAGATCTATGAATAGGAGATTTTGTGCGAGTATCGACAGGACCTAAATTATCAACGGGCTCTCCAAGAACGTTGAAAATTCGTCCGAGAGTAGCTCCCCCGACTGGAACACTTAGAGGAGCTCCCGTGTCAATCACTTTCATTCCTCTCATCAGACCATCTGTAGCACTCATAGCTACAGCTCTCACTCGATTATTTCCTAATAATTGTTGTACTTCACAAGTTACATTAATTTGCTGACCGACAGTATCTCGACCCTTAATTACCAAAGCATTATAAATATTAGGCATCTTGCCCGGTGGAAAAATGATATCCAGTACTGGGCCAATAATTTGAGCGATACGCCCTAGATTTTGCTCTTCAAGTGTAGAAACCACAGGATCAGAAGTAGTGGGATTGCTTATCATAATCATAAATCATAAGAAATCTGTCGAAATCCTTTTTTTTTCAAAGTACTGAAT-CAAAATAAATATCCAATAACAAGTTAATCGGTTAATTCCATAAGAAAGACCTTAAGAAAGAAATGGGAGTTAGCATTTGATTGAGTTGGTACCACCCAATGGAATCCCATTAAATTCTTGACTCAGTGAATGAGTCAATTTGAAATTCTTTCTATTGTA--------------------TTTTTTTCTTTTGAT-------TTGTGTTGTGCACCTATTCTTCTTT----------ATATATCATATATGTTCCTTTTTCTAGA---------TGAATT---CTGACTCTTTTCACATCTAGGATTTACATATATAACATATATTACTGTCAAGAGAGGGGGCCGGGGTTCTCTATTCTTTACTTTTTCTTTCTATAT--------------TAGCTATATTATATAGAATATTATATATTTCTATTTACTATAT------------------------GATAGATTTCCTATATTAT------AGATATATAGATATACATATATCTTTATATC-------------------------------------TCTTGACTAT-CCTTAATATCTTTATCTTTACTTTATAATTTCTGAATTCTAATTGAGAATTC---TTCTATTTATATTTCATTTCAATTGAATAGTTA--------------------------------TTTTATCTATTCTCATTGAATTTCATTGAATTCTATATTATATTGAGATTT-------TCTTTATTAAGGATTCATAT--------------------TCTAATTATTAATTCTTTTTCTTA------TTTTTCAATTGAAATGAAATTCAATTTTTTCATTTT--CCTTGA----TTTTTTTTATCTTT-ATTTTCC------------------TTTTTTTATATTCAGTA-GAAAAATGAGTATGAAGAATAATGAATATGATTCTAGAATG--------AGAATATGAATATAAAAAA-ATTAAGAAGGTGGTGATTTATTCC---------ATTAGGAATAGAAATTTTCAAAACAAAGGAAGATAGGGTTGCGCCATATATATCAAAGAGTATAAAATAATGATGTATTTGGTGAATCAAATA-------------------------------CATGGTCTAATAACGAACCCTTTTCAAATTTTCATTATTCATTAGTTGATAATCTTAGTTTAGTTGAATCTTTTTTGAATTGTAAATATTTTTTTTTT------AAGTCACGCCTAATTCATATCGAGTAGACCTTGTTGTTGTGAGAATTCTTAATTAATGAGTTGTAGGGAGGGACTTATGTCACCACAAACAGAAACTAAAGCAAGCGTTGGATTTAAAGCTGGTGTTAAAGATTACAAATTGACTTATTATACTCCTGACTACGAAACCAAAGATACTGATATCTTGGCAGCATTCCGAGTAACTCCTCAACCGGGAGTTCCGCCTGAAGAAGCGGGGGCTGCGGTAGCTGCCGAATCTTCTACTGGTACATGGACAACTGTGTGGACTGATGGACTTACCAGTCTTGATCGTTACAAAGGACGATGCTACCACATCGAGGTCGTTGTTGGGGAGGAAAATCAATATATTGCTTATGTAGCTTATCCTTTAGACCTTTTTGAAGAAGGTTCTGTTACTAACATGTTTACTTCCATTGTGGGTAATGTATTTGGTTTCAAAGCCCTGCGAGCTCTACGTCTGGAAGATCTGCGAATTCCCACTTCTTATTCCAAAACTTTCCAAGGTCCGCCTCATGGCATCCAAGTTGAAAGAGATAAATTGAACAAGTACGGTCGTCCCCTATTGGGATGTACTATTAAACCAAAATTGGGATTATCCGCAAAAAACTACGGTAGAGCAGTTTATGAATGTCTACGGGGTGGACTTGATTTTACTAAGGATGATGAAAACGTAAATTCACAACCATTTATGCGTTGGAGAGATCGTTTCTTATTTTGTGCCGAAGCGCTTTATAAAGCGCAAGCCGAAACGGGTGAAATTAAAGGACATTACTTGAATGCAACTGCGGGTACATGTGAAGAAATGATCAAAAGAGCGGTATTTGCCAGAGAATTGGGAGTTCCTATCGTAATGCATGACTACTTAACTGGGGGGTTCACCGCAAATACTAGTTTGGCTCATTATTGCCGCGACAATGGTCTACTTCTTCACATCCATCGCGCAATGCATGCAGTTATTGATAGACAGAAAAATCATGGTATGCATTTTCGTGTACTAGCTAAAGCATTACGTATGTCTGGTGGAGATCATATTCACGCTGGTACAGTAGTGGGTAAACTGGAGGGGGAACGCGAGATGACTTTGGGTTTTGTTGATTTATTACGTGATGATTTTATTGAAAAAGATCGAAGTCGTGGTATTTTTTTCACTCAAGACTGGGTCTCTATGCCAGGTGTTCTGCCCGTGGCTTCAGGGGGTATTCATGTTTGGCATATGCCTGCCCTAACCGAAATCTTTGGGGATGATTCCGTACTACAGTTCGGTGGAGGAACTTTAGGGCACCCTTGGGGAAATGCACCCGGTGCAGTAGCTAATCGGGTGGCTTTAGAAGCATGTGTACAAGCTCGTAATGAGGGACGTGATCTTGCTCGTGAAGGTAATGAGATTATTCGTGAAGCTAGCAAATGGAGCCCTGAGCTAGCCGCTGCTTGTGAAATATGGAAACAGATCACATTTGATTTCGAACCAGTGGATAAAGTGGAT---------AAGCTAGATAAAGAGACAAA----------ATAAGCGCGTATAATTCAGCAGTTCCTGTTTGTTCTCCTAATTGATTGCAATGAAACTTGGCCCAATCTTTTCCTCAAAAAAAGAAAGATTGGGCCGA-------ATCTAATAAAGAATAAACATCTTATACTAATCCTATACTATGAACTAGGAGGGTCTTTGTGTATTTGCATTTTTAATTTT--TATATGAAAAGACTTTACGATATACAATATAATATACAAGTATAT------ACAAAATATAAACATAAGAAGATAAGATCGAAGGAAGACTAAACAACTTATCTATTCTATTCTTTATTGTTGGAACCATAGGCTGAATTATGGATCCTTGGGATTGGATTGGCGGATCCTTTTATATGACTTAATTT-CAGACCATAGATCAAGCCAAGGGAAGGATCCCTTCTACCCCTATCCTGTATATTGTCTTTTTCGTTCCCTGTTG----------TAATATAAACTCCTTTTATTCTTTGACTATTTGACTATATGACACGAGATTCTACAAGACGAGAATTCCTTTTTCATTTATGGGAAGAAACAACTATGTATATGTATCTTTTTGATGAGAATTGAAAGTTTTACATGAGAGAAACCTGTCTTTATATTTATATATC--TTTTTTGGGGAAAAAAATTA-------TATCATGATCACTATCATAATATTGAAATGATTCACCGGATTCCTCAACAGGAGAATCCTTTCTTTG-----AAAGACTCGCTTGTTTTTCATTAACAATCTTAATGATTCGATCATATGCTTCATTTTAATTCTGATGATAAAT----------------------AAAAAGAAATAGTAAAA--TGATTTTTTCTTCATCGAATGACTATTCA----TCTAATCGAATGACTATTCATCTATTAGCTATTAGTTTTTCCTAAAATAGGGGGCAGAAAGAATCTATGGAAAAATGTTGGTTCAATTTGATGTTGTCTAACAAGAAGTTAGAACATAGGTGTAGACTAAGTAAATCAATGGATAGTCTTGATGCTCTTGGACATACCGGTGGGAGTGAAGAAACTATTCTAAATGATGCGGATAACAAGATTCCTAGTTGGGACAATTCTAGTTTCAGTAATATGAATTATCTAAATTCTTATTATTTCTTTGATAACAGGAATATTTTGAGTTTGATCTCGGATCATACTTTTTTAGTTCGAAATAGTAATGGTGACACTTATTCTGTAT---------------------ATTTTGATATTGAAAATAAGATTTTTGATATTGAAAATAAG---------------------------------GATTTTGATAGTGACAATGCTAGTTCTTTTTTGAGTGAACTAAAGATTCTTTTTTCTAGTTATTTGAATATGAATAGTGGGTCTAATAGTAGTAATTACTACTATTATTATTCCATGTATGATACTCAATCTCATTGGAATAATTGGAATAATCACATTAATAGTTGCATTGATAGTTATCTTCGTTTTGAAATAAGTCTTAATAGTGACATTTACAGTGATATTGACAGTTACATTTCTAGTTTCATTTGTATGGAA---------AGTATTGAAAGTGTAAATTCTAGTATCAGAACTAGTAGCAGTTATTTAAATAAAA---GAGAAAAATCTAAGGATTTCAATTTAAATAAGATAAATACAAAATACAAACAGTTATGGGTTCAATGTGAGAATTGTTATGGATTAAATTATAAAAAATTTTTTAGTTCAAAAATGAATATTTGTGAACACTGCGGATATCATTTGAAAATGAGTAGTTCAGATAGAATTGAACTCTTTATTGATCCTGGCACTTGGGAGCCTCTGGATGAATATATGGTCTCTAAGGACCCTCTTGAATTTCATTCAGAGGAGGAACCCTATATAGATCGCATCTCTTTTTATCAAAAAAAAACGGGTTTAACTGAAGCTGTTCAAACGGGCGTAGGTAAACTAAATAGTATTCTCATAGCAATTGGAGTTATGGATTTTCAGTTTATGGGAGGTAGTCTGGGATCCGTAGTAGGTGAGAAAATCACCCGTTTGATCGAGTATGCTACTAATCGATCTCTACCTATCATTCTTGTGTGTGCTTCTGGAGGAGCACGCATGCAAGAAGGGAATTTGAGCTTGATGCAAATGGCTAAAATATCTTCTGCTTCATATGATTATCAATCAAAGAAAAAGTTATTCTATGTATCAATCCTTACATCTCCTACAACTGGTGGAGTTACAGCAAGTTTTGGTATGTTGGGAGATATCATTATTGCTGAACCTAATGCCTACATTGCGTTTGCGGGTAAAAGAATAATTGAACAAACATTGAAAAATAAAGTAAACGACGGTTCACAAGTGGCTGAGTCTTTATTCCATAAGGGCTTATTCGACCCAATTGTACCACGTAATCTTTTAAAAGGTGTTCTTAATGAGTTATTTCAGCTACACGGTTTCCTTCCCTTGAATCAAGATTCAAAAAAAATCTTTTAA-AAAAGATTGAGATTCTTCATTTTCAAATGGAAGTATATCATGAGCTTCAGTTATTTTTATTTGTAGCGAATACGCATTTAGTTCATTATTCATTAGAATG---------------AAAAAA----------------------------------------------------------------------------------------------------------------------------------------------------------------------------------------------------------------------------------------------------------------AAAAAAAAAACAAAGCTAAGAAGATAAGATGGTGTTTTCTTTGGAGACATCAGTAAAATAAAAA------GAAAATAGTAAATAAAAAGAAAGAAGAAATCTCAAATCAAATAAAGAAAATAGAAATACTCAAATAAAAAATAAGAATAATATAGAAGTTCTTTTTCTTTAGCGAAAACCCCCGTTTTTCACTAGGAATCCTTATCTTTGTTTGTTGGATAAGATTGGTGAAAGTCAGGAACTCGTAAG--AAACTCTTTTCTATCTTTCCTTTCAAAACAAA-AAGGTGTTTTGAAAGGAAAG--------ACGATAAAGCTAAGGATGGGAGAAGAAGAATCCAATTTATGAAAGTGGATTCTCATACATATTCGTGTAGAAAGAGGAATAAGTACACTTCATTGAGTTCTACATTTGTTATTTCTTATTAAATACTTCATATTAATA------TTATCTTATTATTCTTTCTATTTATAATAGATAGACTTAGCCTAA-------GATATCTTT--------ATAATTCTAATTTAGAATTATAATAGGTACAAATATGAAATTGAGGTACCCATTCTATGATAGATTTGAACTTTCCCTCTATTTTTGTTCCTTTAGTGGGCCTAGTCTTTCCGGCAATCGCAATGGCTTCTTTATTTCTTTATGTCCAAAAAAATAAGATTGTTTAAATAGGATGGGACCAAATCTCATCAATTTCTTTCAACACTTGATCATCATACAGATACTTTTTTTTA---ATGTAATATGATG----------TATGTGGCC--TTTCCGAAAACAAA-------------------AGGAAGAGTTGTTTTGTTATGTATGCCAATGCA-TAATCTACGCATTAATGCA----GCATGTATATGTGGTTATAGCTTAATCAATTAAAT---GATTAAATGAAAAATGATCAGCAAATC--TTTTTTGAAAAATCTTT-GAAATAGAAACTCAATGTATCTAACCAATTCTTCCTAATGGTTCCTATCGAAATGCTGCTAGTTGATGAAAGTTACTTCGGGATCAAGCAATAAAAGTCGAGTCAAATCCCATTTTTGGGTTATTCTC---TCAATTCCAATCAAAT----CTGGATCTAGTATAGTATGAACTGGCGATCAGAACATATATGGATAGAACTTATAACGGGGTCTCGAAAAACAAGTAATTTTTGCTGGGCCTTTATCCTTTTTTTAGGTTCACTAGGATTCTTAGTGGTTGGAACTTCCAGTTATCTTGGTAAAAATCTTATATCCGTATTTCCGTCTCAGCAAATTATTTTTTTCCCACAAGGGATCGTGATGTCTTTCTATGGGATCGCAGGTCTATTCATTAGTTCTTATTTGTGGTGCACAATTTCATGGAATGTAGGTAGTGGTTATGACCAATTCGATAGAAAAGAAGGGATAATGTCCCTTTTTCGTTGGGGATTTCCTGGAAGAAATCGTCGCATCTTTCTTCGTATCTTTATGAAAGATATCCAATCAATAAGAATGGAGGCCAGAGAGAGAGAGGGTCTTTTTCCTCGTCGTGTCCTTTATATGGAAATAAAGGGCCAAGGAGCCATTCCCTTGACTCGTACTGATGAGAATTTGACTCCACGAGAAATTGAACAAAAAGCTGCCGAATTGGCCTATTTCTTGCGCGTACCCATTGAAGTATTTTGA--------AATGAACTGAAGAATAAATCTCAGCATGAGAGAAGGAACTTAATACATCTCAAAAGCAGGAGGACGTATATGGAACAATATTAATAATAATAATAAAATTGAATCTAACTAA------------------T---------CAAATAAAATAGATTAAGGAGAATAGCAACTATTTGTCCACAAAAACTATTTTTTATACG-CATACACATGGCGTCCAGCTTCATTATTTAGACTAGT---AAAAGGTCTA--AAGTATAGATTCATCAAATATCCTAACATGTCTTTTGTTTTCGTAAAACATAATTCCTCT--------------TTTTAGGCCTTTGAATTAATACCCTATCCCTGCGCTACGGTTAGACAGTGAAATCTTTCGA---------AGAAAGAAAAGAATTAAAGGATTCGGTAGGATTCGTCTTGAAATCAAAATTAGATTTGTTAGTTC-AAAAGGATTTTCGAGTCTTCATTGAAAGGAATAAATGAAGGGCAAATCGGTTACAATTTGCCTAATTGTGATCTCTATAATAGGGAAAGTGGAAAGTAGGGAAAGTTGAAAGAATATTTACTTATTT-------TTTTTTCATTCTAAAAGGGCCTTTCTTGTATGATCTA----------TTCTAGATCCAAAGACTCAATTCTTACACAAAAAC-------AAAAATAGGAAAAGATCCATAGGTTCGATACCTTATTCTTCTTAGAGTTCTAGGCTCTTGTTATAT--GATTTGTGCTTCATAGAAATATCAGATAGAATCGACGAATGAAACAGATTCATTAACAATTCACATCACGGATACAGAATGAAAAAAAAGAAAGCATTGGCTTCCCTCCCATATCTTGTGTCTATACTCTTTTTGCCCTGGTGGGTTTCTCTCTCATTTCAGAAATGTCTAGAAACTTGGTTTCTTAATTGGTGGAATACCAGGCAATCCGAAATCCTTTTGAATGATATTCAAGAGAAAAATGTTCTAGAAAAATTTATAGAATTAGAAGAACTATTCCTGTTGGACGAGATGATAAAGGAGTACTCGGAAACACATATGCAAAGACTTCGTATAGGAATGCACAAGGAAACAATACAATTAGTCCAAAGACAAAATGAATCTCATTTCCATATCATTTTGCATTTCTCTACAAATATAATCTGTTTCGCTATTCTAAGTGGTTATTTTTTTCTGGGTAATGAAGAACTTTTCATTCTCAATTCTTGGATTCAGGAATTTCTCTATAACTTAAGTGATACAATCAAAGCTTTTTCGATTCTTTTAGTTACTGATTTGTGGATCGGATTTCACTCGACTCATGGTTGGGAATTAATGATTTGTTCGATCTACAACGATTTTGGATTGGCTCAGAATGATCAGATTCTATCTGGTCTTGTTTCCACTTTTCCAGTGATTCTAGATACAATTGTTAAATATTGGATCTTCCATTTTTTAAATCGTGTATCTCCTTCGCTTGTAGTAATTTATCATTCAATGAATGAATAATTCCTTAGATCTTTTAATATCAATCAAATCAGAATCTTTCTTCGTGTATAAATAAATCATTTTGAATCTTACTTCTTTC-------TTATACTTCTACCTTTTCAATTCAAGGTATTCATACTAGATTCCACCAGTACAAT-------------TATTTAAGTACAATCAATACAATGGCAAACTTGTGGATAGGGAATTCTACTAGCTACCTATCGAATTTATTGTAGAAATTCCGGGGATCAATGATTGGACCATGCAAAATAGAAATACTTTTTCTTGGGTAAAAGAACAGATGACTCGATCCATTTATATATCGATCATGATATATGTAATAACTCGAGCATCTATTTCAAATGCATATCCCATTTTTGCACAGCAGGGTTATGAAAATCCACGAGAAGCAACTGGGCGAATTATATGCGCCAATTGCCATTTAGCTAATAAGCCCGTGGATATTGAAGTTCCGCAAGCTGTACTTCCTGATACTGTATTTGAAGCAGTTGTTCGAATTCCTTATGATATGCAACTGAAACAAGTTCTTGCTAATGGTAAAAAAGGAGCTTTGAATGTAGGAGCTGTTCTTATTTTACCCGAGGGATTCGAATTAGCCCCCCCCGATCGTATTTCTCCCGAAATGAAAGAAAAGATGGGCAATCTTTCTTTTCAGTGTTATCGCCCTAATAAAAGAAATATTATTGTGATAGGTCCTGTTCCCGGTCAAAAATATAGTGAAATCGTCTTTCCTATTCTGTCCCCCGACCCTGCTACGAAAAAAGACGTTTACTTCTTAAAATATCCCATATATGTAGGTGGGAACAGAGGAAGGGGTCAGATTTATCCTGATGGTAGCAAGAGTAACAATACAGTTTATAATGCTACATCTGCTGGTATAGTAAGCAGAATAGCACGTAAAGAAAAAGGGGGATATGAAATAACCATAGTTGATGCATCAGAAGGACGCCAAGTGGTTGATATTATACCTCCAGGACCAGAACTTCTTGTTTCAGAAGGTGAATCCATCAAGCTTGATCAACCATTAACAAGTAATCCAAATGTAGGAGGTTTTGGTCAGGGAGACACAGAAATAGTGCTTCAAGATCCATTACGAGTCCAAGGCCTTCTGTTCTTCTTGGCATCTGTGATTTTGGCACAAATCTTCTTGGTTCTTAAAAAGAAACAGTTTGAAAAGGTTCAGTTGTACGAAATGA----------ATTTCTAGATCTAGAGATTCCTTAAAATAAAGTTGGTAAAAGTGCCAAATTATTGTTGATCAATAGAA-TGATATAGGATTCAAAACATTCTCAAAATCTTTTCTTTGTTTCTTTT-TTTTT-TTTACTCTTTTTTTTTATCTTGCGGGATGTCTGAAACTAATTACTTGTATACCATTTCTAATGAGAGAAAATAAGTATACAAATACTTAGGAATATAATAAAAGGCAAAGACGGGAA-----AAATGAAAGT------AAAAAAGATTTATAGAAAGTATTCTTAGTCTTACTAATTGTCTATTCGATTTGATACAAGACGACACAAGAAAAGGATTTTCTTGTGTCGTCTTGTATCGAAAGAATCATGATTTTTTCTCCTGTTTGCCAAAGATTCTTATTCC----TTATTTTATTTTCCGGGTATAATTGAACAAATAGAACTTCTTCAATTCACTTCAACTTATAACTTAGGAAAAGAATTAAAAA------AAAAAAAAAAGACTTATC---------TGGTTTTGTTTCGGCTGAAAAGCAGATTAGATCTTTACGCATATCCAAATCTTTCTTTATTATCTCATTACAGTTTTCTTTTTTTTTTTCTTTTTAGTATTTGTTTTAGTTTAATAGAAAGAAATAGTTGAGTAGAAAAAGAAAATTATTTGCAGGATTTTTCATAGGGATAAATCCATACGTATTGGATTATTCATAAAATTGTTCATAAAATTGATGGATTCTTCCTTTCTTGTTGC-------------------TTCCTATTCAAAATATTGACAT------------AATAGTTAATATTTTGATTATGTTAGGAACGACAGAAACTATGAATCAGTCAATAGATGAAATTCTTCAAA-----AACATCCTA-----ATAAAAAAA-----GGAAGAGAATAGAGTG-GTTTGAAACATCAGAGCAAAGGATCCTTTTTGTCATTTCTAAAAAGAGAATATTTGGATTATGTTGACTGAGATTCCATATGCTTTTGAATAGATCAAAG-------------------------TATCGCTCTAAGAGTAAGAACTC------AGCGGGGTAAGGCCCCGCTGAGTTCTTACTCTTTCATGTCTACAATCTAGTCTAGTTCATATGATTCTTACAGTATTACAGAGATGAACCCAACCCGGAATAGGAGCCGTAAAAAAAAATGCCTATTAAACCGATCACAGGAATACCAGTTACAGTACCTATCAGCCAAAGAGGAATCCTTCCAGTAGTATCGGTCATTT-CCCCCCTTCTTTTTCATCAAGTGGTCATGCTAGAGACAAAAACAGTCATGGATAATTATGAGGATAGTATCCTTCCAAATGGGATAAGAGAATTCCTACTAG-TACTAT-GTTCTATTTCTTAATTGAAGAAATAATTGGAAAATAAAACAGCAAGTACAAAAATGAGTAATAAACCCCAGTATAGACTGGTACGATTCAATTCAACATTTTGTTCATTCGGGTTTGATTGTGTCATAGCTCTATAATTTAAATTAGGTTTATCGTTGGATGAACTGCATTGCTGATATTGACCCTAAAAAAAAAACAGTAGGTACAGCCAGTCCGTGAACAGCCAACCATCGCACTGTAAAAATTGGATAGGTTCGATCTATGGTCATTGGGAACCTCCTAAAAGGATTTACTAAATTCATCGAGTTGTTCCAAAGAATCAAAACGGCCAGTTATTAATGGAATCCCTTGTCGGCTCTCTGTGAAATATTCATTTGGCCGAGGACTTCCAAAAACATCGTAAGCTAAACCCGTACTGACGAATAACCAACCCGCAATGAATAGGGAAGGTATAGTAATGCTATGAATGACCCAGTATCGAATACTAGTAATAATATCAGCAAAAGAACGTTCTCCCGTGCTTCCAGACATGCTGAGCTCCACAAATTCTTGTATGTTCAAAAAAAAAAAAGGCGGGTCGATTCCGTGAAAGATGGAATCAGTAAATATAAAACTACTGATACTGGATCTTTGTGAGATCGTCAATTTTGTACCAAAGGTGTATTTAGAGTAGACCGAATCAGTATAGCTATCCTTCCTCTAGCGCAGCAACGCATCTTCGAT-------------------------CATTACCGAAAGGAAATGCTATTGCTATATCTTCCTTGTCTAT---GTATAAATGTATTTTCCTTAG---AATATTTAGAAT------------------CTAAGATTAAGTAAGGTTTATATTAGCGGATTCATCATAGTAATAGAAGTAATAGAAAGTAAAGATCTTGAATGGATGGGCTTCTAAGAATTAA--------------TGAGAGATATCATGATTGAAAGATCTCATTATATTCATATAATTCCATTATATGTTATGTGAAATATAGAAAA-CC--TTTGGTGG--TTCGGTTCATATTTTA-TGTTTTTTGAATCCTCTCGTTTTATTCAATTAATTGGTAATTGTTCGTTCATAAAATAAATATGCTAATAC-----TATTTCACTTTAATTTACTTTGAACTTCTAAACTGAAGCTATTCTTACTATTCT---------------AAATAGTAATTCTTAGAAATGGAAATTCTTATTACTATCCCTAT-------CTATTGAATTC-------TTTACTATTTAATTTTTAATTGGTTAATTGGAATTAATATATTCTATATTAGAATTAGATTTCCTATTTTTTATTATTCTTTTTTA-----------------TATTTAGTATTTTTAATATTTGTGAAAAAAAAAAAAAAAGAGATCGTTGGAATAATCCATATTCGTCATGCAACTGTTGTTACATTAGATCTCCCCAAGAGTTCTTTCCTTATGGAACTACAATACAAAACAAAGATGGGATTCTTTAATATGGTTTAAAGAATAAAGAATATGGAACTTAAAAGGGTAATAGAAGTGGCTCTTCTTTGAATCGAGTTGGCCCG------------------------AAATAAAATTCAAATGAAAATATTCAATAATTTTCAA----TTTTTTTTT-TAAAGTCAAGGTTTTC-----TTTTTTTTTTTTAGTGTCCATCTATAATGACTAA-------------------------TGAATCAAG--AACTTT--------AAATTGGAACTAAATGAATTCTTT------CAATTCGTTTTTATTACCGTCAGACTTAGGTAAATGTTTTATTCATATATGTAGTAAAAGAACATATATAATTTAGCTCTTTCATGCCTATTCTAACTAGATATTTTGGTTTTTTACTGGCTGCTTCAACTATAACCCCAGCTCTATTTATTGGTTTGAACAAGATACGACTTATTTGAAATGAATGAAATTCAATAAACAATTTA-CAAAAATAAAAATCAAAGCCTCTCACATAATATTGAATTTCAGGTATTTTATGGTTCTTTCCCGCGTCAATTGCCAATTCCTGGTCATTGAGATTCACGGATAATTCAGATTAATATTTAGGGATAGATCTTACCTCTCTTTTTATTCCCTAAAACAAATTTAAATGATTGAAGTTTTTCTATTTGGAATCGTCTTAGGTCTAATTCCTATTACTTTAACAGGATTATTTGTAACTGCATATTTACAATACAGGCGCGGTGATCAGTTGGATCTTTGATTGAGTAACATCTCTTTTTTTGATTGACCTCC-----TCCTTGTAGGAGGTCAAATTTCAGTGACAATTCTACTTTG----TTTTTTTGTTTTGTTAAGTTATTTC------------ATTGTAATTTGACATAGCATAAACGGAATCACGCTCTGTAGGATTTGAACCTACGACATCGGGTTTTGGAGACCCACGTTCTACCGAACTGAACTAAGAGCGCTTGTATATATCCTAG-ATATAGTAGATATCTCACAGTAGATACGATTGTAAAGAATAAGTA-TTTTTTTACACCCAAGGGGTA----------TTTGTACATATAGTATATATAAATG------AAAGATTATGTCCAAAATTTCCCGATCTTACTCAATAAATCCCTTGTAACTGTCCATAGGAGAAAGAATA-----GGTAGGGATGACAGGATTTGAACCTGTGACATTTTGTACCCAAAACAAACGCGCTACCAAGCTGCGCTACATCCCTTTTAAAAATTGTTGTACAGTG----------TCATTGTATTAAATCCATGTCTTT--------TTTTCCACATCCTTCTTTTT--TGCTCTACCT-----------------------------ATATAGATAGGTAGAGAATGTTCTTGTCA----TTCTTTTTTAAGGGGCTGCAAAATTGAA----------TTTGCTGGGT--------AATTATACATATGCATTTTAGTTAGTAATTCCTAATT-CTACTTTCATTTC------AAGCAAAAACAAATGATCTTTAACTAAAATATCGGGTTATCTATGATCTATTTATTAG------AATATCAAACTAGG---------------ATTCTATATGTATTACAATATACAATAAAAAGAGATACAATAAAAATAAAGAATTAAAATAAATAAGAAAA-AAAA-------------------------------------------TATAAAATAAAAGAAGAAGGAGGATTTGAAATGCGAGATATAAAAACATATCTCTCAACGGCACCTGTGCTAACCACTCTATGGTTTGGGTCTTTAGCAGGTCTATTGATAGAAATTAATCGTTTCTTTCCAGATGCCTTGTCATTCCCCTTTTTTTCATCTTGATTGAATTCTTGTATAGATCTGTGAAAAAATGAAGAAGATTTTAGATACAATTCTACGTAACATGGCTCCAATTTTGCTCCCTTTTTCTTTCCTATTCTAAA----AAAAAAAAAAAGAAAGAGAAAGAGTGTATTGAACCTCAGTCAAAATACAGTGAATTTACGATAGAATTTGGGGGAAAAGAAAAGGAAATGTGGATTCAGTCTAGGAGCGCAAAATTCTAACATAGAAAGAATAAAATACTGAGATTAGGATAGAAATCATTC-CTAGTTAGAAAAAATTGTATTAATTAATT-----------------------------ATTACGATATTCTTAATACTCTTCCATTAAGGAATATGAATCTTTTTCTTTCTAATTAGAATAAT-TCTAGTAGAGTAAAGAATAGTAATTCTATTTTAGATTAGAGGACTTCGAAGTCATTCGAATTCTAATAATTAGAAAAATAGAATATTGACAATTTCCATTTCTAGTTATTAACTTTTATGAATTTTTCTTAATATAATATAGATAATTTTTCT----------TAATATAATATAGATAGAT--------------------AATATAGATTCTTTTTTTTTTTTTTTTTTTTTTTTTTCTTTGGTT-----GGTTCGGATCAAAAAGAAACTGAAGAGAGTTCTAAAGTGAAGTCGATCCAAAATGAAAAGGAGGTTCATGGCCAAGGGTAAAGATATTAGAATTCTATTGATTTTGGAATGTACCTGTTGTGTTCGAAAGGGTGGC---AATAAAGAATCGCCAGGCATTTCTAGATATATTACTCAAAAGAATCGACACAATACACCCAATAGACTAGAATTGAGAAAATTTTGTCGCTATTGTCAAAAGTATACTATTCATGGGGAAATAAAGAAATAGATGGAACAGAATACGTGTGTGATTTTTCCAACTAGTGGGAAGAGTCAGAACTTTACATTTTAACATATATAATACAAACCAAATCCTATCTTAGTTGAATCTTAACTTAAATACTTAAATGAACAAAATGAATAATA---------AAAAAAAATAGGATTCTATTTTATAGATTATTTGAAATTTAGCTAGAAGGAATAAACAAACAAGGAATAAGTAAACCATGGATAAATCCAAACAACCTTTTCGTAAATCCAAGCGATCTTTTCGTAGGCGTTTACCCCCAATTGGATCGGGGGATCGAATCGATTATAGAAACATGAGTTTAATTAGTCGATTTCTTAGTGAACAAGGAAAAATCTTATCTAGACGGACGAATAGGTTGACCTTAAAACAACAACGATTAATTACTATTGCTATAAAACAAGCTCGTATTTTATCTTTGTTGCCTTTTCGTAATAATGAGAAACAATTGGAGAGAGTGGAGTCGATCCCTAGAACTACTGGTCCTAGAACCAAAAATAAAT----AAATATACTCCTCAAAACTCCAATCGGAACTCAAGCTCATATTAATGTTTTGCTCGA---AAAAAAACTAGAATCCAGATTTTTTTCCTG---------TATTATAAAAAA-TAAAAATGGGGAAGAAATT-GTTTTTCTTGAAAGATGTTCGTTTATTCCTACTAC-----TAAAATCTGAATTGATTTTTCTTCTATCTTCCCGGAGTCCATTCTCCGGGAAATCCTGTTTCAATCATT--------------------TTCGATTCAATTTCTTTTATCT---TTTATTTGATTTGTATTATTTT-TTCTTTTTGATTGATTATTTTATTTGAAATAATATCAAAACAATTTTGATTTGATAGGGCTATTTGCGCAAGTATTTTACGATTCAGAAGCAATTGTCTCTTGTACAGATTGTGGATAAATAGGCTATAACTATAGAATAGCCTATCCTCACGAGTTACCGCATTTATCCGAGTGATCCACAAACGACGAAAATCTCTCTTTTTCCTGCTCCGATCTCTATGAGAAGAAACTAAAGCTCTCATTCTTTGTTGAGTAGTTGTTCGAGTAAGTCTTGAATGAGCCCCTATGAAGGTTGATGCAAATAAACGAATCTTTTTTCGACGTCTCCGAGCTGTATATCCTCGTTTAACTCTGGTCATTGAATCAAATAAAACTTTCTTGAATAACTAATTGATTTCTCTTCTTTCAGTCATCCTTTTCCTCCGGTCGATTAATAACAAAACGGATTCTTCCAATATATAAAATATAAATTCCAATGGCTTATGCGACTATGACCTTCCCGACCACAATTTTTTCTTTCTTCAAGGTATCTCGCCGGGAAATAATAAATCCGACTGC-TACTAAAT------------------AAAAAAGAATAGTGGGTTCCTTCGTTTCTATGGCAACTTCTGAAACGGTGAGGTCCTCTCTATACACCGGAGCCTCTTCTTTCATTTCATCGAATTTTATTGTGAACTTGTATAATTCACACTCTTTGGCTCTACCCATTCT----------------------TTTT-----------TCAATTCTAATTATAAAGTAATAGTCC-TTTTCAC------AA-AAAGGCTATCCATACAGTGACGGCATTTCATTCTGAAAGTTGGCTAAGTAGCTGACCCTGTTAGTCCG--TTTTTTTTTTCAAGAAAAGGAATAGGAGCATAACCTTTTTCCTCCGCTTAATGGATAACTAATTGTTA-CCAATGGAGAATTCCTTTTCATCTCAAACGGAGTGATTGGATTTGCACCAATAGAAACCATAAATTCATAACATAATTAGGTAGATGATAGATCTGCATTTTTAGATACTAGTCAATT----AAAAGTAAAAGGTCGTCTTCCACTCTATCTATCCTAATTCATTGG------TAGTGGTCGTTGATACTGGAAAAAATTTTTTAATT------TCTTCAAACTCATGATCTGAACTGAACGAGTCGCACATACACCCTAGTACATGTTCCTCGACGCTGAGGACATCCTCGAAGAGCGGGAGATTTAGTGACATTTCTTATTGGCTGTCTTGCGTTTCTAATAAGTTGTTTAATGGTTGGCATGGCGTGTCTATAGAATCTCATTCTATATAGAATAGAGCG----GGTTGGTTTAGATCGATCTTAACCTGAAGGTTGAT-GATTATGAATGATTTCTATTCACACGGAAAATTCGAATT-----TTTAAAAGGAATTCGTCTAGT-------TATAAGGAATCCCCAGTATTTTCATTTTCGATCGCTACAAGATCAACGATGCCATGAGCTTGGGCTTCTGTTGCTGACATAAAAACATCCCTTTCCATATCTTCGGATATAACCCATAAAGGATTGCCCGTTCTTTGTACATAAACTTTTGTGAGAGTTTCGCGAAGCTTCAATAGTTCTTCTGCTTCCAGGATAAATTCCCCTACTTGTGCCTCAGAAAAAGAACTAGCAGGTTGGTGAATCATAACCCTGATGATATTGATAGAACATCATGA---GTTCTTCTATCTAAATATTGCACGATTGATTTCAAGTAAGGGGGAATCAAAATAACAAT-AAAAAATAGAATTAAACAACCGTACGGGCATCTTTTGTACATTGCATACGGCTCTGCAATGGAATTTCTTTTTTTTTTTTTTCGATAG------AATTTCTTCTATCGAAAAGAAGAAATATAACCTATA-CGATCCAAATCATTAAATGATCCATTTACCACCCTTCCTTTCGTAGTAGTTAAAAAGATACTATGATGGTTCTGTTGCTT---------------------TATATATTTACCTATTTATCTCGTCTGTGGTTTAGCAATCCCAAAGTTTCTTTTTGATATGATCCAAGAAGGAGAAAATAATT---TTTTTTTCCA---TTTTTTTGACTCTTTCTCTCATAACATAAA--------AAGAAGAAAGAGACTTCTGGTGTGGAAGAATAATGGTTTGTGACGCTAAAATAGACTCTTGCTTGACACATAAAATCAAATTGGGAATAAACCTTCTTTCATACTACTATCTCGATACAAAATCTCATGTTAG--AAAAAAACAATAATGGTTTGTTCATATCGAACTCGAAGTGCCATGCTATTATTACTTATTCTTTATTTGATTCATATTCGATACAGCGAAGGCATAGTATTC--------------TCAAATAAAAAAACTCATTGGCGCCAAGCGTGAGGGAATGCTAGACGTTTGGTAATTTCTCCTCCGACCAGAATGAAAGATCCCATTGAAGCGGCTAATCCCATACATATTGTATGTACATCCGGTGACACAAATTGCATAGTATCATAAATGGATATTCCTGGTATTACCCATCCGCCTGGAGAATTTATAAATAAATAAAGATCCTTAGTATTATCTTCTATGCTGAGATATACCATGAGACCAACAAGTTGATTCGCGATCTCATTATCAACCTCTTGTCCTAAAAAAAGTAATCTTTCTCGATGAAGTCGGTTGATTAGGGCAAATTTGTATCCCTGAGGAACCGTACGTGCACCTTTGGATGCATACGGTTCGAAAGAATTGCG--AAAAAAA-AATCAATGTGTCGATTCCAATCCTATTTCTTTTTTTTTTTTTGAACATGAGTTTTGCCCT----CCCCTTCCCTATATTCTATAATGTAGAAAATAAAAAAGAATTTTATGAACTTATTTAACTAACTTCTCATTGATGTATTGTTTCATCGAAATTAAAATTACGATGTCATTTTCTTGTTCCTGAATGGGCCTTTCAATTCTTTTAGGTTCTTGTTCTACTCCGGGGGAAGATTTGTCCGAATTCCATTTGTGCATATAGGTCAAATGATTCCAGTACCACTTCTTTTTTTTTTGTTTTCAACTATTTCATACCTTTCCCCAAAATCTTCGATGTATTCATCATACTACTCCATGGGTAAGTAG--------TTTTAGATTATCCGTATAGTAAG--------------TATAATAAGAGTCTATGATACAAGTGGTAATCATG---------TAGATTC----------------------------------------------------------------------------TAGATTCTATTCTATTTC-------ATTACTAATGAATTTCCTTCCTAATTTATTAATAAATGAATTCAA--------TTGCTATTTTATTTTTCTATTAT----------TTATTGAATATTTC----------------TTATTTAGATTACTACATTTACACTCCCATTCTATTACTTTTAC----------TCTATACCATTTCCAATTTGGTATTCTCTGAACGGAGCCTGGATATTTGATTTTCTCAGTCCAAGTAAACCATCAATTCTATTAATTGATAATATTGATCCCCAATAGGATTTATTGTGCTTCACGCTCCGAATCATTGATGGTTCAATCAATACAATATTCAATATATATATATATATATTTATTGGATTGGGCGAAACAGAGAATACTCGATCGGGGGAGATAACGGGGAAATACCATATGACCAATATGTC-TGACAAGTCGCACTATACGTCAACCCAAGCTGCATCTTCCTCTCCAGGACTCCGAAAAGGTACTTTTGGAACACCAATAGGCATTAAGAT---AAAAAAAAAGGAAGTACTATACTTTACTTTAATATGGAAACGTAACAATG-GTTTTATTGTCTTCATCATTTTTTCTCTTTCTTTTATCTTTTTCTA----------------------TTTTATATTC----------------------------------------------TATA------------------------------------------------------TCTATATT--------------TTTTATCTATTTTTTCT------TTTCTATCCTCTATTCT----------------------------------------------------------------ATCTATTCTTCTATTCTATTATTAGT-----------------------------ATTCTC------TATTCTATTTTTAGATCTTTGAATCTTCTTTCTATTTCTATTTAGAATCTTATATTCT------------------AGAAATTCTAGAA---------------AAAAAAAATAGAACTTCATATTATTATCTAGA-----------TCTATCCAAATAGATAGATTCTAATTTAGAAT-TTCGAATATCTATTAGTATAGATA-----------------TATATAGATCTATGTA-TATATA-------------------------------------------TATAGGATATA------GGACTGGAAGGTTCATAGAAAGGTTCATAGAGTAGAGGAAGACAGAATGAATAAAG--------------------AAAGATTGTAACGCACGGGATCGATCGGATCAGTCAATTGATCAAATGATTTCGAATTCTAAAAAAGTATTTATACATTTTTTCCCTCAAAATCCTCCCATTGCGTATTTGTACTTATCGGGTATAGAATAAGATCTGTTTCTCTTTGTTCTTCTAAATAGAAAGAAATAGAATTGGTCCCTTCTATTTCTATTTCTATTTCAAATTCTTTCTATTCTATTTCATTAAAAATAAATTAAAAAGAAAAGAAGGAAATACAAATAAATATTAAACCTTTCCTATACAAAATCTATTGA-ACAGGTGAAATACACGGTTTTAG-----TCTTTTCCAATGTGATAAAGTTACATAATGTCTATTTCTTTTTCAGAAAGGG--GTATTTACATGGGTTTACCTTGGTATCGTGTTCATACTGTTGTATTGAATGATCCCGGTCGATTACTTTCTGTTCATATAATGCATACAGCTCTAGTTTCTGGTTGGGCCGGCTCGATGGCTCTATATGAATTAGCGGTTTTTGATCCCTCTGACCCTGTTCTTGATCCAATGTGGAGACAAGGCATGTTCGTTATACCTTTCATGACTCGTTTAGGAATAACCAATTCATGGGGGGGTTGGAGTATCTCGGGAGGAACTATAACGAATCCGGGCATTTGGAGTTATGAAGGCGTGGCAGGGGCACATATTTTGTTTTCTGGCTTATGCTTCTTGGCAGCTATCTGGCATTGGGTGTATTGGGACCTAGAAATATTCTGTGATGAACGTACGAGAAAACCTTCTTTGGATTTGCCCAAGATCTTTGGAATTCATTTATTTCTCTCAGGAGTCGCTTGCTTTGGCTTTGGTGCATTTCATGTAACAGGCTTATATGGTCCTGGAATATGGGTATCTGATCCTTATGGACTAACTGGAAAAGTACAATCTGTAAATCCAGCATGGGGTGCGGAAGGTTTTGATCCTTTTGTTCCGGGGGGAATAGCTTCTCATCATATTGCAGCAGGTACATTGGGCATATTAGCGGGTCTATTCCATCTTAGTGTCCGTCCGCCTCAACGTCTATACAAAGGATTACGCATGGGGAATATTGAAACTGTACTTTCCAGTAGTATTGCTGCTGTTTTTTTTGCAGCTTTCGTTGTTGCTGGAACTATGTGGTATGGTTCAGCAACTACCCCAATCGAATTATTTGGCCCCACTCGTTATCAGTGGGATCAGGGGTACTTCCAGCAAGAAATATATCGAAGAGTTGGGGCCGGACTAGCCGAAAATATGAGCTTATCGGAAGCTTGGTCTAAAATTCCCGAAAAATTAGCTTTTTACGATTACATTGGTAATAATCCGGCGAAAGGGGGATTATTCAGAGCAGGCTCAATGGATAATGGGGATGGAATAGCTGTTGGGTGGTTAGGGCACCCCGTATTTAGAGATAAAGAAGGGCACGAACTCTTTGTACGTCGTATGCCTACCTTTTTTGAAACATTTCCGGTAGTTTTGGTAGATGGAGACGGAATTGTGAGGGCCGATGTTCCTTTTAGAAGGGCAGAATCCAAGTATAGTGTTGAACAAGTAGGGGTAACTGTTGAATTCTATGGTGGCGAACTCAATGGAGTCATTTATAGTGATCCCGCTACTGTTAAAAAATATGCTAGACGTGCTCAATTAGGTGAAATTTTTGAATTAGACCGGGCTACTTTGAAATCCGATGGTGTTTTTCGTAGCAGCCCAAGGAGTTGGTTCACTTTTGGGCATGCTACGTTTGCTTTGCTCTTCTTTTTCGGACACATTTGGCACGGCGCCAGAACCTTGTTCAGAGATGTTTTCGCTGGTATTGATCCAGATTTGGATGCTCAAGTGGAATTTGGGACATTCCAAAAACTTGGAGATCCAACTACAAGGAGACAAGTAGTCTGATACAAAATTTCTTTGCCATCTTTTGCCTCTATTTTTTTTTTTT----------------ATTCTAGTATTTAGAGTATAGAAGTTTAGCTATATATATAGAGTATTTAGGTATTTAGTATTTCTAAATTGTTCATTTCTATAATGAATTGAATCTCTTATCTATTTCATATTCAATTTCAATATTTTTATTTTCTATATGAATTCTTTCTAAAATTATTGAT-------AATTATTGAATTATTTAGTATTTCTATTTAGATATTCA--------------------------TATAATATACTAAAATCTAAAT--------ATCTAAATAGAGAAGAAATAG----AATAAATACTAAATAGAA-------------------------------------TAATAGTAAATAGTAAGAAGATATGACTATATCTATATAG---------------------------AATATATAATT--TAGAATCT----------------ATATAAGAAATTGTAAATCTAAATTTAGGATTT-CTTTAGTAAATGATCTA------AAATGAATAGGTGTGGAAGCTATAATTGTAAACCACGATCGAATCTATGGAAGCATTGGTTTATACATTCCTTTTAGTTTCTACTTTAGGAATAATTTTTTTCGCTATCTTTTTTCGAGAACCACCTAAAGTTCCAACTAAAAAAATGAAATGATTTTTTATTATTTACATTGAAGTAATGAGCCCCC-ATTTTCATATTGGGGGCTCATTACTTCAACTAGTCCCCATGTTCTTCGAAGGGATCTCTTAATTTTTGAGAGGGTTGCCCAAAAGCGGTATATAAGGCATACCCAGTAAAGCTTACAAGTAAACCGGATATGGAGATGGCGACTAGGGTTGCTGTTTCCATTTTTTCGATAATTTAAAGATCACAAAGGATCACGATAATGTCGTTTATTTACAACTACAACGGAATGGTATACAAAGTCAACATATTTCAATCCATGATGAAAGAGGATTTATGGCTACAAAAACCGTTGAGAGTAGTTCTAGATCTGGACCAAGACAAACTGGCATAGGGAGTTTATTGAAACCATTGAATTCGGAATATGGAAAAGTAGCTCCAGGGTGGGGGACTACACCACTTATGGGAGTTGCAATGGCTCTATTTGCAATATTTCTATCTATTATTTTAGAAATTTATAATTCATCTGTTTTACTGGATGGAATTTAAATGAATTCATTGATAAAAACTAGGAATTCCTAGT---------AAAAAAGA---------TTATTTTA-----CTTAGATTTACTTAATGCTT---------ATTAATTCTT-----------------AA---------TACTTCAACTTAAGATTACCTAATACTTGGATTTATAGACCATTCTGGTAGTTCGATCGTGAAATTTATTTGTTTCGATATTTCATTTCCGGAATATGAGCGTGTGACTTGTTATAATTGATCCTATTTAGAATACAGAGAATGGACCTGTCATCTCTATCAAGATGATTCTACCTCGTCAGATATTTATTCTAGTCTCTGGAGCACGGACTATATAGAATAGATCAAGAAAAGAAATATTTGAACTATGA--------TTCATATCTATTATTCAGACCTTGCAACCGGAT--AAAAAAAAAAGGGAAATAGGTCTTTTCTAAATCAAACGA-TTTTTTTCTTCATACTTCCGAAAGAAACCTCTTTCTCTCTATTTTATTGAGTTATTACATTCATTG----AAGAAGTGATTATCAAATGGTTTTTACTCATAAACCCTTTGAGTTTAGGAGTTTAGCTTTGGTTTTCTTAAATCATCGTGGTTCTAGTATGAATCTGAGGTTTCAATTAATTCATAGGGTCTCAACAAGAGAATTCCTAT---AAAAAAAAGATAGGGAAGAGAAGATTCAAGAGGCCTATCACGATTAACATAAAGAAAGATA-ATGAGCCAACTTGAGATTTTATTTCTTGGCATTATCATCACAAAGAAGAGATTCCGGATTTTTATTACTTCGTATCTTTGGGTCAAATCGAGTCAAGCGGTTAAGCCGCAAGAAGTTTGAAACTATCTATTCCATATCCGTTGAAACCAGTATTTGTGTGTTTCGGCTTGAGCCGTACGAGATGAAATTCTCATATACGGCTCTCAGAGGGGGAGTCTTTCTTGGGTTACCTATCTCAATAAAGTATATGATTGGTTCGAGGAACGTCTCGAGATTCAAGCGATTGCAGATGATATAACTAGTAAATATGTTCCTCCTCATGTCAACATATTTTATTGTCTAGGGGGGATTACGCTTACTTGTTTTTTAGTACAAGTAGCTACGGGTTTTGCTATGACCTTTTACTATCGTCCAACTGTTACAGAGGCTTTTTCCTCTGTTCAATACATAATGACTGAGGTCAACTTTGGTTGGTTAATTCGATCAGTTCATCGATGGTCAGCAAGTATGAT---GGTTCTAATGATGATCTTACACGTATTTCGTGTTTATCTTACGGGTGGTTTTAAAAAACCCCGCGAATTAACTTGGGTTACAGGGGTGATTCTGGCTGTATTGACCGCATCTTTTGGCGTAACTGGTTATTCCTTACCTCGGGACCAAATTGGCTATTGGGCAGTAAAAATTGTAACAGGCGTGCCTGAAGCTATTCCTATAATAGGATCACCTTTGGTAGAATTATTACGTGGAAGTGCTAGTGTGGGCCAGTCCACTTTGACTCGTTTTTATAGTTTACATACTTTTGTATTGCCTCTTCTTACTGCCGTATTTATGTTAATGCACTTTCCAATGATACGTAAGCAAGGTATTTCGGGTCCTTTATAGAGAATAGAGAAAGCAGATCATAGATATTTGTAATTGATCATATCCGGGAGGAACAAGAATCTTTCATTGCTGCAACTATGCCTTATTGAAAAATAAGGCATGTTATTTGGATACTTCTATTCAACTCTGAAGTATTTTTGATTTGGTACGAATCGAATAGTTGAAGTATATTTTCCTAAAAGAGGATAGGATGGATTATGGGAGTGTGTGACTTGAACTATTGATTGGTCTATGCAGATAGATTATTTTATCCGCCACGTTGGAATTCACAA-CCAACGTGTCTCCGCATCCAACCATCATGTCAGTCCTTT-------TATGTAGCATAGGATAGGCCGGTTCACTTGAGGAGAATATTTTCTATGATCATACCCGAATCATGTAATGCATGAACAGGCTCCGTAAGATCCCTAGAATAAGTGATGTGGAATGATCCAATGTTCTATTTATTCACTTTATTTCAT--------TTTTTTTTTTTTAGTAATTTTC-------------TTATAATTAATTGATAGTCTTAGTATTTCATATTA-------ATTTGATAGTAATCTTAGTAAGCTTTTTATAGTATGTAGATGCATTCATTTCCTCTGCATCGACCCTGATCTATGATACTATCGGAGTGAAATAAGGGATCTAAAGAAGAACAGAGGCTGGACTTTATTAGTAACAAGTAAAAACTTTGTATTTTTGTA-------TATGTAATACAATCGAGATGT--TGTGGGGATAAATACCAACCAAAAGACATGAGACAATCCAAAAAGCACTTGATCATAATCGGATTTGTAAGCCGACTTGGATATTGAGCATTTCCTTGTTGATAGAACTGAATTCTTTCCAATGAATAATGAATCGTTGAAACTCGGGGAAATGGAATTTGATAAATATTTTCTTACATAGAGT--------------CATTCTAC------ATTATATATGTAGATATGTATATGTAGATAAGTATGAAATAGTATT--AAATAGAGATCTTCTATGAACCTATTTAT----------------------GTTCTATGAATCTATTTCTTTGATTCTTGCTCGAGCCGGATGATAAAAAATTATCATGTCCGGTTCCTTTGGGGGATGGATCCATAAGAATTCACCTATCCAAATAACAAAGAAACCTGATTTGAATGATCCTGTATTAAGAGCTAAATTGGCTAAAGGGATGGGACATAATTATTATGGAGAACCTGCATGGCCCAATGATCTTTTATATATCTTTCCAGTAGTAATTCTAGGCACTATTGCATGTAATGTGGGCTTAGCAGTTCTAGAGCCGTCAATGATAGGTGAACCGGCGGATCCGTTTGCAACTCCGTTGGAAATATTACCCGAATGGTACTTCTTTCCCGTATTTCAAATACTTCGCACAGTGCCCAATAAGTTATTGGGTGTTCTTTTAATGGTTTCAGTACCAATAGGATTATTAACAGTACCTTTTTTGGAGAATGTCAATAAATTCCAAAATCCATTTCGTCGTCCAGTAGCTACAACAGTCTTTTTGATCGGTACCGCAGTAGCTCTTTGGTTAGGTATTGGAGCAACTTTACCTATTGAGAAATCCCTAACTTTAGGTCTTTTTCAAATTGATTAAACCC----TTAAATACCACGACATAGGTATCTAAGGAAGATCCAGAAGGGGATCTTCCTTAGATACCTC--------AATTTTATTATGATCTATTCTGCAAATATATGGACCGTGTCGGAGATTAAAAATTGATTCTATTCTTT-TTTTTTTATAAAAATCTAAAAACTCAAAAATGAAAGAATTCCAATGAATTTAAAATGAAAACTTTTTCTTAGGTAAATTGATTGCAAAGTGCTTCTGTAGAGTGCCCAATATCTGTTTTACATCTTCTATGCGAAAATATTCCATTTTCATAAGATCTTCTTGACTGTGACTCAAAAGGTCCAATAATGTATGTATATTGGACCTTTTGAGACAATTATAGGTCCTGGAAGACAATTCTGATTGGTCAATAAAAATACATGTCAATGGAATTATTTTTTTGTTTTTTTTGAAATTTGTGAATCTGTCTTGAAAGGAAAAAAGGGGTAGATTCCATCTGTTTTCACTTTCCTCGAAATGCATGTCCTCTTCTTCTCCATGTAGAAAAGGAATCAATAAATCAATCAAATTACGAGAAGCTTCATAAAGTGCTTCTTTAGGAGTGAAACTTCCATTCGTCCATATTTCTAGAAAGAGTATCTCTTGTTTTTCATTCCCAGTCCCATAAGAATGAATACTATGATTCGCATTTCGAACAGGCATAGATACAATATCTATAGGATAACTTCCATCGTGAGAGTCATTTGTGGATTTCATACAATATCCGCGATCTCTCTTTATTTGTAATTCAATAAACAAATCAATTGGTTCTGTCAGGTTAGCTATATGCTGTGTCGTGTCAACTATTTGTACAGAAGGTGGTGAGATGATATCTTGAGCTGTTATGTCTTTGGGACCCCTGACACAAATGGATGCGTCCCTAACTCCATAGAGATTACTTCTCAATACAATCTCTTTCAAATTTATTAAAATCTCATGTACTGATTCTTCAATACCTGCTATCGTAGAATATTCATGCAGCACATTTTCAGATGTTGCACGTGTGATACATGTTCCTTCTATTTCTCCAAGTAAAGCCCTTCGCATGGCAATACCTATTGTATCGGCTTGACCTTTCATAAGCGGAGACAGAACGAAACGACCATAATAAAGACGCTTGCTGTCTACTCTTGATTCAACACATTTCCACTGTAGTGTTCGAGTGGATCCCGCTACTTCTTCTCGAACCATACTATTA------TCTTTCTTTTATTTATGATTATTGGATCAGATCATTGAATCATTTCTTTCTCTTGGAATCTCTTCAATTATTATTTTTACACACGTCTTTTTTTAGGGGGGCGACATCCATTATGCGGCATGGGTGTTACATCACGTACGAAACTTAATAGCATCCCATTTCTACGAATGGCTCGTAATGCCGCATCTCGTCCGAGACCTGGACCCTTTATCATAACTTCTGCTCGTTGCATACCCTGATCAACCAATGTACGAATAGCATTAACTGCTGCGGCTTGAGCAGCATAGGGTGTTCCTTTTCTTGTGCCTCTGAATCCAGAAGTACCTGCGGAAGCCCAAGAAACTACCCGACCTCGTACGTCTGTAACAGTTACAATAGTATTATTGAAACTCGCTTGAACATGAATAACTCCTTTTGGTATTCTACGTTCATTCTTATTTGAACTAATACGTGCATTCTTACGTAAACCAATTTTTGCTATAGGTTTTGCCATATT-------TTATTAGATCATATTCATAAGATTCATAAGAATAAAATAAAAAGAAAGAAGAATCAAAAATTTACAGAAAGATACGGGGATATCCGTTTCATATGAAAACGAATCCTTTCTTCTTGCTTT----------TTACATGTACATGGGTTTTTCTTTG-AAAAAGTTCTTGATTTAGAACTTGAGAAGGATTACCCCTGTCTTTGTTTATGTCTCGGATTGGAACAAATGACTATAATTCGACCCCGCCTACGAATCAAGCGACATTTTTCACAAATTTTACGAACAGAAGCCCTTATTTTCATATTTATCATTCCTTACTTTCATTCTGAATCTC---------TTTTTATTTTGAAACAAAAAGAAGTTTATTGCATTTTTGAACTTCGAAGAATATCCCTACG-AAAAGGATGTTTAAAAGAATGATCTAATCGTTCGAATCTTTTTTGCGAAGTCTATAAATTATACGTCCCCTGGTTGAATCATAACGACTCATTTCGATTTTGACTCTATCTCCGGGTAGTATACGTATAAAACTGCGCCGGATTCTCCCTGAAATATAACCTAGAATTAGATCTTCATTATCTAATCGAACTCGGAACATACCGTTGGGAAGTGATTCAGTAATTAAACCCTCATTAATTAATTTTTGTTCTTTCATTCCAGGGAAC-CCCTTTAATTATTAACTAATAGAGGAAGAGTTCTATAATTCACTTCTCCTCTCT--------ATTTTACAAATAGTAAGTTCGAGAGAAAA-TTAGGGTACTTCAGGAGAATCACCATATATAACACAAAATTTCTCCTCCAATTTTTTCTAGTCGAGCTTCTTGATCTGTCATTATACCTCGAGAAGTAGAAAGAATTACAATTCCCATTCCACCTAAAATCTTAGGAATTCGTTGATATTTGGAATAGATTCGTAGACCGGGTCGGCTGATACGCTTTAAAATTATTTTATTCCCTTTCCTAGTCTTTCTATGTCGTAAGGTTGAAACCAAGAAATTTTTTTGACTTTCTTGATGTTTTCGAACGTTTTCAATAAAACCTTCTCGTAAAAGTATTTTCACAATGTTTTTAGTTATATTAGTAGATACTATTTTAACTCTTCTCTTTTGATCTATGTCAGCATTTCTTATAGAAGTTATTATATCGGCAATAATGTCCCTACCCATGACGAACTATAGTTATTGGTGCCTCCTAATTTTGATATAATTAACATGCTTC-------------TTTTTTT-------------TTTTATTCAAT-------TCTAAAAAATTATTAGAAATTTAAAGTATATGCATGAGATACAATCTATTAATTAGCTATTAATTAGATCTATTTTAGATATTTGAATAT-TCTA-------------------TATATAGATAGATATTTATAGATATGGATAGGATCTATCCTATTTTCATCTATAAGACTTCGGGTGCTAATGAAACTATTTTAGTAAAATTAAACTGTCGCAATTCCCGAGCAATTGCACCAAAAATTCGAGTTCCTTTTGGATTTCCTTCTTGATCAATGATAACCGCTGCATTGTCATCATATCGTATTATCATGCCGTTAGCACGTTTGAGTTCTTTACACGTGCGTACAATCACAGCTCTAATTATTTCTGATCTTTCTAGAGGCATGTTGGGCACTGCTTCTTTGATTACAGCAACAATAACATCACCAATATGAGCATATCGGTGATTACCAGTTCCTATGATTCGAATACACATCAATTCTTGAGCTCCACTGTTATCCGCTACATTCAAAAGGGTCTGAAGTTGAATCATATCATTTTTATTGAAATATCTTATTTCAATGCAAGGTATAATGGAAAAAAGAAATATTGTCTGTCCAGAGATAAAGAAATCCGTAG--TTTTTTTTTCATTCTCAATACTTC-----TTCTTCTTTTATTTTCTTTTTACCTATCCTGAAATAACAAATTGAGTTCGTATAGGCATTTTGCATGCAGCTATTTCCATAGCAGCTTTGGCTACAGTTTCTGATACTCCACTTATTTCATAGAGTATTCGGCCCGGTTTAACAACGGATACCCAATATTCGGGGGATCCCTTGCCCGAACCCATACGTGTTTCTGTAGGTCTTACAGTAACAGGTTTGTCGGGAAAGATACGTAACCATATCTTTCCACCACGACGTGCATATCGTGTCATTGCTCTTCGCCCTGCTTCTATTTGTCTAGCTGTTATCCAAGCAGGTTCAAGTGCTTGAAGAGCGTATCTGCCAAAACAAATATGATTGCCTCGGCAAGATATTCCCTTCATTCTACCTCTATGTTGTTTACGAAATCTGGTTCTTTTGGGGTTATAGTTGATGGTTGTTTCTGAATTCCATCTCTACTGCAGAGCCGGACATGAGAGTTTCTTCTCATCCAGCTCCTCGCGAATGAAATGATTCAATTCAATAATATTACATA---------------TTTTTT--------------------------------TTATCTTGAATTTGTTACATAGGTAGCTCTTTATA---------------------ACAGAATTA---------------------------ATAGAATTAGGCGTGTTTGTTTGT----TTATATAGTTTATATAGAATGCTTCTTTTATCAAGTATCAATATTTA------TAAAGTATTT------------TACTT--------------TACCTCTATTGAATCACGCCAAT-ATTCATCCAATAAATGAAATTATGAAATGAAATAAAG---AAAGGTTTCGCGGGCGAATATTGACTCTTTCTTATTTCATTTTTA-------GGGTCAATTCATGACTATTCAGAAGAAATAAATTTTTTCTTGGTTCATTCCGCCATCCTACCCAATGAATCATTAGGATTGATTCGTTTTTAAGAAAATCCTATGTAATCACAGGTTCCATCGTTCCCATAGCTTCTATATTAATGCTTAGGCCTGAACTCTGCAATGGAGCTCTCAAC-------AAAATATGTTATTTGTTTCCGAGTCAATCTCCTCAGTTTTTCTTAACCCGAAGCTCAATTCAATTA-----------------TTTCTA----------TTTTATCTTATTAC-----AATCTTATTACATAGATAATAGACTCTATTATCCAT------ATTTATTAGAT--------TAGTTAGATTATTATTTTCATTTTGAATTTAA----TTTCTTTTATTATTTCTTTTATTATATTTA------------------------------------------------TTTATATTTATTA-----------------------------------TATATTTTATTCTCT-----------ATTTCTATTTTTTATT----------------TGTATATTTCTTATTCTA-TTGTCATTGTATATTG--------------------ATGTTGATGCTTGATAACACTGCCTTTTTTAAGGGGTAATTTTTCATAAACCATACATATGAGAATCATATATCATTGAGATCTTT-ATTCTCTCTTTCTATCATCCTGCCTTTTTTCCACATCCCTTTTTTCTTTTTTCACAATTCATAATTCGATTTAGATTTATTTTTTATGAAAAATGAAAAGAATTTCAGTTGCTACAACTATATGATCGATTCAGTCATATAGTGACTGTTTCTTGGGATCTCAACAATACGAAGCAATAAGTTGGTTCTTAGTTTTGAGTTTCTTTAT-------------TTTTGATAGTTACTAAGTTTATAGTGGGATAAGCC-TTTTT--TTTTTCAA----------TCTACTCTA--------AAGAAAAAATTAACGAGTCACACACTGAGCATAGCAATTAGACTAAAATATAAATTAAAGCAAAGGGTAAATCAAATTTTTATTTAACCTTATAGAATTATAATTTTTC-------TTTGATTAA-GAAAAAAG--------AATAAAGAAAAAAATCGTTTCTCAATTTTTTCTATTGATGAGCAGAATGGCGAGATAAAGAAAGGTCCATTATTTTTGTTTT------TTTATTCTTGGTTTACAAATATCCAAATTTTGATGCCTAAAACTCCATAGATAGTTCTAATTGTAAGGGAACAGTGATCAATTTTAGCGCGAATTGTTTGTAAAGGGACCCTGCCTTCTCTGATCCATTCGACACGTGCAATCTCTTTTCCGTCGATACGCCCTGCAATTTGCACTTGAATTCCTTTTGTACCCGTTTGCTCAGTTAATTCAATAGCTTTTTTCATTGCTTTTCGAAATGAGACTCTATTTTTTAATTGTAAAGCTATATATTCTGCAAGAATATTAGGTTGTCCATAAGGCTTTTCAATTCTTGTGATAGCAATGTTGAGTCTCCGGTTTACAGAATGAAACTCTTTTTGTACATTCATCTGTAATTCTTCAACTCCTCGTGTTCGTCCTTCTATTAATAAATTGGGAAATCCAATATAGATTATGACCTGAATCAAATCTATTCTTTTTTGAATTCCTATATGGGCAATTCCTTCGAAACCTGAGGATATTTTCTTATTTTTTTTTATATAGTCCTTAATACAATTCCGTATTCTTTCATCTTCTTGTAGACCCATGGAAAAATTATTTGGTTTTGCGAACCAAAAAGAATGATGACTTTGAGTTGTTCCAAGTCTGAAACCAAGTGGATTTATTTTTTGTCCCATATTTTTCTATTATTTTTCTTTTTCCATCCATTTTTTTTC---------TAAATAGGAATCTAATCTTTAGATTTCTCTTTTAAAAAAATCTTTATATGACAAGTGGTTTTTTTTATCAGATAACTACGCCCTCGAGCCCGGGGTTTTAACTTTTTCACAATAGCACCTCTATTGACTTCAGCTTTACTAATAAATAAATCAGCTTCATTTAAACCCATATTATGACTAGCATTTGCTGCTGCAGAATAAACTAATTTTAAAATTGGATAAGATGCACAATAAGGCATTAGTTCCAGTATCATGAGTGTTTCCTCATAAGAACGTCCGCGAATCTGATCAATTACTCTTCGTGCTTTGAAAACAGACATACGTATATGTTGAGCTAAAGCTTTTGCTT--------------------------------------GAAAAG------------AATGAATAAAAAG-----------------------------------------------------------------------------------------------------------------------------------------------------------------------------------------------------------------------------------------------------------------------------------------------------------------------------------------------------------------ATTAACACAGAAGAAAAATACAAGAATAAATAAGATGAGATTCGCCCACCTCCCATATATTTTATTCCTTCGCCCATAAAAAAACTTGCAACACCAATCCCATTGAGAAATCCATCAATTATATATTTATCAAAAAGCTGAGTTAGCTCGGCTAAACCTCTTATACTCATGGTGAAAATTCCAGTATAAAAAATATCTATATAACCACGATTATATGACCAATTATATATCACACCTTTTATTTTGTCCAAAATAATTCTTTTAGGACCTCTTTTGAAAAAGAAATTAATTAAGACCAAATTTTTTAAAGATGAATAAATAGATCCATAAAAAAGAGATGCTAAAAAGAGTCCGAAAAGAGCTATACTTACTGAAAAAAAAGCATTTGACAAAAATCCATACCAATCCTCAGAAGAATTAACTTTCTGATGAAAAAAAGTTTTGGATGGAGTTAACCATTTCGATAATAGATCCAAATCTATTAATCCTCCGTTAAAAGAAATTCCTATGGATCCAATGAACAAAGTGAATAGTACTAATACAAGGAGAGGAAATAACATAGTATTGCTCGATTCGTGAGGATATATAGAAGTGTATCTATTACTAAAGTAGGTACTAAAGTCTCGTATATTACTTCTTATATTCTTGTCAATTTTAGATATATCTTTTG-------AAAAAAAACAAATCTTATTCTTATTCATTTTTGAAAAAAAGAAATTCCTATTGACTTTCTTAAGTGTCCCTTTTCCCCATAAAGATATTGAATAAAACGAGCTATTTTTTATACTACTAATACTACT---ATAATCTTTAAACTGAATGCGCAAATACCCATCAAAGGTAAGTAAGTACATCCTAAACATATAAAATGCGGTTAATCCTGTTGTGAACCAAGCTATTAGTGCGAAAATTGGTGAGTACAACCAACTATCGTGAAGAATTTCATCTTTGGACCAAAAACAAGCAAGAGGCGGAATACCACAAAGAGAAAGTGTACCTAAAAAAAAAGTCGTTTTTGTAATTGGAACATATTTTGTTAAACCTCCCATAAGAACCATATTCTGACTTTTTTCTGGTGAATATCCAACAATAGGTTCCATTGAATGAATAATGGATCCGGATCCTAAAAACAATAAGGCTTTAGAATAGGCATGGGTTATCAAATGAAATAAAGCAGCTCGATAAGAACCTATACCTAGAGCTAACATAATATAACCCAATTGAGACATTGTAGAATAAGCTAAACTTCTTTTAATGTCTCTTTGGGCAATAGCTAAAGTAGCTCCTAAAAGTACTGTTATTATACCTACTAAACAAATGAGATTCATTATGTAAGGTATAACTATGAAAAGAGGAAGAAGCCGAGCTACAAGAAAAATTCCTGCTGCTACCATAGTAGCAGCGTGTATAAGAGCCGAAATAGGAGTGGGGCCTTCCATGGCATCAGGTAACCATATGTGAAGGGGG-AATTGTGCGGATTTAGCAACTGCACCGACAAATAATAAAAAGGCACATAAAGT------------AGCAAATAAAGAATTGACCCCATTATTATGGATCAAGGTATTCACTATTTGGAACAAATCCCGAAATTCGAAACTACCAGTTATCCAATAAAATCCTAAGGTTCCTAACAATAAACCAAAATCTCCTATACGATTAGTTACAAAAGCTTTTTGACAAG-CACTTGCTACAACGGGTCGTGTGAACCAAAAGCCTATCAATAAATATGAACACATTCCCACTAGTTCCCAAAAAATATAAATTTGTATC-----AAATTGGAACTAGTAACTAATCCCAACATTGAAGCATTGAAAAAACTCATGTAAGCAAAAAATCTCAAATATCCTTGGTCATGAGACATATAATTGTCACTATAAATAAAAACCATGATTCCAACAGTAGTAATTAGTATTGACATAAT-------AGAAGTAAGTGGATCGATCAAGTGTCCGAACTCTAATAAAAAATTATTATTGATGGTCCAAGACCATAGATATTGATAGGTCAAACTTCCATTTATTTGCTGAATAGACAGATTGGTCGAAAACCACATAACTATACTTAGTAGTAAAACACTTAGGAAAGCCCACATACGACGAAGATTTTTTGTTGCTGTCGGAATAAGTAGAAGTCCAAATCCTATTAACATAGTAACTGGGAGTGGAAAAAGGGGTATTGTCCATGCATATTTATATGTATATTCCATAAGAAAACAAATTGTT--------------CTTTTTTCTTATAATTTTTTCCGATTCACTAATTCTGCTGATCTCTTTTCGAAAAGAACAAAACAATAAG--AAAAAAATATCA------AAAAGATTAAATACAAAAATACAAATATTGGAATTATGACTTTTTTTTTTCTTAAAGAATTGAAATAAAAGTTTTAATTGGTCGGTCAAA--------TATCAAATAATAGGATCAAATAATTAGTAGCGT-------CCGGTGTGTATT-------------------------AAGAGACAACTTTTTTGATTANNNNNNNNNNNNNNNNNNNNNNNNNNNNNNNNNNNNNNNNNNNNNNNNNNNNNNNNNNNNNNNN--------------NNNNNNNNNNNNNNNNNNNNNN------NNNNNNNNNNNNN--------NNNNNNNNNNNNNNTGGATCTACT-------AATGGATCTACTACCAGAAATTC-AATGCGTAATCTCAGCATTCAATGT----------------------------------GTATTCCTGAATAATCTAATTTTTC-------------------------------------------------------------------------------------------------------------------AATTATTCA----------------------------------------------------------------------------------------------------------ACCATTTCATTTTACCAA------------------GTTCTGAATTATTATC-----------------AATGAATATTANN----------------NNNNNNNNNNNNNNNNNNNN--------NNNNNNNNNNNNNNNNNNNN----------NNNNNNNNNNNNNNNNNNNNNNNNNNN---------NNNNNNNNNNNNNNNNNNNNNNNNNNNNNNNNNNTGA---------ATATTAAGTATAGATAATAACTAATAAAAAAAA------ATTTCTTTTGAACAATATATGTCTTTCACATACAACGAT---AAAAAGGAGTCACCTACC---TTTTGAATGGCAGTTCCAAAAAAACGTACTTCTATGTCAAAAAAGCATATTCGTAGAAATCTTTGGAAAAAAAAAGGATCTTTAGAAGCAGTAAAAGCTTTTTCTTTAGCTAAATCTATTTCCACCGGACAGTCAAAAAGTTTTTTTGTGCGACAAAAAAAAGTCTTGGAAAAATCTTAATTGACATGTTTTAAAGAACTT---CCAAATTTCCA-----TTTTGGAATTGGAAGGCAAATGATTCAATTTTATTAATGTATTGTGTATTGTATTTGTATTTAACTTATCTTTCTTAGTTAAAG-----------------------------------TTCTGTCTACTTTG--------------------ATTCAAAATATTT-------ACTAGTTTATTTTTTTTTATCAT-CTTTTTTTTTCTCTTTTTTCTAGTCTTTCTATATTTTTATTATTTTTCTTATA---TTCTAACTTAGATTCTAATTAGAATCTATTATCTAGATTATTATATTATCTATTTATTATATTTATTGATTCTATTATTTAGATATTCTATATAGAATTCTATTTTTTATTCAAT-TTTCATTTTATTTATTT-------TATTCTATTTATTGAAATTTCTATGGATTGATGATTTATATTGAATATTGATGATTTATATTGAATTCGTGAGATGGTTTTTTATTTCCGAT--GAATTGTGCTTTTCAAAATTGAAAAGCACAATGAC------GATATACAAGGAAGAA-TCCCAATCCCAATATTTCATTGGACTTTAGACTCAATATTTATACTAAATACTA----------AGGTCTTAAAAAGGTTAGAGAAA---TTTAGGAATTTTCTACCCCGACTT----------------------------------------------------------------------------------------------------------------------------A-TTAAGTATTCTTTATATTGAACATTTCCATATGAATGGAAATGCATCTTTCTTCATTGTTTCCGAAACTCTATTGAATATAGACAATTCAACATGAAT------TTCTT-------------------ATTATTATTTAAGGTAAGTCGCGCGCCGCCGCCATGGTGAAATTGGTAGACACGCTGCTCTTAGGAAGCAGTGCTAGAGCATCTCGGTTCGAGTCCGAGTGGCGGCATAAATATTAAAAATATGAATTC---ATATTCATATTAATAATATAGACACAATAGATCTAATAGAATCTAAACTATTTCAAATATGAGATTTTAGATTCTATTTAAT----CCCCCAAT-------------TTCAATTATTTAAAAGGGACTCTTATTTATGATATTTGCGACCTTAGAACATATATTAACTCATATTTCCTTTTCGATCATCTCAATTGTGATTCTAATTCATTTGATAAACTTAATAGTATACGAAATCGAAGGATTACGTAATTCGTCAGAAAAAGGGATGATAGCTACTTTTCTCTCTATAACAGGTTTTTTAGTTATTCGTTGGATTTCTTCGGGACATTTTCCTTTAAGTAATTTATACGAATCATTAATTTTTCTTTCATGGAGTTTATCCATTATTCATATGATTCCATATCTTGGGAATCATAAAAATGATTTAAGCGCAATAACTGCACCAAGTGCCATTTTTACCCAAGGTTTCGCCACGTCAGGTCTTTCAACTGAAATGCATCAACCCGCAATATTAGTACCTGCTCTAAAATCTCAGTGGTTAATGATGCATGTCAGTATGATGCTATTGAGCTATGCAGCTCTTTTATGCGGATCGTTATTCTCAGTTGCTCTTCTAGTGATTACATTTCAAAAAGAAATTGATTTCTTTTTGAAAAACAATAATTGTTTCAATTTAAGGAAGTCGTTTTTCTTTGGTGATATGGACTATTTGAACGAAAAAGGAAGTTTATTAAAAAAGACTTCTTTCCTCTCATTTCAAAATTTTTACAAATATCAATTAATTCAGCGTTTAGATTATTGGAGTTATCGTGTCATTAGTTTAGGGTTTACCTTTTTAACCATAGGCATTCTTTCTGGAGCAGTATGGGCTAATGAAGCATGGGGTTCATATTGGAATTGGGATCCTAAGGAAACTTGGGCTTTTATTACTTGGACTTTATTTGCAATTTATTTACATACTAGAAATAGAAAAAAAAATGCAAAATTGCAAGATCAAGGCGTGATTTCGGCATTTGTAGCTTCTATAGGATTTATCCTAATTTGGATATGCTATTTTGGGATCAATCTATTAGGAATCGGGTTCCATAGTTATGGTTCATTCTAATTAATATCTAATT------GAATAAAAGAAACTACATAAAGAATACAT-AAAAAAATC-TCTGATACACAATAAAATTTTGTGCAAGTTTTTGAGAACCATTGAAATATAGGAATTATTCAAAAGGTTCTCAAAAACTTTAGATGTATCTCA---------TTACAATTCTAATTCACCTTTCCCTTACTTTTTTTTTTCATTGCACAACGAACGAAAAATAGAAAAATAGTGAGAATATGAAAGTTAAAGAATTCTAAAACTTTCTTTCCAATTCATGAAATTTCTTTAATTTATTATTGAATCTAAAAA--AATAATTAGTATCTATCAAAATAATTAGATA-ATAGAACTTGTACCTTGTAAACCGATAACGAGAGAACAAAATCAGGATAAATACCAAGTTCTATTACAGGTAGAAAGAGACAGATCAAAACAAAGAGTTCTCGTGGTCCAGAATCGAAAAGATTCGAGTTTGTAATATTGAATAGCTTGTATCCATAGAAAATCTGACGTAACATAGATAAT--AAAAAAATTGGAGTTAA------TATCATGGCAATTGCCATTACAAAAGTAATTAACATTTTTGACATGAAAAGATATTTTGGGCTGGTAATTATTCCAAAAAAGACTAAGAATTCTGCAACAAAACCACTCATTCCTGGCAATGCAAGAGAAGCCATCGAGAAACTACTAAACATAGTAAAGATTTTTGGCATTGGGATAGATATCCCCCCCATCTCTTCGAGAT-----AAACAAA----ACGTATTCTATCACAACTTGTTCCTGCTAAGAAAAAAAATGCAGCACCAATCAATCCATGA--GAGATTATTTGTAAAATCGCTCCATTAAGTCCCATGCCAGTT-------------AGAGAACCAATCTCTATAATTATGAAACCCATGTGAGATACGGAAGAATAGGCAATAC-GTTTTTTGAAATTGTGTTGACCGAGAGAGGTTGAAGCTGCATAAATGA----------------TTTGTATTATTCCTACTATCACGAACCAGGGAGATAATCTAGAATGAGCGTGAACTAATAATTCCATATTGATCCGAATCAATCCATATGCTCCCATCTTTAATAAGATTCCAGCTAAAAGCATACATGTACTGTAATGTGCTTCCCCGTGAGTATCTGGTAACCATGTTATGTAGGGGTAT---CATCGGCGATTTGACAGCATAAGCAATAAGAAAACCAAAATAGA-----GTATTATTTCCAATGCTGCAGGATACGATTGATTAGCTAATTTT------TCTAAATCTAATGTTGGTTCATTGGAACCATATAAACCCATACCTAGCACTCCTATTAAGAGAAAAATGGAACCTCCGGCAGTGCACAA-------AATAAACTTTGTAGCCGAGTACAGGCGTTTTTTTCCTCCCCACATGGATAAAAGTAAATAAACAGGAATTAATTCTAATTCCCACATAATGAAAAAAAGTAGAAGGTCTCGAGAAGAAAATGATCCTATTGGGCCACTATACATTGCTAACATCAAAAAATAGAAAAATATCGGATTTCGAGTAACTGGCCAAGCTGCTAAAGTAGCTAAAGTAGTGATAAACCCTGATTAGTAAAATGGGTCCTATGGAAAGTCCATCGGTTCCCGGTCTCCAGTGAAAATCA-AAAAAAAATTGATCCATTTAGAATCCTCCTTCAATTGAGTTAATGGATCGTCCAGTCGGAAATGATAACAAAATAAATAGGTCATTAGAAGGAGCTCTATAATACATATACATAGAGTATACCACCTATACACCTTA---TTTCCCCTATGAGGGAA--AAAGACAATTGGAGAACCCGCAAATATGGGCAAAACAATCAGTATTGTTAACCAAGGAAAATAACTCGTGATAAAGACAAGATAAAATTAGACCAGAAAATCCCGCGCTCGGGAGAAGAATAATATATTTTCTTTTCTCGAGTACGGGCTTTTGTCGGTAAAGAGGAATCAAATGATTCAATTGGAGTTTTTTATC--------------------ACATATTAATAAGAAAGACCCATGCTGCGAGTTGTTTCATGCCATAAATAAACACGAATACTCAAAAAATCCGTTGGACAAGCGGATTCACATCTTTTACAACCTACACAATCTTCGGTTCTTGGCGCAGAAGCAATTTGCTTAGCTTTACATCCGTCCCAAGGTATCATTTCCAATACATCCGTGGGGCAAGCTCGAACACATTGGGTACATCCTATACATGTATCATAAATCTTTACTGAATGTGACATTGGGTCTATAAATTCCAGTTTTGAACACAAAAGATTTTCG-------ATCTGGTAAAAGAATAAAATGAAATAAATCATATATTTTCTATTGTAAACACCAGATGAATCAATGATTTATCAATATTTTAAGAATCAATAGATTTTTTAATCTGTTTATAAGAAAGGGCCAAGATACTTTTATTTTTATTTCAATAACCATGAAATATGAGTTTACAAATTCAATTCATTTTAATTATATTCTATTTCTATTAATTATATTCTATTTCTATATGTATATTTCTATAA---------------TACTAGAAATAGAATTAC--------------TAGAAAT-ATGATGATATATTATAGATCAGATTAATACGGTTGTTATTTGTTATTAGGTTAGTGATAGAATAGGTTAGTAACTCTAAATCATAAATCTATATGAAAAAAGAGAATAAAGAAAAGAAATTATAAAATAATAATAATAGAATAGAATATTCTATTG-----AATTATATT-----------AAATTATATTATTATATTAGATTCTATTTAGAATTTAGAATATTTT-AAAAATAGTATGTTTTTCTTTCTATGTGAAAATAGAATAATTATGACTAATTATTCAGCAAATTCGATTGATTTATACGAGTTGAGTTTCTGTTACGATAGATCGACGAAACTATAGCTAGCCCAATAGCTGCTTCAGCAGCCGCAATGGCTATAACAAAGATTGAGAAAATTTCTCCTTTTAATTGTCGACTATCAAATATATCGGAAAATGTGACGAGATTTGTATTCACCGAATTCAGTATAAGCTCAAGACACATAAGTGCTCTAACCATGCTTCCTCTTGTGATCAGCCCATAGATACCAATAGAAAATCAAT-----AAACACTTAGAAAAAGTTCATGCTCTAACATCATTAATAAATTCCTCATCTATCTCGATTCTTTTCAATATGAACAAAAATGAAACTGATTCAGTTGACTAGAATAGAAGGATTACAAAGATATTCAAAGTAGATTGAAATCAAATG------------------------------------AAAAAAAAAA--------AAAGAAGTTCTTATTTCTTATTCTATTAGATTATTGACGAGCCATAGTAATTGCACCTATCAAAGAAACTAAAAGAATTATAGAAATGAGTTCAAAAGGAAGATAAAAATCTGTGGATAAATGAATCCCAATTTGCTGAACGTTACTTATTAAGTCCTGTTCTATAATCTGATTTGATCTTGTAGTCCGAAAAATTCCAGACCATGATGTATCTGGGATAGTAGTCATTAATG-AAAAAAAAAATACTTGTACAAACCAGTGAAGTGATCCTATCTACAATGGTCCACAAATAGGAAGAATCATTGGAATATTCTGAACCGTTCATGAACATCACAGCAAATATTATTAATACATTTATGGCTCCCACATAAATAAGGAACTGCGCGGCAGCTACAAAATAGGAATTCAATGAAATATAGAATAAGGATATACAAACAAGAACCAATCCTAATGAAAAGGCAGAATCAATGGGATTGGTAAGTAATACTATTCCCAGACCTCCTAATATAAGAACTGATCCCAGAAATACTACAAGAATATAATGTATTGGTCCAGGTAAATCCATTATGAAATAAAAGAGAAATAAATAAGTCGAAATATTTCATGACCTTACTAAGGTTCCAGGAAAGGAACTCTTTTTT-----TATATGATACCTTCT-----TAATTGAAT--GAAAAACAAAATAGATATCATTAGTA---------TAGATAAAATCAAGTTATTTAGCTAATCCTACTTTATTCCAAAATTCCAAACCAAATCTTAGTAATTGGTAATCCGTTCTTGAACCAAGCAAAGGTTTTTTATTTTTTCATTTGATTTGTTGAATTCATAACTGTTTGAATTGTGTAATCTCCAATTATTGACATTGGTAATCGACCTA--------AAGAAATTTGATTATAATTCAATTCGTGACGATCATAAGTGGAAAGTTCATATTCTTCAGTCATCGATAAACAGTTTGTTGGACAATACTCGACACAGTTACCGCAAAATATACAGACACCAAAATCAATACTATAATGAAGCAATTGTTTTTTCTTAATATTTTTTT---TTTTCAAATTTCCAATCAACAATGGGAAGGTCTATTGAACATACCCGAACACATACTTCACAAGCAATACATTTATCAAATTCAAAATGGATTCGACCACGAAAACGCTCTGATGTGATTGATTTTTCATAAGGATATTGAATAGTTACAGGTAAACGATTTGTATGGGATAAGGTAATTATGAAACTTTGTCCAATGTATCTTGCGGCTCGTATTGTTTGTTTGCCATAATTCATGAACCCAGTAATCATAGGTAACATATTTTAGATATCCATGAATCAAATTTCTGTTTATTT---------------------CTCTTGGTTGAGATAAGTGATGAATATAGAATATTCATAATTATTTTCTCTTAATTTCTTA----TTTTTGGTTATAGTTTATAGTGAAACAAGTTGAAAAAAAGTTGTCAATAATAGATTACCTAGAGAAATAGGTAAAAGAAATTTCCATCCAAGATTTAATAATTGATCCATTCTAATCCTAGGTAAAGTCCATCTTGTTGTGATAGAAAGAAACAGAAAAAAATAAGCTTTAGCTAATGTGATAAAGAGACTCATTGCTATTACAAAGACTCTAAACATTTGATTTATTCCAAAAAGTTCAGTAAGAGATATGTACGGAATAGAAAAATTCCATCCACCTAAGTAAAGAACTGTTACAAATAATGAAGAAACTAATAGATTTAGGTAAGAAGCAAGATAAAAGAACCCATATTTTATACCTGAATATTCAGTTTGATAACCTGCTACTAATTCCTCTTCTGCTTCTGGTAAATCAAAAGGTAATCTTTCACATTCTGCTAGAGAAGATATTAGAAAAACGAGAAACCCTATGGGCTGACGCCACAGATTCCATCCCCCAAAACCATATTTGGACTGTGCCTCAATTATATCAACTGTACTTGAACTGTTAGATAATTATAGTCGATGATAACATCACTGC-TCCCATCGCTATTCCAAAACCGTACATGAAACCTAAGCTTCATACGGCTCCTCTATGGCCACAAATAAATGTAAGGTAAGGACTTGTTTAG-------TATTATTGCTCTC------CTTGAACCCTAGGTAAATACAATGTAAAGATAAACTGTAGGTTGGAGAGTACTCAATGCGACCAATAAAATTCTGTCTGCTAGAATAAGAAAAAGCACTTCCTAATTTATCTCCTCCCTT-----AGAATGATATTCTAATGAAAAGAATCAAAATTTATCTTTGTTTAGCAATAACTGAATCCTTCAATCAAATACTGGTTTTATTCATAAATGGAA---------CA--------TTAGTTAATGAATCATGATAAGAAT--TCCCATATGCATATGTATTAAGAATATTAAT-AAAAATAGATTTTCTTATTATTCCCATTTTATTCTTT-TTT-------------------------------------------------------------------------------------------------------------------------------------------------------------------------------------------------------------------------------------------------------------------------------------------------------------------------------------------------------------------------------------------------------------------------------------------------------------------------------------------------------------------------------------------------------------------------------------------------------------------------------------------------------------------------------------------------------------------------------------------------------------------------------------------------------------------------------------------------------------------------------------------------------------------------------------------------------------------------------------------------------------------------------------------------------------------------------------------------------------------------------------------------------------------------------------------------------------------------------------------------------------------------------------------------------------------------------------------------------------------------------------------------------------------------------------------------------------------------------------------------------------------------------------------------------------------------------------------------------------------------------------------------------------------------------------------------------------------------------------------------------------------------------------------------------------------------------------------------------------------------------------------------------------------------------------------------------------------------------------------------------------------------------------------------------------------------------------------------------------------------------------------------------------------------------------------------------------------------------------------------------------------------------------------------------------------------------------------ATTCTAATATTGTATAATTGTTCGGTTCTCCGCTATTTTTTCCATCCCTCTGTGTAAATAGCCCAATATAGGTTCACAGTCAATAACATCTTCACCATCCAGAGTAATGATGAGCCGAAGAACACCATGCATTGATGGGTGGTGAGGACCCATATTGAC---TATGAAAAAATCT----TTTCTTGTAGCCGGTACAGTCATC---TTTTTTTCCTTAATTCATTATTTCATGAATTTATGAAACTGAAAAATAAAAATAACAAGGATAATAATAAACT---AAAAAAATAGATTCAAATTGAAATTTCATTCACGAGTTTTTGGTTCCCGAATATCTAACTGATCTATTAATTTCTTATAACGCACTTTATTTTTCTTTGACAAATAAGTCAATAATCGGTGACGTTTTCCCAGAATTATTCGTAGACCCCTTTGCGATAAAAAATCTTTTTTGTGCAATTCTAAATGTAAAGTAAGTCTCCGTATCTTATTGGTAAAATGGAATACTTGAAATTCAACAGACCCACTATTTTCTTCTTTTTCTTCTTGTGTAATAACTGAGATGAATGAATTTTTGACCATAAAATAAGATTTCTATTTTTATTTTCTGTGAATTTTACCGATCAGGAAAAATAATAAGATTGATTATGCCAGTTATTTTTATCTAGTATACATCAAAATTGGGTTTCG-------------TTCATATACTACTTTGTTTTTTATTTCTGTGACTTTATGTGATTTTTATGTGGTTTATGTTTTGTATATTTG------------------------------GATCAAATATACAAAACATAATAGACAAAACATATAT--------GTATTCACGAAAGAGAACGATTTATTTTTACTTTTACTTAAAAGGATTTCGCTCTTCCTAGTTAAAATTTATACACTATGAAATCAGT---------------ATCGTGTATTAGAATATTACACAGTGTATATGTTTATCTTTCATCTATCAAATA--TTTCCCACGATATGTAGGAAATCCACTATAAATTATAAA-TTTTTTTTATTTTTC------ATTGGAATTGAATTCATTCTGAATTGTGAATACATATGTATTCTTGACATAC----------------------------------------------------------------------------------------------------------------------------------------------------------------------------------------------------------------------------------------------------------------------------------------------------------------------------------------------------------------------------------------------------------------------------------------------------------------------------------------------------------------------------------------------------------------------------------------------------------------------------------------------------------------------------------------------------------------------------------------------------------------------------------------------------------------------------------------------------------------------------------------------------------------------------------------------------------------------------------------------------TGAAACGACTGCTGTTATTGGTATCAAACCAATAGCGATTCATACAAGCTACATCTTCTAATCGATAATTGGGCCAAAGAAACAATTTGAATTTAATGAAATTTTTTCTATCTGTATTAATATGTTTGTCCTCATTCAAAAATTGCCCACAGTTTCTTATTTTTTTTTCATTGCAAAATCTTGGATTTCTATCCACAATATTAAGATTCCGGGAATTGAAACAAATTCGAATTCGAAATTCTCTACGACGTCTGGGAGATAGAATATTTTCAGGAACAAGGAAATCATAATGATTTTTGTCTCCACTCCAAAATATGTTGCTGTGTTGTGCAATGGTTTTTTCAAAACCCCCTTTCTCAATATATCTTTTTTTTATGTATTTTTTATTTGTTTGGTGCTGATTTTTATCGACCAATGAAATATCCATAGTTTGATATATAAGATATTTTCCGTCCCTTTGTATAGAACCATAAATTGGTTCAATAATAAATATTCCCTTTCTTATCAATTCTGCAAGAACTAGGTCGTTTTGAATCAGTATTTTATCTAGATTGATTTCATTTCTTTCAATCGAAGATATCGCAATTTCCT---TTGGATTTATCAGTCTAAGTAGGAGACAATATATTCTGATATTTTTCATCATTTTCTTATTCAAGAGATCAGCCCATCTTAGTTGAAAAAGGAAATAGTTTTTCAAAAAGAAATCTAGTTCCATTTCATTATTGCTCTTATATTGTTCTT------TTTTTATATCCTTTTTTCTTTCTAATATCCTTTT--------TTCTTTCTAATATGAATATTCCGTAATCTTCTTCAACAGTTTTTTTATCTTTTTTTTTCTTAGAGGATTTCTTCGGATTTACGTTAATGTTTTTACTTTTTTCACTTATAGAAAACTGAAAAAATAGTGATTTGATTGGTATGATCCAAGGTTTCTTTTTATATTCATCAAAAAGTAGTACAAATTCTGGGAAGAACCAAGTTTCTAGATTGGGTATAATATCATGATTGGAT---------GCGGTATCATAGAACCTTTCTTTATTCATTCCCATGCAATCAAAAAAGAGATCTTTTTGATTGAATGGTTTTATCTCTTGATAAATTGTAGGAGAAAGAAAATCTTTTTTTTTCATTTTTTTTAAATTCTTAATTTCATTCTTAGTCTTTTTTTGAATCTTTATGCCTATATGTGCATTGGTCAAGATCTCTATATTTTTTATAAAACAAAGAGAAAGATGAAGAATTCTACAATCAAAATATTTTCTATCCAAATTTTTATTCCTCTCAATAGGATATCCTTTTTCTATAGAATCATTATTAGGTATACTTACCAATACATCAAATGATTCAGGTTTCGATGTATTGAAATGATATGGGATTTCTTGGTCCCCTTTTT------TTTCTAATGTTGATCCATAAATGTCTAAATTAGGGAGGCTTATGTATTTAGATGATAAAAGATCATATCTGTAATGTTTTTTCCATTTGTCTTTTTGACTCATAAATGAATTCGCTGCATG------------AATATTTTTATTCATGGAATAAATCAATTGGTATTTTTTATCTAAATCCAATTGATTTGATTCCTTATTTTGAATCATACGATGTTTATTGATTCTATTTTGCCATTCTTTAGGCATTAATCGAGACTTTTTTTTTTGAGATAAATCATATTGATAATGACCTTTTAACCAGTTTTTCCATTCGTTCATTTTTTTCCATTCATTCATTATATATGTATGAGTTTTCTTATGTCTTGATTTAGAATGAAATATTCCGTGTATCATACAAGAGTCTTTTAAATTAGCCTTAAAAAAAGGATGGCTCCCTTGATATTTAAGTAAAGGTCTCAAATTAGACTTATTAAGTAATTGGTTTTGTGATATTTTGTAAAAAACATATGCTTGAGACAGGGAAGATAAGTTCCAATAAGTATTGGAATTTTTCTTGCTATTATT---------AGTATTTGAAAACAATTTTTTTATAGTCAAAAGAAAATTCATTCTATTTTTATTTGGTTC------------------------------ATTGTTGTCAATGG---------ATTTCTTAAAGATCTTTTTTCTTGATTCAAATAAAAGTTGTGCATTGATCTTATAAATGGTAATGGTACATAGGAAAATATTTATGTATATTTTTTCAATGAATGATTTGATAAAGTAGTGTGATTTACGCATTAATCGGATATTTTTACTTTTTACTATTTTCCAAATATGTTTCTGTGATCCCGAGAATTTCTTATCATAAATTAGAACTATTTCTTTTTTTTTCTTGCCTTTTGCAGTTCGTTCAATTTGATTCCTTATTTGGATTGTCTTATCAGAAAGATCTTTCATTCTTCTTTCTATTCTTTCTATTAGTGAATAATTGAACCAATTCAACGTTCGATTTAAAACGGACGATTCGCGAATAATCTTATTATTTCTTTTAAAATCTTTTTTGTTTTCCTTTGGTTCATATTCTTTTTCTTGCCTCAATTCAAATTTATTATTTAGATTCTCCAT---------TATTAGGTTGATA---------ATCTTGATGACTCCTTTTGTTTCGTCTTTTCT---------AAAGGATTTTATTTTT---TTTAAAGATTTGAAAACTTGTAGAAATCGATTTTTCACCTTTTTTTTTCTGTTTTGAAGTTCTTTAAAAAAAGGTTTAAAAAAAAAAGGTCGTTTTCGGGGAGGACCAAAGGGAAAGTTCGCTTCCTTTCCCCAGACCGTTAAAAAAAAAAATTTTTGTTTTTTATCTTTTTTTTTCATTAGATCTCTATGATGAGATTGTGCCTTAGGTTTTCTCCAAGGTTTTAGACAGAAAGGATATTTAATCTTTATCTGAATACCGTCGATTAAAATCTTAATAACGTTGCTTAACCAATCTTGGTTCAATTCGGCTTCTGTTAATTCAACACCATTATAGGTGCATGGAATATGCATTTCTCTATTCCATTCCTTAAAATCCTCATCCCACTCGGTAATTTGGAATAATAAAATACGGAAAATATTCTTAGTTATTATTAATAAAGGTAATATAATGTATTTTCTAAGAAAAGATTGGGTTACTAATAGCAAACTTCTTAGTATGTGAAGAAATAGAAAGGTATCCCAAACTTGTGATATTTCTGTCTGTTCATTTTTATATTTTTTTTCTTCT---------------TTTGTATCTTCATTTTCAAAATAGGAAATTTTGAATTCTGATTCTTGTTCTCTGCCCATCCAATTCCTAAAAAAGAGATTCTTCATTTCATTGATATCAAAAAACGAAAAAAAAGATGGTTTGTCT------AGACGATCCACAAAAAGAGGGGAATGTACATTTAGTTGAAAGAGGCCCCAAATAACTGTTTTACGTCTTTGAGCGCGCATAGATCCTTTGATTAGATTGCGACGAAAATCTGATTGTTCTGAATATTTTCTCAAAATAACC---------TCTCCCTCTTCTCCCTCGTCCATTTGATCATCATTT---------TTAGCATTGTTACAAATATTATCAA---TATCAATATCTTTAATACTATAAAGAGACTTGGTATTCTGATCATTCTCTTCATAAAGTATCACATTTTGGAATCTTCTTGAATGAATCCCGTAAGATTCTTCCTCGAATTCTTCTTCATTTCCTTCTTCCTCTTCTCCCAATTCTCCCAAATTCTGGTTTAATTTGTATGACCATTTAGAAACTTTTTTACTTATTTCTTTTCTTCTAATTCTAATAGATTTATTTTTCATTGTTTTTCGAT------CTTTTTTATGTGTTGTAATTACATCAAATACAAATTGCAAATATTTTGCTTGACTT------TCTGAATCAATTACTTTTTCTTCTGTACAATGAAAAAATGATTGACGGTGAAGTTTTACGGAATCATTAAGAAGTAGATCATGAATCTTATTTATAAAAAAAAATTCTACTAAATCTTCTGTATCTGTAT------CTGTATAAGTATTCATAATTGCACGTAAATCTAATTTTTTTCTCGTTCCTCGATAAGATCCGTTGAAAAAAGGATCGTATGCTTTTGGCAAGCATTTTTTTTTTTTTTCATCATCACATAATAGGATTCTTTTTTCAAGCATATCTAGACTAGGGGATCTCTCATTTGTTTCTATAATGTTGATTCGACTTCTCAATTCATTGTTCAAATTGCACTTTTTTTTTTCATTAGTAGAAATCCAAGAATTATAAAGATCTTCATCATATAGTTTTTCTATTATGTACAAAGAAATTATTCGTTCTAGCATTTCCGAAAAAGTCGATAAACTGGGCAGATATGTAAAGGATATTATTTGTTTTCCATTATTTGTACATGGAAAAAAAAAAAATTGTGACATTTCATTACGTAAAGCATTTTCTAATTTATCATTTTTTATATATCGTAATGGACGATTCCATCGTTTATAATTGAAAAGAAAAGTGACAACAGTTTTTGC------------------------AAACTTTTTATTTATTCTTGTATTTTTCTCTTCTTTCAGTCTTCCCAATTC------------------------------------------------------------------------------------------------------------------------CCAATTCTCTTGATGGTTCTCCAGATCATAATCTTCGTAAACTGGGCTATC------------------TTGA---------TCTTGAAAGTGAAATTCATCCTTTGTTTTTTCCTTTCCATTCATTTGGATCTCTTCCGTTTCATCTATTTTGTCCAGATCCTCCTTTTC------------TTCCGAACAAA------GGGAAGGTTTTTCTTCGGTGAATCCCTCTTGTTCCTGTTGAGTCTCCTTCATTTCGTAAGTTGTTTCTACATCGCTTTCTTCCTTTCTTTCTCCCCCTTCTTCCGTTTCTGAGGTTTCTTTATCTTTCATTTTCTTAGTGACAATAGGCGACGGCATTCTGCCTAAATAGTAAACACAGGTGATAAATAAGAGAATACTAAAGATTCGAGCCATATAATTTCTCAATTCTGACACAAGATACTTATTAGATCGAATAGAATGATTTTGCCGTATCCAGAATAATACCAATCCAAACCATTTCATGAATAAAATGTGACCAATTAACCAACCAACAAAACTACTTGTTAAAAATAAAATATTGTTGTTGCATCGAAACATATAAATGTTGACTAATCTGGCTAACGTGGAACTTGGTAAAATGAAATGGTTGAATAATTGAAAAATTAGATTATTCAGGAATACACATTGAATGCTGAGATTACGCATTGAATTTCTGGTAGTAGATCCATAATCAAAAAAGTTTTTATTATTGTTCCAGAAGAAATGAAACAAAAGATACGGTAGAACTAGGATAGTTATTGTATGAGGTCTACCCAATGCTAGATGCAGAGGCGCATAATAGATCGATATGAACATCAT--------GAGCTGTCCCGCAATAAAACCAGTTGTTGCTGATACCTCCTTCTCGGCTCCTTCTTCCATAACCCGAGCTCGGAGAAGGAAGAGATAAGAGGGCCCTATGGAGAATGTGGTCATAAATCCATAATAGAGCCCGACCACAACGACCGAATTTATTATCTTCATGCATAAGGATAATGGATTACCTAGTAGAAAAGATTTAAAAATCAT-CACAAACCTCCCC-------TTTTTCTTTTCTATTGCAATTTCTCGATTATTA-------------------TATGATGATTCCTTCACTTTCCTTTCCATATCTATATAG--------ATAGAAACAGATATACTCTAAATGCTTATGTCAATGACACAAAAGGGATATGAAATGAATGGAATTGGGATATAGATGGAATATAATGAAATAGAGCCACATTGAGGTTCCCTATGAAATGAGGCATGGGCATGGAACGGAGCCACTACGAAGAAGTTCCTGGAGTTACGAAGGAAGGTTCGGACTCATATTGTTCATGGGTTGAGAACGGGAGTTGAACTCTATGAGGTCGAATCTCCCGTTGTTCCTCAGTAGCTCAGTGGTAGAGCGGTTGGCTGTTAACTGACTGGTCGTAGGTTCGAATCCTACTTGGGGAGATTTGATTCATTCTTCATTCTTTCATGAAGAATTGAATGAAAGGGCTCGCTTTGACCGTTAGGAGTAGGTAACTCGTTCCCTGTCTTTGTTTCTATTGCATTCTATCTCATCGTATCACATTCTGTTCTACAATATTTGAGAATCACCCTCAATACCTCGACATAGATCCGACCCTTGTAAATAGCCAATTCAGAATTCTCAACAGTGCATCAAAGATGCAGTCATCGATTCTCCCGATAGGCCACAATTACCGCGATCAAACATATTCATATGAAT--CGAGGAACGCATCTTTGCTATGCTACTAATACTTGTACTTGCTCTGCTATTCA---GCCCAAGCCTGGCTGAGGAAGAGTCACGGGGAGTCAAACACAAATATGC---------TGATTCCAGACCAGGTTACTATATGTAATA--------------ACAAAAACCTTACTGAGAAAGAAAAAAAAAGTAAGGCCATTCCATTTCGGCAAAGGACCATACCCAAGTTCAATAGCTTTGCGGCCGCTATCCCGATCATGATTTTACTACCCCCAGAGGGAAAGGCCCTTCCCTTTTGGGCCGGTTGTGGGCGAGGAGGGATTCGAACCCCCGACACCGTGGTTCGTAGCCACGTGCTCTAATCCTCTGAGCTACAGGCCCCACCCCGTCTACACTGGATCTGTTCCCGGGAGTACCTTCAAAAAGGAACCTT-----TCCTCTCCTCAGCCATTTCGGGTTAAGAAGATGTGAAAGCGCCTTTCTCTCTAGAATACTAGAATAACGGAACAGTGCGTTCCGAGGCGTGAAGTGGGAGAGAAGGGATGTTATTGAATAAGACGACCTTTGCATTTTTGATTTTGATATTTTGAAATATGAAAAAGTCAAATAAGAGGTGTTAAGCTTTTTATCATTCTGGCGTCGAGCTATTTTTCCGCAGGACCCCCCCTACAGTATCGTCACCGCAGTAGAGTTTAACCACCAAGTTCGGGATGGATTGGTGTGGTTCCTCTACGCCTAGGACACCAGAATATCGAACCATGAACGAAGAAAGGCATGAGATAAATATTGTCTAGTGATTGTGAGGCCCCGACTCTTGACTGGAAGGGACGCCAAAGGCCTCTGCCCTCCCTCTCTATCGGATGGAAGGGCAGAGCTTTTGG---TTTTTTTTCATGTTGTCAAACAGTTGAACAATCAAAATAGATGGCGAGTGCCTGATCGAATTGATCAGGTCGTGTAGGAACAAGGTTCAAATCTCTCGGTCTGTTAGGATGCCTCAGCTGCATACATCACTGCACTTCCACTTGACACCTATCGTAATGATAAACGGCTCGTCTCGCCGTGACCTTATTTTGGATTCTCAATACTTCTGTCGCTCCGTCCCCGCAGGGGCAGAGAACCCGCCGCTGTCTCGACTGTGCTACCGGAGGCTCTGGGGAAGTCGGAATAGGAGAGCACTCATCTTGGGGTGGGCTTACTACTTAGATGCTTTCAGCAGTTATCCGCTCCGCACTTGGCTACCCAGCGTTTACCGTAGGCACGATAACTGGTACACCAGAGGTGCGTCCTTCCCGGTCCTCTCGTACTAGGGAAAGGTCCTCTCAATGCTCTAACGCCCGCACCGGATATGGACCGAACTGTCTCACGACGTTCTGAACCCAGCTCACGTACCGCTTTAATGGGCGAACAGCCCAACCCTTGGAACATACTACAGCCCCAGGTGGCGAAGAGCCGACATCGAGGTGCCAAACCTTCCCGTCGATGTGAACTCTTGGGGAAGATCAGCCTGTTATCCCTAGAGTAACTTTTATCCGTTGAGCGACGGCCCTTCCACTCGGCACCGTCGGATCACTAAGGCCGACTTTCGTCCCTGCTCGACGGGTGGGTCTTGCAGTCAAGCTCCCTTATGCCCTTGCACTCGAGGGCCAATCTCCGTCCGGCCCGAGGAAACCTTTGCGCGCCTCCGTTACCTTTTGGGAGGCCTACGCCCCATAGAAACTGTCTACCTGAGACTGTCCCTTGGCCCGTAGGTTCTGACACAAGGTTAGAATTCTAGCTCTTCCAGAGTGGTATCTCACTGATGGCTCGGGCCCCCCCGCAAGGAGGCCTTCTTCGCCCTCCACCTAAGCTGCGCAGGAAAGGCCCAAAGCCAATCCCAGGGAACAGTAAAGCTTCATAGGGTCTTTCTGTCCAGGTGCAGGTAGTCCGCATCTTCACAGACATGTCTATTTCACCGAGCCTCTCTCCGAGACAGTGCCCAGATCGTTACGCCTTTCGTGCGGGTCGGAACTTACCCGACAAGGAATTTCGCTACCTTAGGACCGTTATAGTTACGGCCGCCGTTCACCGGGGCTTCGGTCGCCGGCTCCCCTGTCATCAGGTCACCAACTTCCTTGACCTTCCGGCACTGGGCAGGCGTCAGCCCCCATACATGGTCTTACGACTTTGCGGAGACCTGTGTTTTTGGTAAACAGTCGCCCGGGCCTGGTCACTGCGACCCCCTTTTTGAGGAGGCACCCCTTCTCCCGAAGTTACGGGGCTATTTTGCCGAGTTCCTTAGAGAGAGTTGTCTCGCGCCCCTAGGTATTCTCTACCTACCCACCTGTGTCGGTTTCGGGTACAGGTACCCTCTTGTTGAAGGTCGTTCGAGCTTTTCCTGGGAGTATGGCATGGGTTACTTAAGCGCCGTAGCGCCTGGTACTCGGACATTGGCTCGAGGCATTTCCTCTACCCCTTCTTACCCTGAAAAAGCAAGGTCACCTTGCGTCCTTGAACCGATAACCATCTTTCGGCTAACCTAGCCTCCTCCGTCCCTCGGGACCAACAAGGGGTAGTACAGGAATATTCACCTGTTGTCCATCGACTACGCCTTTCGGCCTGATCTTAGGCCCTGACTCACCCTCCGTGGACGAACCTTGCGGAGGAACCCTTAGGTTTTCGGGGCATTGGATTCTCACCAATGTTTGCGTTACTCAAGCCGACATTCTCGCTTCCGCTTCGTCCACACCTGCTTGCGCGGGTGCTTCCCTCTAAGGCGGAACGCTCCCCTACCGATGCATTTTTACATCCCACAGCTTCGGCAGATCGCTTAGCCCCGTTCATCTTCGGCGCAAGAGCGCTCGATCAGTGAGCTATTACGCACTCTTTCAAGGGTGGCTGCTTCTAGGCAAACCTCCTGGCTGTCTCTGCACCCCTACCTCCTTTATCACTGAGCGGTCATTTAGGGGCCTTAGCTGGTGATCCGGGCTGTTTCCCTCTCGACGATGAAGCTTATCCCCCATCGTCTCACTGGCCGACCTTGACCCCTGTTTGGGGTCATATCTAGTATTCAGAGTTTGCCTCGATTTGGTACCGCTCTCGCGGCCCGCACCGAAACAGTGCTTTACCCCTAGATGTCCAGTCAACTGCTGCGCCTCAACGCATTTCGGGGAGAACCAGCTAGCTCTGGGTTCGAGTGGCATTTCACCCCTAACCACAACTCATCCGCTGATTCTTCAACATCAGTCGGTTCGGACCTCCACTTAGTTTCACCCAAGCTTCATCCTGGTCATGGATAGATCACCCAGGTTCGGGTCCATAAGCAGTGACAATCGCCCTATGAAGACTCGCTTTCGCTACGGCTACGGTGGATTCCCTTAACCAAGCCACTGCCTATGAGTCGCCGGCTCATTCTTCAACAGGCACGCGGTCAGAGATCACATTCTCCTCCCACTGCTTGGGAGCTCACGGTTTCATGTTCTATTTCACTCCCCGATGGGGGTTCTTTTCACCTTTCCCTCACGGTACTACTTCGCTATCGGTCACCCAGGAGTATTTAGCCTTGCAAGGTGGTCCTTGCTGATTCACACGGGATTCCACGTGCCCCATGCTACTCGGGTCAGAGCGTAAGCTAGTGATGCTTTCGGCTACTGGACTCTCGCCATCTAGGGTGCAGCACTCCACCGCTTCGCCTAGCAGCATGACGCTTGTATTGCTCTCCCACAACCCCGTTTTCACGGTTTAGGCTGCTCCCATTTCGCTCGCCGCTACTACGGGAATCGCTTTTGCTTTCTTTTCCTCTGGCTACTAAGATGTTTCAGTTCACCAGGTTGTCTCTTGCCTGCCCATGGATTCAGCAGCAGTTCGAAAGGTTGACCTATTCGGGAATCTCCGGATCTATGCTTATTTTCAACTCCCCGAAGCATTTCGTCGCTTGCTACGCCCTTCCTCGTCTCTGGGTGCCTAGGTATCCACCGTAAGCCTTTCCTCGTTTGAACCTCGCCATTCACGTGAAGGCTAT--GCCATCCTAAGGTGCTGCT-AAATGGAAGGATCTTATCAACGTCCATGAATGATGAATCATAGATCGAACTGCCGAATTGGAAAAATTGGGTGCTATCATAGTATCAGCTAAGTTCACGGGCTGGAGATAAGCGGACTCGAACCGCTGACATCCGCCACAGGGTAAACCACCGCCTCTCAGGCCTCTCCGGCTGATTCTACCATAGAGGCCAACGATAGACAATAACTCCCCCCCGAACACAGCTTACAACTTTCATCGTACTGTGCTCTCCAAAGAGCAACTCTTCTCAAAATCTCAAAGGGTGCTGAGTTGGAATACCATTCTAAGGATTCTTGTGGTTCCGGAGAATCCAGCTACAGGAGAACCAGGAACAAAGAGCTCTCCCCCCTTTTCCCCCCGACTCTTTGGTCTTCAGAATGCTGGTTTTAAGAACGAGTGATTGCCCTTCTCCGACCCTTACTGCCCAACCGAAGAGCGGACAGCTAATGCCTTCC----TTCCACTTATTGAACAGGGTCTATGGTCGGTCCGTGACCCCTGGATGCCGAAGGCGTCCTTGGGGCGATCTCGCAGTTTATACGGGGTGGAGACGATGGGGTCGGTCCATGGATTTTCCTTCCTTTTGCCACATTTCGCTCAAAGGGTTGAAGGGAGATAGTGCATCAAGCTATTCGCAAGGGCCAACTTGATCCTCTTTCCTAGGGATCCCAGACGAGGGAACCCTAGGAGAGCCGCCGACTCCAACTATCGTCCATGTACGATCCATACTAGATCTGACCAACTGCCCATCCTACCTCCTCTACGTTCTTGACAGCTCATCTTTTTGTCTCAGTAGAGTCTTTCAGTGGCATGTTTCGGTCCTCTTCCCCATTCCTTAGAAAAAGTGAGCCACCGGTTCAGGTACAAGATACTATCATTACCGCCTGGACAATTAGACATCCAACCCGTAATCGCAACGACCCAATTGCAAGAGCGGAGCTCTACCAACTGAGCTATATCCCCCCGAGCCGAGTGAAGCATGCATGAAAGAGTCAGATGCTTCTTCTATTCTTTTCCCTGGCGCAGCTGGGCCATCCTGGACTTGAACCAGAGACCTCGCCCGTGAAGTAAATCATCGCACCTACGATCCAACCAATTGGGAGAGAATCAATAGATTCGTTTTCGGGAGCGATTCATCCTTCCCGAACGCAGCATACAACTATCCATTGTACTGCGCTCTTCAAGTGTGCTTGTTCCCCCTTCTCCGCAAGTCTTTGTGAAATCACTCCGAGGGGAAGAAAAAAGAAAGCGTTAAGAGACCCTCCTGGCCCAACCCTAGACACTCTAAGATCCTTTTTCAAAC-----CTGCT----CCTCCCATTTCGAGTCAAGAGATAGATAAATAGACACATCCCATTGCACTGATCGGGGAGCGCTCGTAGTGACTGAGGGGGTCGAAAACCAAGAAGTGAGTTATTTATACCAAGCATTCTTCTTATGTTATGGCTAGATCCAATCTCCTGGTCCCTGCAGAAAGGAAAAAGAATTTCACGTTCTTCCTTTCGGGAAGGGAGGATTCGGGAAATCCTATTGATTGCTGCTTTCTTCAGACCTCCGGCATGAAAAAAAGGCTCGAATGGTACGATCCCTCCGTCACCCCAGAATTAAAGGGGCGATCTCGTAGTTCTTGGTCTGTGAAGATGCGTTGTTAGGTGCTCCATTTTCTCATTGAGGCCGAACCTCAACCTGTGCTCGAGAGATAGCTGTCCATACACTGATAAGGGGTGCATGGATTCTCGAGAAGAGAGGAGCCGTGGGGGTCCCCC----CCGGACCGCCCGGATCCCACGAGTGAATAGAAAGTTCGATCTCCATTGGATCTCACCTGAATCGCCCCATCTATCCTCCTGAGGAGAAGTTTGGTTTCAAACTCCGATTCGAACAGGAAGAGTACGCCATGCTAATGTGCCTTGGATGATCCACATCTCCGGGTCAGGCGCCGATGAGCACATTGAACTATCCATGTAGCTGAGAGCCCTCACAGCCCAGGCACAACGACGCAATTATCAGGGGCGCGCTCTACCACTGAGCTAATAGCCCGTCGTGT-GGGCCTCCCTGGGGGAGGCCCGCTATGCCAAAAGCGAGAGAAACCCCATCCCTCTCTTTCCTTTTGTACGTCCCCATGTCCCTCCCGTGTGGCGACATGGGGACGTACAAAAGAGATCCTATCAACTTGTTACGACCTAGGATAATAAGCTCATGGGCTTGGTCTTACTTCACCGTCGAGAAACGAAAGAAGACTTCCATATCCAAGCTTAGCTCAGATGTAGCTCGCTTCTTTTTGGGTGTCAAGCAGTGTCAACCCAACAAGCATAAGCATTAGCTCTCCCTGAAAAGGAGGTGATCCAGCCGCACCTTCCAGTACGGCTACCTTGTTACGACTTCACTCCAGTCACTAGCCCTGCCTTCGGCATCCCCCTCCTTGCGGTTAAGGTAACGACTTCGGGCATGGCCAGCTCCCATAGTGTGACGGGCGGTGTGTACAAGGCCCGGGAACGAATTCACCGCCGTATGGCTGACCGGCGATTACTAGCGATTCCGGCTTCATGCAGGCGAGTTGCAGCCTGCAATCCGAACTGAGGACGGGTTTTGGAGTTAGCTCACCCTCGCGGGATCGCGACCCTTTGTCCCGGCCATTGTAGCACGTGTGTCGCCCAGGGCATAAGGGGCATGATGACTTGACGTCATCCTCACCTTCCTCCGGCTTATCACCGGCAGTATGTTCAGGGTTCCAAACTCAATGGTGGCAACTAAACACGAGGGTTGCGCTCGTTGCGGGACTTAACCCAACACCTTACGGCACGAGCTGACGACAGCCATGCACCACCTGTGTCCGCGTTCCCGAAGGCACCCCTCTCTTTCAAGAGGATTCACGGCATGTCAAGCCCTGGTAAGGTTCTTCGCTTTGCATCGAATTAAACCACATGCTCCACCGCTTGTGCGGGCCCCCGTCAATTCCTTTGAGTTTCATTCTTGCGAACGTACTCCCCAGGCGGGATACTTAACGCGTTAGCTACAGCACTGCACGGGTCGATACGCACAGCGCCTAGTATCCATCGTTTACGGCTAGGACTACTGGGGTATCTAATCCCATTTGCTCCCCTAGCTTTCGTCTCTCAGTGTCAGTGTCGGCCCAGCAGAGTGCTTTCGCCGTTGGTGTTCTTTCCGATCTCTACGCATTTCACCGCTCCACCGGAAATTCCCTCTGCCCCTACCGTACTCCAGCTTGGTAGTTTCCACCGCCTGTCCAGGGTTGAGCCCTGGGATTTGACGGCGGACTTGAAAAGCCACCTACAGACGCTTTACGCCCAATCATTCCGGATAACGCTTGCATCCTCTGTCTTACCGCGGCTGCTGGCACAGAGTTAGCCGATGCTTATTCCTCAGATACCGTCATTGCTTCTTCTCCGAGAAAAGAAGTTCATGACCCGTGGGCCTTCTACCTCCACGCGGCATTGCTCCGTCAGGCTTTCGCCCATTGCGGAAAATTCCCCACTGCTGCCTCCCGTAGGAGTCTGGGCCGTGTCTCAGTCCCAGTGTGGCTGATCATCTTCTCGGACCAGCTACTGATCATCGCCTTGGTAAGCTATTGCCTCACCAACTAGCTAATCAGACGCGAGCCCCTCCTCGGGCGGATTCCTCCTTTTGCTCCTCAGCCTACGGGGTATTAGCAACCGTTTCCAGTCGTTGTTCCCCTCCCAAGGGCAGGTTCTTACGCGTTACTCACCCGTCCGCCACTGGAAACACCACTTCCCGTCCGACTTGCATGTGTTAAGCATGCCGCCAGCGTTCATCCTGAGCCAGGATCGAACTCTCCATGAGATTCATAGTTGCATTACTTATAGCTTCCTTTTTCGTAGACAAAACTGATTCGGAATTGTCTTTCATTCCAAGGCCGAAGGCTTGTATCCATCCATGCGCT----------TCATATTAGCCTGGAGTTCGCTCCCAGCAATATAGCCATCCCTACCCTATCACGTCAATCCCACAAGCCTCTTATCCATTCTCGTTCGATCACGGCGGGGGAGCAAGTCCAAATAGAAAAACTCCCATTGGGTTTAGGGATAATCAGGCTCGAACTGATGACTTCCACCACGTCAAGGTGACACTCTACCGCTGAGTTATATCCCTTCCCGGTCCCAT------CGAGAAATAGAACTAACTAATCCTAAGGCAAAGGGTCGAGAAAATAAACGCCACTATTCCTGAACAACCTGGAGCCGGGCCTTCTTTTCGCACTAT----------TATGTTATGGATAGTCAAATAATGGGAAAAATTGGATTCCATTGCCAACTGCTCCTATCGGAAATAGGATTGACTACGGATTCGAGCCATAGCACATGGTTTCCTAAAATACGTTTTCCCGATCTA-----AATCGAACAGTTTTGACATGAAGAAGATCTTTTTCAGCATGCTCTATTCGAGACTGGTAGGAGAAGAACCGACTCGGTATTGTAAAAAAAAAAAAAGAGTGGAAGCAGAACCAAGTCAAGATGATATGAATCACCCCTTATTCTTGCGCCAAGGATCTTACTACCATTTCCGAAGGAACTGGAGCTACTTTTCTTTTCCATTTTTCCATTCCAGAGTTCCTATGTGTTTCCACGCCCTTTTCTTAGGAACACATACAAGAAAAAAGGATAACGGTAACCCCACCATTAACTACTTCATTTTCATTTATGAATTGAATAGTAA------TAATAGTAATAGAAATACATGTCCTACCGAGACAGAGACATAATTTGTAACTTGCTATCCTCTTGCCTAGCAGGCAAAGATGGACCCCCGTGAAAAGACTGATTCATTCGGATCGACATGAGGGTCCAACTCCATTGCATTGCCAGAATCCATGTTGTATA-TTTGAAGCAGTTGACCTCCTTGCTTCTCTCATGGTACAACCCTCTTCCCGCGGAGCCCCCTTTCTCCTCGGTCCACAGAGACAAAATGTAGGACTGGTGCCAACAGTTCATCACGGAAGAAAGGACTCGCCGAGCCGGGATCACTAACTAATACTAAAACTAAG------------ACTATAATACTAATCTA----------ACTGAAATAATTCTAATAATTAGA----------ATACTAATA--------ATTAGAATAGAATAATAC-------------------------------------ATAATAGAAAAGAACTGTCTTTTCTGTATACTTTCCCCGGTTCCGTTGCTACCGCGGCCCTTACGCAATCGATCGGATCATATAGATTTCAACACAACATAGGTCATCGAAAGGATCTCGGACGACTCACCAAAGCACGAAAGCCAGGATCTTTCAGAAAATGGATTCCTATTTGAAGAGTGCATAACCGCATGGATAAGCTCACACTAACCCGTCCATTTTGGATCCAATTCGGGATTTTCCTTAGGAGGTATCGGGAAGGAATTGGAATGTAAGAATATCGATTCATACAGAAGAAAAGGTTCTCTATCAATTCAAACGCTATACCTATGGGATATAGGGATAGAGGAGGAGGAAAACCCGAAGATTTCACATAGTGCTTTTGATCGAAAAAGAGATAGGATTTCTTTCGTACCCCTCGCTCGATGAGAAAATGGGTCAGATTCTACAGGATCAACAAACCTATGGGACTTCAGGAATGATGGAAGGGAATCGAAAGAAAATCGAAATGAAAGAAAAATCCAAAAGAAAGAAGAAAAC--AAAAAAAATAAGAAGTAAATCTAAAAAGAAATAG-AAAAAAAAGTAGAAGATAGAAGAGCCCAGATTCCAAATGAACAAATTCAAACTCGAAAAGGATCTTTCTGGTTCTCGAAGAATGAGGGGCAAAGGGATTGATCGAGAAAGATCTCTTGTTCTTCTTATAATTAGAAGATCGTGATTTGATCCGCATAGGTTTGGTAAAAAGAAGAATCTTC----TCCTTTGATCATAAATGGAAAGTGTTCAATTGGAACATGAAAACGTGAATGAATTGGTCTGAGTTACTCTTCGGGACGGAGTAGAAGAAGGGAGCAGATTCTCGAACGAAGAAAAGGATCCAATTCCTTCGAAAGAATTGAACGAGGAGCCGTATGAGGTGAAAATCTCATGTACGGTTCTGTAGAGTGACAGTAAGGGTGACTTATCTGTCAACTTTTCCACTATCACCCCCAAAAAACCAAACTCTGCCTTACGTAAAGTTGCCAGAGTACGATTAACCTCTGGATTTGAAATCACTGCTTATATACCTGGTATTGGCCATAATTCACAAGAACATTCTGTAGTATTAGTAAGAGGAGGAAGGGTTAAGGATTTACCCGGTGTGAGATATCACATTGTTCGAGGAACCCTAGATGCTGTCGGAGTAAAGGATCGCCAACAAGGGCGTTCTAGTGCGTTGTAGATTCTTATCCAAGACTTGTATCATTTGATGATGCCGTGTGAATCGCTATAAACATGTGAAGTGTATGGCTAACCCAATAACGAAAGTTTCGGAAGGGGACTGGAGCAGGCTACCATGAGACAAAAGATCTTCTTTCTAAAGAGATTTGATTCGGAACTACTATATGTCCAAGGTCCAATATTGGAATAATTTCAGAGGTTTTCCCTTCCTTTGTCCGTGTCAACAAACAATTCGAAATACCTCGACTTTTTCAGAACAGGTCCGAGTCCAATAGCAATGATTCGAAGCACTTCTTTTTCCATTACACTATTTCGGAAACCCAAGGACTCGATCGTATGGATATGTAAAATACAGGATTTCCAATCCTAGCAGGAAAAGGAGGGAAACGGATACTCAATTGAAAGTGAAAGTGAGTAAACAGAATTCCATACTCGATCTCATAGATACATATAGAATTCTGTGGAAAGCCGTATTCGATGAAAGTCGTATGTACGGCTTGGAGGGAGATTTTTCATATCTTTTGAAATCCACCCTACAATATGGGGTCAAAAAGCCAAAATAAGTGATTCGTTTTTAGCCCTTATCAAAATAAAACTGATTCTTGAACCTCTTTCACGCTCATGTCACGTCGAGGTACTGCAGAAGAAAAAACTGCAAAATCCGATCCAATTTATCGTAATCGATTAGTTAACATGTTGGTTAACCGTATTCTGAAACACGGAAAAAAATCATTGGCTTATCAAATTATCTATCGAGCCGTGAAAAAGATTCAACAAAAGACAGAAACAAATCCACTATCTGTTTTACGTCAAGCAATACGTGGAGTAACTCCCGATATAGCAGTAAAAGCAAGACGTGTAGGCGGATCGACTCATCAAGTTCCTATTGAAATAGGATCTACACAAGGAAAAGCGCTTGCCATTCGTTGGTTATTAGGGGCATCCCGAAAGCGTCCGGGTCGAAATATGGCTTTCCGATTAAGTTCCGAATTAGTAGATGCTGCCAAAGGCAGTGGCGATGCCATACGCAAAAAGGAAGAGACTCATAGAATGGCAGAGGCAAATAGAGCTTTTGCGCATTTTCGTTAATCCATGAACAGGATCTATATAGACACATAGATCCATGGATCCATACATCTCGATCGGAAAAGAATCAATAGAAAAAGAAAGAATCGGAATTGATCGAGATCTTTCTCGAAACAAACAAAAAGGAAAAGAAAGATGAAACATAAATCATGGATCAACTAAGCCTTCTCGGGGGCTTGCTTAAGAATAAGAAAGAGGAATCTTAGGGAAATATCATGGAATAAGGTTTGATCCTATTCATGGGGATTCCGTAAATATCC------------------CATTCCAAAAATAGAAAGTTCGAAACAATTGGGACTTTTTCGTAGATTGGATGCAGTTACTAATTCATGATCTGGCATGTACAGAATGAAAACTTCATTCTCGATTCTACGAGAATTTTTATGAAAGCGTTTCATTTGCTTCTCTTCCATGGAAGTTTCATTTTCCCAGAATGTATCCTAATTTTTGGCCTAATTCTTCTTCTGATGATCGATTCAACCTCTGATCAAAAAGATAGACCTTGGTTCTATTTCATCTCTTCAACAAGTTTAGTAATGAGCATAACGGCCCTATTTTTCCGATGGAGAGAAGAACCTATAATTAGCTTTTCGGGAAATTTCCAAACGAACAATTTCAACGAAATCTTTCAATTTCTTATTTTACTATGTTCAACTCTATGTATTCCTCTATCCGTAGAGTACATTGAATGTACAGAAATGGCTATAACAGAGTTTCTGTTATTCGTATTAAAAGCTACTCTAGGAGGAATGTTTTTATGTGGTGCTAACGATTTAATAACTATCTTTGTAGCTCCAGAATGTTTCAGTTTATGCTCCTACCTATTATCTGGATATACCAAGAGAGATGTACGGTCTAATGAGGCTACTACGAAATATTTACTCATGGGTGGGGCAAGCTCTTCTATTCTGGTTCATGGTTTATCTTGGCTATATGGTTTATCTGGGGGGGAGATCGAGCTTCAAGAAATAGTGAATGGTCTTATCAATACACAAATGTAGAACTCCCCAGGAATCTCAATTGCGCTTATATCCATCACTGTAGGAATTGGGTTCAAGCTTTCCCCAGCCC-----CTTTTCATCAATGGACTCCTGATGTATACGAAGGAGTGCGGTTCGTTCGACAAATTCCTACCTCTATATCTATCTCTGAGATGTTTGGATTTTTCAAAACTCCATAGACATGCAGAAGAGAAATGCTATCCCCACTCGGACCAAGACATCACTTTGACCAAAAGTTTCTTGTGATCCTTTTGTTCAAATAACAATTAAGGTGAAGCAGGGTCAGGAACAACGAATCTCTTTATGATAAAAAGATCCCTTTTGCAAGTTCGTTATTACGGGTAGTTCTACAAAGGATCGGACTAATGACGTATACAATACTTTCATTATCGATGTAGATGCTACATAGTTGGTTCTCATCCTTCAGAGACTACGAGTGTAATAGGAGCATCCGT---------TGACAAAAGGATCACCCT------AAGATGATCATCTCATGGCTATGGAGAACGAATCAAATCAGATGGTTCTATTTCTCAATCTTTCTGACTTGCTCCTACGGAACCAAGGTCGAAAGGATTGAAAAAGTCAGTCATTCACAACCACTGATGAAGGATTCCTCGAAAAGTTAAGGATTAGTAATCCTTTTTAGAAATCAAATGGATTCGGTCTTATACATACGCGAGGAAGGTAATCAAAAAAGAGAGAAGAACTACTCTTCTTTCTTTTATCACTTAGGAGCCGTGCGAGGTGAAAGTCTCATGCACGGTTTTGAATGAGAGAAAGAAGTGAGGAATCCTCTTTTCGACTCTGACTCTCCCACTCCAGTCGTTGCTTTTCTTTCTGTTACTTCGAAAGTAGCTGCTTCAGCTTCAGCCACGCGAATTTTCGATATTCCTTTTTATTTCTCATCAACCGAATGGCATCTTCTTTTGGAAATCCTAGCTATTCTTAGCATGATATTGGGGAATCTCATTGCTCTTACTCAAACAAGTATGAAACGTATGCTTGCATATTCGTCCATCGGTCAAATCGGATATGTAATTATTGGAATAATTGTTGGAGACTCAAATGATGGATATGCAAGCATGATAACTTATATGTTGTTCTATATCTCCATGAATCTAGGAACTTTTGCTTGCATTGTATCATTTGGTCTACGTACCGGAACTGATAACATTCGAGATTATGCAGGATTATACACGAAAGATCCTTTTTTGGCTCTCTCTTCAGCCCTATGTCTCTTATCCCTAGGGGGTCTTCCTCCACTGGCAGGTTTTTTCGGAAAACTCTATCTATTCTGGTGTGGATGGCAGGCAGGCCTATATTTCTTGGTTTCGATAGGACTCCTTACGAGCGTTGTTTCTATCTACTATTATCTAATATCTAAAAATAATCAAGTTATTAATGACTGGGCGAAACCAAGAAATAACCCCTCACGTGCGAA--------ATTATAGAAGATCTCCCTTAAGATCAAACAATTCCATCGAATTGAGTATGACTGTATGTGTGATAGCATCTACTATACCAGGAATATCAATGAACCCAATTCTTGCAATTGCTCAGGATACCCTCTTTTAGCTTCTAGGTCTCTTTTTTAGTTCAAGATCCC----TTTTACTAACTGGAATAAAAGAATTAGTAGATCTTTTCCGCCCAAAATGGGAATGGGCTGGAGTTATGAACTTATAATCATGGAATCGACTCGATCATCAGATTATAAGTTCATTCCAGACCGGACCAGGCCGGAATAGGGTTATGTACATTCTTATTATGAGAAGAGAAGGGGTCATTCGAGCGTATGTAAATAGAGACTCTGTCTACATATGGATCCCTACGTC---ACATTCTATTTAGGATTAGGAATAGGCGTAATCGGACCCGCTTTTGACATATCTATCGTTATTTGGGTACCCTATTCACTTCTTTGGGCTTCTCTTGAATCGAGAAAGAGGTTTTATTTTACATCTTTTTGATATCTAG-------TTTGATATATAGAAGGTATCCTCCGGATAATTCCAATCGAAGCAATTTGATGTCTGACTTCGGGCCTATATGACATGGCCGATCGATAGAAAT--------ACTCCAACTTTGTCATATATTCCATATATCACACTAGATAGATATCATATTCATGGAATACGATTCACTTTCAAGATGCCTTGATGGTGAAATGGTAGACACGCGAGACTCAAAATCTCGTGCTAAAGAGCGTGGAGGTTCGAGTCCTCTTCAAGGCATAATATTGAGAATGCTCATTTAATGAGCAATTCCATAACAGATTTTGGATCTAATCAATATTGACGAGTATCTTATCTGTTGATACGAAGTATTTCGGCGATCCTCACGATCCGAGTCCGAGCTGTTGAAATCGGCAGCGGATCACGAAATCTTGACGATCTTC-TTTCTATATAGGAGTCCATTTGGAAATCGTCCGCCCTGCGCGCACCCCCCGAGTATAGGATTCAACAGGAATCGCACAAGGTAGATTGATAGAAACCTCTGGTAAAATACCCACCAGTACCCGTAACCCAGCAAAGAAAGTACATTACATTAGGTATTGGCGACTTACCCCCATTCAGTGACTTTGGCACTGGACGTTCTCAAAATGGGTACTATCGGGTCGGATGAATTAGAGAATAGACAGACGTCTGTTAGCATTCCAGCCTTCCTTCTCCTTTCA------GGGCCTATCCGCCGAAAGAGGATCGTACCTCTCGGTCGTGAATATCTGAATAGGACGAACCCGCCTCCGTGGATATCTTTGCTTCGGAACAAAGCAATTAGAATTAGGCTCGGTCAACTGGAATGTGTATTATCCATATGGGAGATCTTCCAATTGAGGAGATCCATCGACCTGAGACGAAGAGAAAGGTCTATCTATCTTCTTTAGTTATTCAATGAAACCAATGATTCGTTATTGGAGCAGATAGCAACAACCATTTCAGCGGACATGCGTATTTTCCGATGGATTTACATGGTTTCCTTAGTAGAAATTGTTTGATGTAACGAGTAATAGGCTCTTTCGCCGTTCAAGAATTCTTGTTTAGGCAGTTCATATCATCCACACATAGTGATCTAAGATTTCAATTCTTCCATGTTTCAGCAGTAGCATATTGTTCCATGGAGCTAAGGCCAAAAAGATGGAAGAAACAAGTGTTTCCACGACTCTACCATCCGGCCAATTCTGTTCCACTTAATCCC---------TAATGGGCACATATCTTTACGGCTAAGGAATGGGGAATCTTTCTCCTGTTACATGAATCAAATGTTTCATTTCATCCGGGAAAAGCCATCTCTTTCTCAACAATGCCTTTGTCATTTGATCCAATAGCGTTCCGTTAGATAGGAACAGATTTGATAAATACTGATAACTCTCGGATAGAGTATTAGAACGGAAAGATCCATTAGATAATGAACTATTGGTTCTAAACCATCTCTGGCGATGAATCAACAATTCGAAGTGCTTTTCTTGCGTATTCTTGACGAACCAGCGTTTATATATAGATGTAGGAGGATTTGTTTGGGAAGCAATAAGCCCTTTTGACATCTCTTCATCTGCAAAGAATTCTCGACGTGAAAACATAGAGGCAGAGGGCTGATCTTTGAATAGGGAAAAGAATGGATCCGCAGGGTCCCAAATGAATTGGCTTGTTCGAAAAAAGCCTTGTTCTTTGGAAAATATATCTCGTGTCTGGTACTGCATGGTTCCACTCTGCAAGAACTCCGAATCATTCTCTTGAAGCTCATCCTCTTTATGATAAATGATCCATTTACCCCGAAATGACCCAGTCCAATAGGGAAATCCCAATTCAGTGGGCCTTTCGATACAATCAAATAGATTGCCACAAGGGCGCCATATTCTAGGAGCCCAAACTATGTGATTGAATAAATCCTCCTCTATCTGTTGCGGATCGAGGGCCCCTTCCCCTTCTTCAAACTCCGATTCGTATTTTTCATATAGAAATCTCTGATCAACGATAGAACAAGATCCATTTTGCATCATATCTAACTGATTCCTTGGTTCGGACCGAAGAAGTAATGTCACTCGATTATTATCAAACTGACTGCAATATTTTTCTGTCCGTGAGGATCCCGCCAGAGCCAGAGCGCCTTCTACTTCTAATAGTAATAATAGTAATAGGCCATGAACTAGATCAGAATCATTCTCAACGAATCCATAAGAAGTGATCCAATTTTTCTCATCGTATCTGGATGAAGACCAAAGATCTTGAGCGACCGATCCGGCAGAACAACTCAAAAGATAAAGAAGTATCGTGAATTTCTTCATGCTCGTTCCAAGTTCGAAGTACCATTTGTACAAATAAGAATCCCCTCCCTTACATGATTTCTTCTTCATATAGATAGATATAGGATCTATGGGGCAATTACTTAGAAGTACATTTTGTGTAACAGCCCTTCCTATCTGATAGAAAAGGATCCCATGATCCTGAACCGATCTTATCTGGGATCGAAAATCCCAAGTTTTTCTATGAAGAGCTGATCTAATTGTATTAGTTTCTATAATGGATTTCTTCTGTGTAATACTAATTGATAGGGCCTCATTGATAAGTGCTACAAGATCTCGCGCATTGGAACCCATGGTTATGGACCCGAATCCGTTAGTATGGAACATCTTCTTTTCCAAGTGAAATCCCCTAGTATATGAAAGAATGAAAAAGTGCTTTCGTTGTTGTGGAAGAAAAAGCCTTCGTATCTTAATGCATGTATTTAATTTATTCGGAGCTATTAGAGCGGGATCCACTTTTTGGGGAATATGAGTCGAAGCAATAACAAGAATCTTTCCAGTGGAACATCTTTCACAATCCCTGGAGAGATAGTTCTCTAATAGACCGAGGGATAAGTAATTCGACTCATTCACATGCAGATCATGAATGTTTGGAATCCATATTATGCAAGGAGACATTGCTTTTGCTAATTCGAATTGAAGGGTGATATCAAATGGGTCTATTTTCGGCGTCATATACATAGTTAGCACATTCGTCAGAATTAGCAGCTCCA------TATCAATAGCAAGATCAAGGTCATCATCAATATCG---------TCACTATCATCAATATCGATATCATCAATAAGAGAACCTTTAGGCTTGTCATCCAGGAACTTGTTCGGAAATACCGTAATGAAAGGAACATAGGAGTTTGTCGCTAGGTATTTGACCAAACAGGATCGTCCAGTTCCTATAGAACCTATCACTAAAATACCTCTAGAAGGGGATAGGGCTAAGCGGAGCGAAAAGGGTTTTCCATGAGGAGATGGGGAATGAAAACTATTAGCCCCACACGAGGTTTGTGAATAAGTGATTGTCTGATAATGAGCAAGGAATATCCGTCTTTCTGCTAAACAGGATCTATTGAACTCATAATTCATTAGATCCTTTTGATGAATGTCAACTAAGTATCGTAAGGAAATTGATCCCGGTTGTTCAATCATTTGATAACCAGAGTCATTCTTTGATAAATGATCACTATGAGTCAGACTCAATAGAATTTGATCAATCCTTTTTTCTGTCGTTAAGGTGGAGAACTGAACCAAGAATTCTCTTTCTTCATCATCAATCGAATCACTGTTCGCTACCCAGAATTCTATTTTCTCATCAATCCAATCATCGTTCACGTTTTTTCGTTTTCTTATCAATGAATAGATCTCTTTACTTGTACGACTTAGATGTCTCGTATTTCTCGAAAAAATGATTTGATTGATGGGATTTGGTATGATACTTACAAGATCGATGAGATTGATCTTCCAATATTTCTTCTTAGAACGTAGTGATTTGACCCCATAAGTGGGACCACCACCCAATAGCATGTTGCCACCAGAAGCAGAACCCCGTATTTCTTCCAGAGAATCTCCTAATTGTTCCAGAACAACTAGAAAGAGATTCTTTAACCAGAAAGGATTCAGTTCAGATGTAGGATACCTATCCAGAAGTTTTCGAAATTCCATCATGTATGATGGAATCATCAAAGATTTGATCTTTTCTAACTCTGTCTGTAACTCACTAGAGGCTCGGGAAACAAAGATAAGATGTATACGAACGAGATATCCAGCAGCAAAAAGAAGGAAAAAGATGGAATAGAGGAACTCCCGAGCATTTGTTGATCTCAGATGTGCCCATATCAATGGAACGGGTGACTCATTATTTCGATGAATCATTTCTTCGGACAGAAGAAGATTCTGTAAACATTGACTCGAAATCTCACTTATCAGAGTCCATTGTGGAAGAATCTTCTGAGGAATTGCCCGTGATCTATCTGATCCATACATCATATCATGAAAAATGGATACAAATTTTTGACTACTACTCAGTATCGGCAATGGGTCTGAAAGAGTATCTAAAAGGGTGAAATTGAGATATTTGCACCCTGTCGAAGTAAGGAACCATGGCATATATGTTTGGAACAGATTCCATTTTGAGAGATTTGAAAAAGCACTATCTCGTTGAAAGGTTCTATACATCTGCCCTTTCTCAACGCATTTCTTTAGACAAAGACTCCGTTTTTTCCTCTTTCTCTTTCCGGATGGTAAATACTTCTCAGAACATGGAGTGTGAATCAAACCCATGTTTGAATTGAAACTGAGATGCTGATGCAAGTTATTCCCTTCTGAATCAGATAGATTCATATCTGAAAGAGGCTGACAATAAGTTTTTTCCAAATTGACTATTTGTTCCTCTGTTAGAGGTGTTGCAGAAATGTCTGCGATCGAGTAAATAGCTCCACGAACGAATGGATCGGATCGAATTGGAAAATGGAAAGATTTGTACAATTTGTACAAGTTATACGTTTCATCACCACTTTGTGGGAAATCGTTAGGTATGAAGATGTCAGATACCTGTGACTCGATTGGTGAAATAGTCTCTCTCTCCAAAAAAAGATCTTTTTTTTTACCGACGCACAAAGAAAAGATTTTGTTGCGAATGGACAAGATATTGAGGAATTGTCCATATGTAAGATCATAATTCTTGATACGGGTCTTTTCCACATCAAAGGGGAATCTTTTGTTACAATAGAACCAGAAGTGATGTGGATCATTCAAGAATCGAAGTCGATTTGCTTTATAAAAAGAAGATATCAATGAACTTCTATGAAATGGTTTCACGGGATTCAGCCAATTGTCTCGATCGTGGGATATCATTGAGAAATAGGAATCCGTGTTATCAAAGGATTTCCTGCGATTCTTTCTAGTATGGAATGAGTCAATCACCCGCTTTGGTATCTTTTTGAACAAAAATGGGAATATTGTTCCTCCATTGATCAAGAATTTTGGTCTTTGGGAAGTATCATGATCATCCAATAAGAAGGGTTTCAATTTCTTCAAATGAACGATTTGAACACCTATGGATTCTAACAACTGATTGCAGAGTTGATCATTTGGACCTTTCAATTCATAGATGTGGATCTCGGACCTATGAATCGGGATATTCCCGATACTCCCAAAGAAAAAGG---------------------GAAGTGACTTGGACAAAAAGAAACGAAGTGGCTTAGACAAATCTTCTTTTTCTTTGTCGATAGCCTCGGACCAATCAATCGAATATTGATTAATACGTAATCGATCGAACACTACTTGCACTACTTGAAAAGGATTCTTCTGTTCAGAAACGAAATGTTCCAAATGTTCCTGGAAATTCTTGCTCCCATTGGACCATTTGTATCTATATGCATCAGGATCCCGATTCATGGATCTCTCAGTTCGAGAAATAAGAGGATCAAACCATTTCTTCTGACTCTTTTTCAAATTCGATAAATGTTGGTTGATCGTATATTTCATTCTAGTTATATGATTCAGAGTATCCTTTCCTATTTGATCC------CTTTGAATTCCATATTCGAAGTTGCGATCGGATCTATTCATTAAAAAGAATCGATTCGATACATTTCTTATGTACCCATAGGTGCTATATTGGATTTGAATCAGATTTCGGATCAATCTATATTGATTGACTGCCTCCATTATGTTGTTGCTAGCAAATACCGCTGTTTTGAGTTTGGGATCTTCCAACTCATTCCCGCAGTAGATCCGGACCGATTCTTTTC---TGATCCTTCGAGACAAAGATTCATTCTCCTCATAAAAAAGAGGAGGTAGAACCAATAAAGATTTCTTTTTCGATTCATCTCTGGAGTTGAATACCTCATTCAAGAATTTTTTTTGATCCAACCCGTAGGAATCAATAGAAAAGGCAAATCCCCTATGAAACACCAGATCCGGCTCGGTTATTGATAGAGTGAATAGATCCGCCATTTCTGGGAATCTCTCTTCTGATTCAAAAAAATCGTGGCGTAACGCGTATCCCCCTTTGTTCCGGTCATGGAATAGATGAAA------GAAATCAAAAAATGGATTTTTGTTCAAGAATGAAATCTTATTGGAACTGTCCATATCCGGTTCATCCTTCGGAACCAGATCCGGGATGTGATATGGTTCCGAAGGATGAATTGAGACGGTATCTTGTAAATACGTAATTATCTTGAATATATCAACCATTTCTTTCTTTTCCGCTCGCCTGGAAGGGACAAAAGAAACATCTTGTTTTTTCTTCAACAATTTATGATCTCTAGTGGACCTCTCAGTAGGATTCGAACCCAGATGAAGTTCTGACCATCTGTCAGAGAAAAAAGAACGAATTGATCTTGTAGGATTCCCTAGAAATTCTTCGATTTCTTCCGGAAGCAGATGATTCTTCATCCGCTTATCAGGTTCCGTGAATAGCCAGGACATGGAGGAATATCCAAAAAGGCATTTTGGGAATCGATCTGATTCTATCTCTGTTCGTTCCGTTTGAAGAAAGGAAGGATCCCAAAGAATCGATCTCTCTTTTAGTTGCTGAATCTCTGTTTGATCGATCAATGTTTGATATTCTGAATTCTCCTTTCTAACGGAATCGAAATGATCTCTGGATTGATCAGAAGAAGATCCTTCCCATTGGCTAGAATCCGTTACTTGAACGAAAATAGATCTTGTGGAATCATATTGAATATTTGACAATACATTCCGTACCTTGCTAAAAAACCGATCCTTGTTTACCAACCACACATTGTCTAACCAAATCCAATTCTCTCTCGAGACGTTCCTCAAAAAATCCGATTCGTGCTGATTCTTCCCCCAACTAACGAAGAGATCTTGGCGGAATTGCCACATATGAAATTGAACACAATTTTGCAAAGAAATACCCCACTTGTTTCTCGAGAAGAGATGGGAAACATGCTCAATATCATTGGATTGCATAGTTGCCCCAGCTCCTTGTTGTTTGAAGAAACTCTCCCCCTGAATTGGTCTTTTTTCACGAAAAGCAGGCATGAGATAACAAATCAAGTCTTTCCCTAAGATTTCGAATAGCTGTCCCGAATTCAAGTTGATTATGTTTCGTTTCTTCCTCGGAGAAAGACGATCAAACAATTCCCAATCATGGTCCTTGCGGATCGGATCATCCGTATAGGATAAAAAAAGAAACTCCAGATATTTGCTATCTTTCTCTTTGAATGAGATCTCAATTCCAGCTACGGTTTCATTAGATATCTGACAACTAGAATCCCTCTTTTTTCCGATCCGGTTCCTCCACCACCGCGAACCCCGGTTAGATTCAGGCATGATACGCTTTTTCTTTATTGGGATAACCCAAGTACTCTCTTGCGGATCCATGAAACAACTCTCAGAAATATTTTTCCCTTTTGGAAGATACAGGAGCGAAACAATCAACCTATTTCTATTGGAAGACCAAAAAGATTCTTCCAATGTCTCCTTTCTGGGTCCAATGGAATTCATAGGTATAGGAAGAAGCCCCATCAAATAGAGATTTTTTCTTTCGACCATCTTTCGATTGTTAATACGAGATATAAGGACCACTACTACAAGCAGTGCTACACCTTTGATCGTGAAAGATCGATTGCTTGTTGCACCCTGTGAATCACGTGAAAGTAGGATACTCCAAATTCGGGAGTCAAATAGTTTCATAAAACGTTCTTGGTGGAAAAAAATGTGAGTGAAAGATCCCACTGAATCGAATTTGATCCATGAATCTAAGAAATAGTGAGAATTCTTGATTTCTCTCAATATCTCTCTCAATTCGAATATCCAGGATTTGAATTGATGTCGTTTCATTGATTCCTCCTAAAGATTTCATTTCAATTGGAATTTGGTTATTCACGATGTACGATGATCCCTGTTAAGCATCCATGGCTGAATGGTTAAAGCGCCCAACTCATAATTGGCAAATTCGTAGGTTCAATTCCTGCTGGATGCACGCCAATGGGAACATTCAATAAGTCTATTGGAATTGGCTCTGTATCAAT----TCTCATCATCCATACATAGCGAATTGTTATGGTATATTCATACCATAACATATGAACAGTAAGAACTAGAATTCTTATCGATACTGGAACTCATAGGGAATAAAATGGATTTATGGATGGAATCAAATATGCAGTATTTACAGAAAAAAGTATTCGGTTATTGGGGAACAATCAATATACTTCTAATGTCGAATCAGGATCAACTAGGACAGAAATAAAGCATTGGGTCGAACTCTTCTTTGGTGTCAAGGTAATAGCTATGAATAGTCATCGACTCCCGGGAAAGGGTAGAAGGATGGGACATACAATGCATTACAGACGTATGATCATTACGCTTCAACCGGGTTATTCTATTCCACCTCTTATAGAGAAAAGAACTTAAAGCAAAAGACTTAATAACACGGCAATACATTTATACAAAACTTCTACCCCGAGCACACGCAATGGAGCCGTAGACAGTCAAGTGAAATCCAATCCACGAAATAATTTGATCTATGGACAGCAGCGTTGTGGTAAAGGTCGTAATGCCAGAGGGATCATTACCGCAGGGCATAGAGGGGGAGGTCATAAGCGTCTATACCGTAAAATCGACTTTCGACGGAATGAAAAAGAGATATCTGGTAGAATCGTAACCATAGAATATGACCCTAATCGAAATGCATACATTTGTCTCATACACTATGGGGATGGTGAGAAGAGATATATTTTACATCCCAGAGGGGCTATAATTGGAGATACCATTGTTTCTGGTACAGAAGTTCCTATATCAATGGGAAATGCCCTACCTTTGAGTGCGGTTTGAACTATTGATTTACGTAATTGGAAGTAACCAATTAGGTTTACGACGAAACCTAGAAATCGATCACTGATCCAATTGGAGTACCTCTACGGGATAGACCTCAACAGAAAACTGTTGAGTAACGGCAGCAAGTGATTGAGTTCAGTAGTTCCTCAGAGAAAATTATTGACTCTA-GAGATATGGTAATATGGAGAAGACAAAATTGTTTGAAGCGCGCACAGAACCGGAAGCGCCCCTTGTTTCAAAGAGAGGAGGACGGGTTATTCACATTTCATTTGATGGTCAGAGGCGAATTGAAAGCTAAGCAGTGGTAATTAGAAAGACCCCCCGGGGAAAAAGAGAGATGTCTCCTACGTTACCCGTAATATGTGGAAGTATCGACGTAATTTCATAGAGTCATCCGGTCTGAATGCTACATGAAGAACATAAGCCAGATGACGGAACGGGGAGACCTAGGATGTAGAAGATCATAACATGAGTGATTCGGCAGATTTGGATTCCTATATATCCACTCATGTGGTACTTCATCATACGATTCATATAAGATCCATCTGTCTAGATATCATCATATACATCTAGAAAGCCGTATGCTTTGGAAGAAGCTTGTACAGTTTGGGAAGGGGTTTTGATTGATAAAAAAGAAGAATCTACTTCAACCGATATGCCCTTAGGCACGGCCATACATAACATAGAAATCACACTTGGAAAGGGTGGACAATTAGCTAGAGCAGCAGGCGCTGTAGCGAAACTGATTGCAAAAGAGGGTAAATCGGCCACATTAAGATTACCATCTGGGGAGGTCCGTTTGATATCCAAAAACTGCTTAGCAACAGTCGGACAAGTGGGTAATGTTGGGGTGAACCAAAAAAGTTTGGGTAGAGCCGGATCTAAGTGTTGGCTAGGTAAGCGTCCTGTAGTAAGAGGAGTAGTTATGAACCCTGTAGACCATCCCCATGGGGGCGGTGAAGGGAGAGCCCCAATTGGTAGAAAAAAACCCACAACCCCTTGGGGTTATCCTGCGCTTGGAAGAAGAAGTAGGAAAAGGAACAAATATAGTGATAGTTTGATTCTTCGTCGCCGTAAATAGGAACATTGAAAATCGAATTTTTGGAA--------TTGGAAATAATGTGATGGGCGAACGACGGGAATTGAACCCGCGCATGGTGGATTCACAATCCACTGCCTTGATCCACTTGGCTACATCCGCCCCTTCCCTTATCTAGCTAAAGTATTTTCTCTTTTTTCCATTCATCATTATACTTCAGATTAAGATCGAGATATTGGACATAGAATGCCAATTGAAAAAATGG-AAAAAAAAAGGAGGAGTAATCAGCCGTGACACGTTCACTAAAAAAAAATCCTTTTGTAGCTAATCATTTATCGGGAAGAATTGAAAAACTCAACAGG-----AGGGGGGAGAAAGAAATCATAGTGACTTGGTCTCGGGCATCTACCATTCTACCCACAATGATTGGCCATACAATCGCTATCCATAATGGAAAGGAACATTTACCTATTTATATCACAGATCGTATGGTCGGTCACAAATTGGGAGAATTCGCACCTACTCTCACTTTCGTGAGACACGCGAGAAACGATAATAAATCTCGTCGTTAGTCGTTCTACTAAGTATTCATGTGAAAAGCCTTATCTTACCTTATCTTACCTTATCTTAATAGTATTTAGACTTA----------------------ATAGTAATAGTCTAGGTAGATTTCTTT-----TTCTAGTAT-------ACTAATAATAATAAGACTTAGACTTTTCTGACTTATCTTATA--------CTATACTTCACCTAGGCACTTATCATTCATTGGCGGGGGAAAACTTTTATGATAAAGAACGAAAATTCGGATAAAG??????????
[truncated: 1,425,295 more chars]
