# Supplementary material for: Plastid phylogenomics of Pleurothallidinae (Orchidaceae): Conservative plastomes, new variable markers, and comparative analyses of plastid, nuclear, and mitochondrial data
Source: PLoS One. 2021 Aug 27;16(8):e0256126. doi: 10.1371/journal.pone.0256126 (PMC8396723; doi:10.1371/journal.pone.0256126)
Supplement: S3 File — (ZIP) [file pone.0256126.s020.zip › Pleurothallidinae.nexus]

#NEXUS

BEGIN DATA;
	DIMENSIONS NTAX=9 NCHAR=239041;
	FORMAT DATATYPE=DNA GAP=- MISSING=? ;
MATRIX
Acianthera_recurva ???????CCCCTGAATCC--AAGATACAAGAA----TCCAACAAGATAACAATCCCCCAATATCTCAA------TATATTGGGGGATTGCTATCTT------ATC---TTCAAAAATTAAT------------AAAAGTATTATCCATTTATAGATGGAGCTTCCACTGAAGCTAGATCTAGAGGGAAGTTATGTGCATTACGTTCATGCATTACTTCCATACCAAGATTAGCACGATTTATGATATCAGCCCAAGTGTTAATAACACGACCTTGACTGTCAACTACAGATTGGTTAAAATTAAAACCGTTCAGGTTGAACGCCATAGTGCTAATACCCAAAGCAGTGAACCAGATACCCACTACTGGCCAAGCAGCCAGGAAGAAATGTAAGGAACGGGAATTGTTGAAACTAGCATATTGGAAGATCAATCGGCCAAAATAACCATGAGCGGCTACAATATTATAGGTTTCTTCCTCTTGACCAAATCTGTAACCTTCATTAGCAGACTCGTTTTCAGTGGTTTCCCTGATTAAACTAGAAGTTACCAAAGAACCATGCATAGCACTGAATAGGGAGCCGCCGAATACACCAGCTACGCCTAACATGTGAAATGGATGCATAAGAATGTTGTGCTCTGCCTGGAATACAATCATGAAGTTGAAAGTACCAGATATTCCTAAAGGCATACCATCAGAAAAACTTCCTTGACCGATAGGATAGATCAAGAAAACGGCTGTAGCAGCCGCAACAGGAGCTGAATATGCAACAGCAATCCAAGGGCGCATACCCAGACGGAAACTAAGTTCCCACTCACGACCCATATAACAAGCTACACCAAGTAAAAAGTGTAGAACAATCAATTCATAAGGACCGCCATTGTATAACCACTCATCAACAGATGCTGCTTCCCATATTGGGTAAAAATGCAAACCTATAGCTGCGGAAGTAGGAATAATGGCACCTGAGATAATATTGTTTCCATAAAGTAGAGACCCAGAAACAGGTTCACGAATACCATCAATATCGACTGGAGGAGCAGCAATGAAGGCAATGATAAATACAGAAGTTGCGGTCAATAAAGTAGGGATCATCAAAACACCAAACCATCCAATGTAAAGACGGTTTTCAGTACTGGTAATCCAGTTGCAGAAGCGACCCCATAGGCTTGTACTTTCGCGTCTCTCTAAAATTGCAGTCATGGTAAGATCTTGGTTTATTCCATTTTCAAGGACTCCCAAACACACATATTAAC----------TATAACTAGAGATGAGATAGATAATGAAAGGCTTGTTATTTAACAGTATAATATGTCTTATATGCCAATGTCAACCAATCAAAATGAATATTGATTTGATTGACCAAACCTATCAGAACAACATTGAAGAAAATCAAAAGTTAAAATAAAACTAAAAAAAGAAAT--------------CTTTTTTTTTT-----ACTTTGGTATGGGTTGATGGGTTGCCCGGGACTCGAACCCGGAACTAGTCGGATGGAGTAGATAATTTTTATTTGTTGCTATAG---------AAAAAAAAGATCCCTCCCCAAACCGTGCTTGCAATTTTCATTGCACACGACTTTCCCTATGTATATATAAATCAAAAAGAA----------------AAAATAATTACATATCGAGAAGAAAGTCTAATAAAATTGACTACTCAGTCAATTTCCCCACGAATATGATGATATATCATGAT--------CAGG--ATATATGAGCATTTCAGAATACAAATTAA-------TTTTTTTTCATGAAA---ATGGAAAAAGTCTCATGAACAATCATGAATGATCCACCAGATCATTGATACGGATAATGTCCAAATACCAAATACGTTCTCTATGTAATCCGTGTAAAAGAAAAGGGATTTTTTGGAGGAAGATTAAAGAAAGAGATTGTTCTTCTTCCAAAAAAAATTCTTCTAATAATCCCGAACCTAATCTTCGCATAAAAGTGCGTACTGTACTTTTATGTTTACGAGCCAAAGTTCTAGCACACGAAAGTCGAAGTATATACTTTATACGATACAAAACCTGTTTCTTTGAAGATCCGCTGTGATAACGACAAAGATTTCTACATATCCGACAAAATCGATCAAGAATATCAGAATCCGATAAATCGGTCCAGATCGGTTTACTAATAGGATGACCCGATCCAGTACAAAATTGAGCTTTCGACAATGATCCAATAAGAGAAATAGCTGGGACTATGGTATCTAATTTCTTAGTCAGAGTATTTATTAGAAATGAATTCTCTAGCATTTGATTTCTTACTACCAAAGTATTTTTTCGTACACTTGAAAAATACCCCAGAAAAGAGAAAGAATAGTTGGGTAATTGCTTTATATGGATCCTATAAGGTTGAAACCAAAAGTGAAAATAAGATTGCCAAAAATTCACAAGATGAAATTTCCATTTATTCATCAGAATAAGAGTCCCTTTTGAAGCCAGAATCACTTTTCCTTGATATCGAACATAATGTATGAAAGTATCTTTGAGGAACCAGAAGATCCTCTGAAAATAATTACAACACACGACTATAAGATATTGTATTTTTCCATAGAAATGTGTTCGCTCAAGAAAGACTCCAGAAGATATTGATCGTAAATAAAAAGACTGTTTACGAAGAAACAGGAATAGATATTCGCATTCATATACATAAGAATTATGTAGGAACCAAAAGAATCTTTTCTTTCTTTTTGAAAAGACGTAAATGGATTTCTTTGAAGTAATGAGACTATTCAAATTATGATATTCGTGGAAAAAGAATCGCAATAAATGCAAAGAAGGAACATCTTTAATCCAACATTGAAGAATTTGAACCAAGATCTCCAGATGGATGGGATGGGGTATTAGTAGATCTGACACATAATTGAAATGTGATAATTTATCCTCTAAAAAGGGAAATATTGAATGAATAGATCGTAAACTCTGATATTTTGGTATTCTTTTTTCTTCAAGGGAAGATACTAATCGCGACGAGAATGGAATTTCCAGAATGACTCCAAAACCTTCTGATACCATTT------------GAGAAGAAAAAGAATTCTTGTGCCCCCACAATTCATTTTGGTTAGAATCATTCACCGAAGAAATCAAATATTTCTGTTGATACATTCGAGTAATTAAACGTTTCACAAGTACTAAACTAGATTTATTGTCATAACCAATAATTTCCACAGGTTCGTAAAAAATCAAACTATTGAAGCTATGATAATGAGCAAGTGAGTAAATATACTCCTGAAGGAGTAGCGGATATAGGAAGTTTTGTTGCCGAAATCTATCTTTTTTCAATCTAAATAT-CCTTGTAATACTGCCATTTAAATACATTTCTACTG-------------TAATTAAAAAAGAGAGGCACTTCTTGTGTGATGAAATGATACATAGTGCAATATGGTCAGAACGGCG-------------TATGCATATATTGTA-------TATTGTTTCTCT---------TATACTAAAAGACTATTTATAATT-----------------------TATCTTATT-----------------------------------------------TAGAATAAACTTATAAATAGAATAATAAT--------------------TCTAATAAGAA-------------TATTTTTATTCTAAGGGATAAGGGATAATTCTAATAATCTAATCTATTATGAA----------------TAGACTATACACTGTCTATACTTTTTAGACTTTTACTT-------------------TATACTTT-TATACTGTACTATGACGTAAAAAAAAAGAATGATAATCTAAGTAATTAAGTAATAAGTAAAAGATTCTAT-AAAAAGAAGAAAAAATAAAGAATATATACCCCGGAGACAGAGAGCCTAATCTACAGATCTTTTTCCTTTCCCTTTCTATCCAAATCCAATTAGGTTTTCTTTTCCTTGTTAATAGTT------AATATCACTAGA------------ATAACAATAAGAAA-AAGGGGTAAAAATCTTTTATTTTTGCAACCCAATCACTCTTTTGACTTTGGAAAAA--TGA--------------TTTTTTTATCACTATACTATTTCTTATACACATCTGTCTCCAATCCACAATAAAGAATAATTAGGATTAATAAAAAAAAAGAATCAAAGGTCCAC-CACAATTCACAAGAGAACCTTTTCCCACATCAGGCACTAATTTATTTTTAACGTATAATTAGTAATTTGATCGGGTAATCATTCAAATTAAGAAGGTAAGCTCGTTGC--TTTTTTGTCTTACTCGAATTGGAGCCATAAGGCTCTATCCATTTATTCACTAGACCCGAAATAC------TTT-ACTAAATTTGAAAATTGGAAAATTGTTCTAAAAAGAACAATTCTCGTTCTATTTC-------------------TATTATTAGATTATAATTCTTCTTTTTTCTCTTTTTCTATTCTTTTTACGACATGCTTTTTTTTCCATTCATTACCGTTCAGGATCAGTCGCAGTCTTATAAACTCTACCAATAGTCTAGACGAATTCTTTCATCCAAATGTGTAAAAGATCATAGTCGCAATTAAAAGCCGAGTACTCTACCGTTGAGTTAGCAACCCGGATAAATATGATCAATATGAAGTGTAGATATGATCGAAAT------AAAAAAAAAATCCAGCAAACTCATCCATTTTAATAAAGT-----AAAGAGCCAATAGGGAATGGGGAAAAAAAGATCTATTTA-------------TATACGATATCAATATACGATTATATCGATCAAATTATATTTGTTTAATACGCCATTGTCAATATGAATGGACTTTTTAGAAAAAAAAATTTCT------ATAAATTATATAGAAATTTGTGTTGAAGTTGAATTAGCACAACATAAAAAATCAAACTTTGAGCGG--AAAAAAATAAGG-----AATAAGGAAAAGGTAGAGATAGAAAAAATAGCGGCTTTCTTTAATC-----------------AAAAAAAGAAAGGTACAATACAAATACAAAAAGAAAGATTACCCCCCTTTTTTT-----TGGGGGGTTCCACAAAAAGAAGAAAGAAAGAAATACGAAGAATAAAAATAAGAATAAAATAAGTATGAATAGAACAATAAAAGAAGAAACTTTGAAGAAAAAATTAAACAAAGA-TAGGTACTAGTTACCC-------TATCCTTTTTTTATTCATGATTCTTATTTTCCCTTTCTTTTTTTATCAAAAGAAACTCGAAATTCTTTAAAGAATTCTGCCTTCCTTAAAATATCATAAACAGTTCCTGTGGGTTGAGCACCTTTTTCAAGGAAATATAAAATAGCAGAAACATTTGAATAAGTTTGATTTTTTATCGGATCATAAAAACCCACTTTTCGAAGATCTCTTCCTTCTCTTCGGGATCGAACATCAATTGCAACGATTCGATAGATGACCCATTGGGATAGATATAGATAAAAAATGCCCCC-CTAGAAACGTATAGGAAGTTTTCTCCTCATACGGCTCAAGAAAAAATGATTCTAA-----TTTATAGAATTTAGATTTCTATCTATCTATCTAGATAGAAATAGAAAGAGAAATGGATCCATAAAGAATTAGACTGTAATTTGAGCC-TTTTTTTTTCATTC--------------TTTACAGAAAAAGAAATTTCATTTGTACTCCTAACTCAAGTTGGGTAGTTTTGAAAGAGTTCGAAAGGAAATCCTTAGAATTTCTTGAGCTGTCTCTAACCTCTTTTTTTGTCTTCTTTCAGATCTATTTTTTTTTTTTACTCATTCTGATCCAATTGTTGAGACAAGTGAAAATAGTGTTTCCTTGTTCCGGAATTTGTTGTCTTTGCTTTACGTTTTGTGAAATCATTGGGTTTAGACATTACTTCGGTGATCCTTACTCCTTTTCAAAAAGGCAGCAACATACCTTTTGTTTTTTGTTCTTTCTACGGAAAAGGAAAGAATCATACGAAAGATTGATTCCTTTGTGATACACTCTTGATCGAAACAGTTTGAAAATTTCGACAAATTTGA--TTTTTTTTCATTTCCAACTTATTCAATTTTTAACCTCTCCATT-TATCT------------------AT---------ATTTAGATATTGATGATCTATTTACAAAGTTGGTCTAACTTATTGATTGTCACTAACCCTAGATTATTCCCCCGATAAATGAAAATAAATCATTTTTGCTCGAGCTCCATCATATGCTATACCTTTTCTATACCATTAGTATCTTT------------TATTTATTTAGCAACC--------CAAGACAAATTAAATCAGGTTACTAGCAGAACAAACTATGTCGAGACAAGAGCATCTTCATTCGTATAGAAAATGGTGGATGTAAGAATCCACAGCCAATCATGTCCTTCAAGTCGCACGTTGCTTTCTACCACATCGTTTCAAACGAAGTTTTACCATAACATCATCCCTCTAATTTTATT--TTTTATTTTAATTTGGAACCGTATGCAATTGATTCAATATGGAATCCTGAATAGTCATTGGCTGAACCGATACATAAGAATCTACACTTATAGATAAGTGTTTATCCGGAAAGGATTTCACTTAAAATTATCCCAGATTTTATCATATGAATAATATCACATGA------------------------------------------------------------------------------------------------------------------------------AAAAAAAATAGATGATTCTAAGAATCATTCTTAGAATTCATAT----TGGATAACATTGT------ATCCAACATTAAACCATTAAACAGAAAATTGTTGAATG--AAATTTTCAATTTCAATAGAGAAGAATCTTTCGTTTCTGATGCAAACGATCTGGGACGGAAGGATTCGAACCTCCGAGTAACGGGACCAAAACCCGTTGCCTTACCGCTTGGCCACGCCCCATTTTTATTTGGTCTAAGAAAAACTAAGATAAATATTGGTTATTCGTCAATAACCAACCAAAAGAAATA-TAGGACATGTTGTCGCTAGGATTCAACACAATAGATATAGAATCAAAAAGATTAATTGATCATTACTTAGAATTGAATTAATATATTGTATGAAAATAGAATTCCTTGTATTCTTATTTGATTGGAGAATGTAAGGAAGGATTCTTGATTGGGGAGAAGTCAAATAAAAATAAAAAGAAGAATTTATTTATTTTATCTGTCTTTTTATTTTCAAATTTTCCTCAGAAAAACAACTCAATACAATCTGATAATTTATTATCATTTCAATTTAATTTGAATCTTTAAGAACAAGAAAAG--AATATTTGTTATGTTTAATATCTTTAGTTTAATCTGTATCTGTCTTAA---TTCTACCCTTTATTCGAGTAGTTTTTTCTTCGCCAAATTGCCCGAGGCTTATGCCTTTTTCAATCCAATCGTAGACGTTATGCCGATTATCCCTGTACTATTTTTTCTCTTAGCCTTTGTTTGGCAAGCTGCTTTAAGTTTTCGATAAAAATGATTCTATTCAATTCATAAT------------TTATTCGAT--AAAAAAAAGATGAGATT--TTTATTCTGAAAATTAATAAGATCATAAATAAGATTCAGATAAGTCTGGACATTAGAAACCCTCGATTCAAAAA-CAAAAAACGAAATTCTGGTATTTTA-------TATTGAGATTGAATTTGAATAGTTGAA-TAAGGGAAGGAGGACGATGATCTTTATCTTTAATCAGCTAATCAGCTTATTTATTTTGTTC--------TAACCTTTACTTGAAAAGATCCCATAAAATATCT---------AGTTATAGATATGGATATGGCAAGAAATTTTTAGTAACGAAAAAATACGAATTTTCATCT-------------TATTACATTATAAAGAAATTCGTGAAAATAAATT------AAAAAAAAAACTT--CCTTTTTTTTTCATCTTTAGAGCATCATATCAAAAGAGTTTATAGTGTGTGTCGTAAAAAAGGTGATCTATTTCCTTAAAAAAAAATGATCTTATCTTATCTTATCTTGGAGATTTGTAATGCTTACTCTTAAACTATTCGTTTACACAGTAGTAATATTCTTTGTTTCTCTCTTCATCTTCGGATTCTTATCTAATGATCCGGGGCGTAATCCTGGGCGTGAAGAAT------AAAAAAAA--GAGATGAGATTCATTTTTACTT-TTTCCTTAATTTTTT-TCTAGGTAAATGTCTAAATAAATGGAATAG---------ATCATAGATAAAGATAAAAGATTAATAAAATAAAATAATCGAGATTTCTTCCAATTATAAAATATCAAGTGATCAGGGGGTCGGAGAGAGAGGGATTCGAACCCTCGGTACAAATTATTTGTACAACGGATTAGCAATCCGACGCTTTAGTCCACTCAGCCATCTCTCCCCATTCCAAATGGGAAATTTCTCATGTGATTGAACATGTGAAGTCAATATTGAGAGAAATTCTTAATTTCCTTCGATGATTCGAAACATATTTCT-------CCAATAGACAGAATACCTTA----------CTTCTTTTAGTTTGT------ACAAAAGGTTGA-----TTTCCCCGGCCTGGTTAAGTATAAGTACTGGCCCGGCCAGTACTTCTTTTGTTCCGACGAATAAAAATTGTTATTGAAACAAGAAGAATCATTTTCATTGCCATTCCTAATTACTAATTATTAGAACTAATTACTAATTATTAGAAATTCTATAAGAT--------TAGAATAGATAGATTATCTTATAAATTCTT---TAAAAAATTATCTAGATAC------------------------------TAGATCTAGATTAATA--------------------------------GA----------ATGAATCTAGAATAGAT-TTCTATATTGAAATTGAAACATAAAATATAAAAATATATATGAAATATAAATATAAAAAAGATAAATATAAAATAGAAATATATATATATAGATTCTATATTTCTCCTATATTTATCCT------------------------------------------------------------------------TACTATATTATAGTACCTTATACCTTAATATAGAATCTAGTAATTCTAG------TATATAGTAATTCTAGTAAATTAGAGTATTTAGTCTTTCTAGTAAAACTTTATAGTAAA--AATAGTAAAAGTGTAAGTGTTCTAGTA---ATACTATTCTAGTATATAGTTAGTATATAGTAATTCTAGTA-TATAGTAATTCTAGTTCTAGTATATAGTAATTCTAGTACTACTATTTTTACTACTATTTTTTATTTTTCGTCTTT-ATTTTCTTATT--------------CTTAAGTAGAAAAAAAATATAAAATAAAATTCGC----AAATTCATTCAAGCTTGAAAGTTTGAGGCCCAATTTACCCGAATTAAGAAAATCTGGCGGTTCAAGTGAAGGGAGATTAAAAAAAAA-----------------ATACTTATGACTTTAGTACACTATTGAATTTTGACTAAACTTTTTGCTATTCACCTATTCTTTTTCAAGTTTTCAATTTCGCCCGCGGCGGAACAAAATACGTGTTCATGTTGTAATTTTCATGATTCTGATGCTATCTTGACTGCGTATAATTACTTTGTTGGACAAATGATTCATTTATCATTTATATCTAATAATGAATAT-TAGCGGGTATAGTTTAGTGGTAAAAGTGTGATTCGTTCTATTAACAACTTCAATAGTTAAGGGGTCTTTCCA-----TTTTTTTCATATTCCG-ATTCCGATCAAAAACTTTATTTCTTAAAAAGATTGAATCCTTTACCCCTCAATAGGACATTTGAGGAAAGAATATACATTCTCACGATTTCTATCCAAAAAGCAATCATAATTTTAAT--AAAAAAATTGGATTATGGAGTCGAGAAGCATAA-TTTTTTTTGATTGGTTCAATTCTTCCAATTGAATGAGTATGAATAAAGGATCTATGGATGATAGTACAAAACTTTAAATCGTAACTAAATCTTCAATTTTTGCGCTGAAAAAGGGTAAGATCGAAGCCAAATAGCTATAAAATGATGGTTTTGGTTTACTAGAACCCTCGG-GTCTTTTTTCAGCTCGGTAG--AAACAAAATTATTTTCCTTAGGATCCTACGAGTAGAAAAGAAATAGGGAACGAAGTAACTAGACTAGAGACTAGAAAGATTTGATAGAATCCCC---------CTCTTCTATAAGGATCATCTAAAAAGCAAGTAGCTTTAGATGCATTC--------GTAAAAAAAGCTGACATAGATGTTATGGATCTCA-TTT--TTTCTCTG-GTGGGAATATATAGATCTTCCATAAAGGAGCCGAATGAAATCAAAATCTCATGTTCGGTTTTGAATTAGAGATGTTAAAAATGATCAACCAACGTCGACTATAACCCCTAGCCTTCCAAGCTAACGATGCGGGTTCGATTCCCGCTACCCGC--TATATATTCATTCCTTAATTTCATATGATATACAGATTAGATGC-------------------ATCCT--------TATTTTTCTTGTATTCCCTAAATCCCTCTAATCC-------TTTTTTTAT-----GAAAAAAAAAAGAATACGAAAATAGGAATGAAGGGCGTCCATTGTCTAATGGATAGGACAGAGGTCTTCTAAACCTTTGGTATAGGTTCAAATCCTATTGGATGCAA-TTTATTTCTATTCTAGATAGAG---AGAGAGAATAGAGAGAATAG--AAAAAAAAGAATAACTATAATAACTA----------------------------TAAAGGATAAAATACCTTTTTTGAATGATTCGAATCAGAAATCTTTATCAAGGATTTATCTTAATTCAGTTTATCAAGGATTTATCTTAATTCAGAATATAATAAAAACGATCCATTTACATTTATGTTTGTTCCTGAAGTAGAAATAGTTCGATCTGTTCCTGAATAGCTTCTCTCAAAAGGGTTTCAGCTTCTTCGGTGAATATCTTGGTAGAAGATAGAATTTCTTGGAATTTAGGTTTTTTCTTTGTTAAGTAGGTACGTAATCCAATGAGAAATTTCTTTATCTGTCCAATATCTAACGCATCAAGATATCCATTCGTTCCGGTGTAAATAGTAGCTATCTGGTCTTCCACCGCGAGAGGGTCTGATTGGGATTGTTTGAGCAACTCACGTAATCGTTGACCTCTTGCCAATTGATTTTGAGTAGCTTTATCTAGATCAGAAGCAAATTGTGCAAAGGCTTCTAATTCTGCAAATTGAGCTAGTTCCAATTTTGATTTGCCAGCTACTTGTTTCATGGCTTTAATTTGAGCTGCCGATCCTACTCTTGAAACAGAAATACCTACATTAATAGCAGGCCTGATTCCAGCATTGAATAGATCGGCAGATAAGAATATTTGTCCATCTGTAATAGAAATTACATTAGTAGGAATATAAGCCGAAACGTCTCCAGATTGAGTCTCCACTATTGGTAAAGCAGTCATACTTCCTTCACCTAAACGATAACTTGATTTAGCGGCTCTTTCCAAAAGTCGTGAATGCAAATAAAAAACATCTCCTGGATAAGCTTCACGACCGGGGGGTCTTCTTAATAGAAGAGACATTTGACGATAAGCTTGTGCCTGTTTGGAGAGATCATCATAAATTATTGAAGTATGTTGTTCACGGTACATAAAATATTCAGCCAGAGCCGCTCCCGTATAAGGAGCGAGATATTGTAATGTAGCAGGTGAATCTGCTGTTTCGGCTACCACAATAGTGTATTCCATTGCCCCTCCTTCCTGGAAAGTAGTCACTACCTGAGCTACAGAAGATGCTTTTTGACCAATAGCTACATAAACACATATCACATTTTGTCCTTTTTGATTGAGAATCGTATCTGTGGCTACTGCTGTTTTACCAGTCTGTCTGTCTCCAATAATTAATTCTCGTTGCCCGCGTCCTATAGGGATCATTGAATCAATAGCAATAAGTCCCGTTTGAAGGGGCTCATATACGGAACGTCTCGAAATAATACCTGGGGCAGGAGATTCAATTAACCGAGATTCAGAAGATGAAATTTCACCTCTCCCATCAATAGGTTTAGCCAGAGCATTTATAACACGACCCAAAAAAGCCTCGCTCACAGGGATCTGAGCGATTCTTCCTGTTGCTTTTACAGAACTTCCCTCTTTTATCATCAAACCATCACCCATTAATACAACGCCAACATTATTTGATTCCAAATTCAGAGCAATACCTATGGTACCCTCTTCAAATTCTATTAATTCACCTGCCATTACTTCATCAAGACCATGAATACGAGCAATACCGTCGCCCACTTGAAGTACGGTACCGGTATTAACAATCTTTACTTCTCTCTTATATTGTTCAATACGTTCGCGTATAATATTACTAATTTCGTCAGCTCGAAGGGTTCCCATTAGTATCTCTTTTTTATTTTTCGGAAGGAAAGGGAAAAAATAATACCTAAACTCTAAACTAGAGTAAAAAGGCTAATCAGTTATTTCTTCCACGGACTCGAGGATATCAATATTAGCACTGATGGTACGAAAATGTAATTCGCTAGTCAAACAACTATTCAAAGTTCCTAGAGCTTTTTGTAAGGCTTGTTGCAAAACTTGTTGTCGGACCTGATTAATTGCTCTTTGTTTTTCAAAAAAAAGAGTTTCATTTTTGTAATTTTCTAATCGTTCCAAACTATTGCAAGTAGCATTAATCAAATTTAATTTTTCTCGTTCTATCTCAGAGTATCCATTCGTTCGATACTCATCTGCTTCGATTTCCACTTTCCGTAATCTAACCCGAGCTCTTTCGAGCTGTTCAATGGCTCCTCTACGTAATTCTTCTGAATTTCGAATAGTACTCAAGATCCTCTGTTTTCGCTTATCTAATAAATCATTTAATGAAAGTAGATTATCTTTCCATTCATTTCACAACTAGAATATCTCTTCCCGAACCAAACATGAATCTTTCGATTCATTTGGCTCTCACGCTCAATTGTTTCTTTTATCTTTTCTTTG------ATTGATGGGCATTCCCATATCTTTGAACGGAATGAGCCTATCCTCTCTTTTCTGTTCGTATTCAAAGATATCGAAACTGATCTAACATCAGAATC-------TTAAGAGGACTCTTCAGACCAGAC--AAAAAAATTGTCAGCAAAGTTGTTTCTTTATTTGTTCTTTATTTACAACTG-------ATTTCC----AAAAAGAA----AAAAAT-----ATTTTCAA--GAAAAGAATTCTATTCTTTCTT----------CTTTATAGGCTATGATAAATTAGATGAAAATTCT-----AATAGAATAGAAATAGAATTATGAACTTCATTACTTCATTCTCATTATTCTTAGAATGAGATTTCGA-TTTTTTTCATCCAAAGAATTTTC-TTTTTTATACAAATACAATACATAGGTCGTCGATTCGGCAGTGGATAAAAAAGGGGGACCCATCTTTCCAGTTAATGGTTCAAATAATTTTATCCATATGAGTGTTCTACATCGGATAAATTCCCAATTCTTCCTTTTTTATCATTTTTTAAACCTTTTTTTTTAATACTAACGTAACGGTAGAAAGAGTACCATGCTATGCTATGCTGTGCCTGGACTTCAAACAATTTATCTTTAACCATGTAAAAGACCTCAACATTATTGGTTGATAGAGAAGAGAATCAAAGTTCATTTACCAATTAGTCACGAAATGCTATGGTTCTTACATAGGATTTCTGAATAAAATCCAATTCCTAAGTAATTCGTCGAGATTGTGCACCCTTTGTTCCTATTTCTGCTATATTCTGCTAT--AAAAAAGAATACAAAAAT------AAAGTGCAGTCGGTGAAATCCAACCTATTCTTGAAATATACAACTCGCACACACTCCCTTTCCAAAAAAAATCAATACACCCAGCACTACGCTTAGATTTATTGGATTTGTTGCTAAAATATCGGTATTAAACTCGAAACTCCCAGCGGATGACCAGTGCTCCACGGAAACAAAAGAATCGGTTAGATTTTTCATATGCTCTCC--------CTT------------------ATAGATAGGACTAACAAAGAACAGAGTTCTTTTTGTATCACTCCGCTTATTATTGT---TAATGTTAATGGAATTTAATAATTATAAGATTTCTTAGTTATGGTTATGTTTTTCTTCTTATTTTTTTTTTTATTCTACGAGGAAATTAAACATTAAACAAAAGGATTTGCAAATAAAAGAGCTAATGCCACGACCAGTCCATAAATTGTTAAAGCTTCCATAAAAGCCAGACTAAGCAATAAAGTACCTCGTATTTTACCCTCTGCTTCTGGTTGTCTCGCAATACCTTCTACGGCTTGGCCCGCAGCAGTACCTTGACCAACCCCAGGTCCGATAGAAGCAAGTCCTACAGCCAATCCAGCAGCAATAACGGAAGCAGCAGAAATAAGTGGATTCATGGTAAAAGTTCCTCGCACC-AAAAAAATAAATGGTTAATGATACAACCAACCAAT-GAATTAGTACTTAATTTA-------------------CTTCTTTTTCTACTTCTACTTTTACTACTACACTTC-----TTTTTTATTTTTTGATCTTTATCACTAAAATCCTAAAATCTATTAGGTCGAAGTAGCTAAAAGCTCCAAATGGAATTCATAATATTACTGAATTGTAAGAACTCGTTCGATATACCGTTTTT--------------CCTTTCTACCTT-ATGTCAATATCTA-TGTCTACGGTTTTAGTCATTGCGTTTCCTTGTTTAGAAACTATTCTATTCTTTCTCTTTCATTCAATTCATAATAACAGACAAAATAGAAAAAAGAC--------------------------GTTGGCTAGAAAAAAAAGAGATAGGGGTAATTACTATTAATTACTATACTAACTAGTAAATAACATATCCTTTTATTCTTCCATAACGTAAATCACCTGTACTTTTGATTCTATTAAATCGTATTCTGGAACCATTATTCGAAACATACATAATGATTCATACTCATAGGCA--------TTACATATACATATATGTAGTAGGATTCCCAACTCTTCTTTCCTTTATCTTACAAATTGCAAATTCTGCAATATCATCTATC-----TTTCTTGATATATACATACATGTAGCTATTTGAATTTTCTTCTACAATCCAGTGGATTATATTGAACCCCCCGCATTGCTTGAATTGGGATAAGCTTAAAAAAATACTATTTCGAAAGTTAGTCAATGATGACCCTCCATGGATTCACCTATATAAGCCGCAGCCAAAGTTGCAAAAATAAGAGCTTGAATACCACTTGTAAATAATCCAAGAAACATGACAGGTATAGGAACTACTGAAGGCACTAAAGAAACAAGAACAACAACCACTAATTCATCAGCCAATATATTCCCGAAAAGTCGAAAACTAAGAGATAAAGGTTTTGTGAAATCTTCTAGAATATTAATTGGTAAAAGTATTGGAGTTGGTTGAATGTATTTCCCGAAATATCCCAATCCTTTTTTGCTAAGACCCGCATAGAAATATGCCACTGACGTGGGTAAAGCTAAAGCAACAGTAGTATTTATATCATTCGTGGGCGCAGCTAACTCCCCATGAGGTAACTTTATAATTTTCCAAGGTAAAAGAGCACCTGACCAGTTAGAAACAAAAATAAATAAGAACATCGTTCCTATAAAAGGAACCCAAGGACCATACTCCTCTCCAATCTGAGTTTTGCTCAAGTCTTGAATAAATTCAAGGACATATTCGAAGAAATTCTGACCGTTGGTCGGAATGGTTTGTGGATTCCGAACAGCTATGATTATTGAACCTAATAAGATAGCAATTACAACCCAAGAAGTGATAAGTACTTGGGCATGAATTTGTAAACCTCCTATTTGCCAATATAAATGTTGGCCTACTTCTACACCTGATATATCATATAACCCTTTGAGTGTTTTAATGGAACATGGTATAACATTCATATTGTCATTGTCCTCTAACAGAAATCGAACTTCAAAAAAGTAATTATTTTGATTCAACCATCTCTTTCTCAATTCATCTATGTTCATTCATGAATTTAAGTTATGAATCATATATTTCGGATACCGAGAAATCACAT---AAAAAAAATACCAATCATTTTATCTTTTAAATATTATTCGATAGTCAAAACATAGTTCAAACTCCAAAAGATGCAAACCAAA-ATAGTAACAATCAAAGAGAGTTCGCCAAAAACAAACTAATCTTCTTCTTTCTTCTTCTTAATGATAAGAGTAATTATAAGATAATCAACCAT--------TTTTTATATAACTAGAACGGCCCTCACAAATTGCAGATACTAATTTGGTAAGAATCAATCGAATTGAAGCTATAGCATCATCGTTGGCTGGAATAGAAATATCTGCAAGATCTGGGTCACAATTTGTATCGATTAAACAAATCGTCGGAATACCCAAAATGATACATTCTCGAAGAACCGTATATTCTTCTTGCTGATCAACGATAATTACAATATCGGGCAATCCCGTCATATATTTGATCCCACCCAGATATGCTTGCAAGGTATATAACTTTCTCTTCAACATTGCTGCATCTCCTTTGAGGAGACGATTGGGTTTCCCCATCTTTTGTTCTGCTCTTAAGTCCCTGAACTTCTGAAGTCTTGTTTCTGTAGTAGACCAATTCGTTAACATACCACCAAGCCATTTTTTATTAACATAATGACATCGAGCCCTTATTGCTGCTGATGCTACTAAATCCGCTGCTTTATTTTTGGTGCCAACGATTAAGAATTTTTTTCCCTTACTTGCTGCATCAAAAACTAAATTGCAGGCTTCTGATAAAAAACGAGCAGTTATAGTAAGATTTGTAATATGAATACCTTTACGCTTTGCAGAGATGTAAGGAGCCATTCTAGGATTCCATTTATTAGTACCATGACCAAAATGAACTCCCGCTTCCATCATTTCTTCCAAATTGATGTTCCAATATCGTCTTCCCATTTTCCCACACTTTCTCTTTTTCTTTTTTTTTTTTTTTTCAAAAAGATTCAGTACCCTGTGAAATAAATAATTGTTCCGACGGAACCTTCTACCAAGATTGACCATTGATCTACGACCCAAACCATGAATTTCATTC---TTTTTTTTATTTCATTGATTACGAACTCCATAATTGGACCAGATAGTTAAAGTAAAAAGAATGAACCTCTTGTTAGGAATTAGTAAATTACATTATGTAAATGATTGATCTGATATCTCATGG-------AAAGTGTTTGGGGCACAAGAACAAAATAATTCTCTATGGTATAACAAAATATCTCTCATTTCCAACTCAAATAGATTATTCCTTTTTATTTTAAAATGAATATTTTTGTCTTGCTTTGAACGATGTACTAATTTGTTAAATCCGGTACCAACCGGTATAATTCCCCCCAGAACAACATTCTCTTTCAGGCCTTTCAACCAATCAATACGACCTCGTAGAGCAGCTTTTGCTAAAACCCGAGCAGTTTCTTGAAAACTCGCTTCGGATATGAAACTTTGAGTATTCAAAGATGACTTCGTTATTCCCAATAAGATTGCCCGATAACAGATCGCTTCGTCCAAAACGCGCCCTGCTCGCTCTGCTCGCAACAATCCAATAAATTCTCCAGGTAAAAAAACATTAGACATTCCATCTTCTGAAACCAAAACTCTTGATGTTACTTGACGTACAATAATCTCTATATGTCTATTATGGATCTGTACCCCCTGAGATCGATAAACCTTTTGGATCTTATTAACCAAAGAGATACGACTTTGGGCTATGGTTAGTTCAGCTCCAATCAAGAATTCCCAGGGGATCCCAAGAATCCTTCGGATACGTTCGTCCCAACCTTCAACTCTTCTTTCAAGGTTCATCGATATTGAATCAATTGAACGAACTTCTAAGATTTGTTCCACTTTTGGAAGACCTTGCGTTATGTCACCAGATCTCGATTTTTCATATATAAATGTAATTAATGTATCTCCTTCATAAAAGGTTTCCCCATAATGGCCATGAACAGTTGCTCCTGGAGTGACCAAATAGGGTTTAGCTGATCTTATAACTAAAGAGTCAACATGAACAATGAAAATTTGACCAGATTTTTTTATGCGTGATCCGTATTTCAATAGACATACATTTTCACAAAGGAATTGTCCAAGACTCATTATTGTCCATGCCTCTTCACAAGAATCGTGATGGAGAAAATACCAATTCAAATGGAATGAATTCCAAATTAGGTTACTGCATGGATCGGGATTATAAATCCTACTATTTTCATCTAGGAAACAGTATTGAAATGGAAGTACTTGAAGTACTTGGAAAGTCTGTTGAAAATTTTCAAGTAAAAAATCTTTCTTTAAAAAGACTTGATTATAAGTTTTTAAATAGTAAGATGAACGAAAATTTACTATTTTAGGTACAATAGTACCTAAAGGACCCAACAAATCCCTAATTGGAGTCATGGGATCCGATTCTTTTGTCGCATTAGTATATCTCGAAGTATTGAAGGGGCCAATTCGAGAACTATTGGATGATGACAAAATTAGGAAAGATTGGCATTCATTATTTCGATTCAACAACGTACCAAGAGTCCCTTGATGTTGGGGAAATAATTGAATCTTCGTCTTGGAATCAAAAGGATTTCTATGTATACAATCTAATTCATTATTGAAAATCAATCCTGAACCTGCCGTATCATATCTTTTTTCGGTATACGAAATAGTGGACTTTACTAACTCAATTCGAATGAAATCACGAAGCAGATCATTTGCCCTTATTTCAACAAAAGAAGCATGAACCTCTTCTTCTATAGAACTCTTTTTTTCTTGGTCCCAAGTCAATACTAAGCAAGCCCGAACTAATTGAATACTTGTGTGAGAAATTCCTCGAATTGACTTGCCATTTCCATAAAGTATATAATTGACAATTCGAAGTTGGACATTATCTTTTTCCTGCAAGAGATCCTGAGAGAAAAGTGTTGCTAAATTTATTCCATCAGCTATTTCATATGTGACTACGGGTCGAACCAAAACAAAATATTTTTTTTTTGTAGGTGTAATGCGTTGGACATAGATCCAATTTTTCAATTTTTTTGATCCTTTAGAATTTTTTTTTCCCATTACTGGTGGTATCAAAATGCCACTGTGCCTAGATATTTTATCCACCTCTCCAGAAAAATGAATATCTCCAGAAAAGATTTTAAGTTCCATACTCTTTTTTTTTCTCTCCACTCGGACTAATCCACCTACTCGACTTCTTGTATTTATATTTAAAGCAAGTCGTGTATCTACTCCAATGATACTATTGTTCCGTACCATTATGGGCGAAGATCCGGGTAAGATATGCACTTCCTCGGGAATGAAAAAAAATCGATCTACTTTCATTTGCATTTGGTATTTCGGACTCAATTCTTTTACTCCTCGATACTCAATCAAATCCTCTTTTTTTACAATTGAATCTACTTCGACAATCCCATATTTAGTAATTCCCGAACTGCTTCTTCTGTATCGTGGATCATCAAAATAAGCAAGAATACTATTTCTACGTAAAATACCATTTCTAGGTATTTTAATCGAAATACCAAAACAGGGTATTAGTTTCTTTTCTTGTTCTTGATCATATTGTAAGGGAATAACGAATCTATTTCTTCGCTTTTTCGCCAAGGAATTCTCTTGACGAATAGAAGTAGAAGACTCTATTAGATTCCAATGACCCTTGGATATGATTCGATAAGGTTTTGAATAGTCAAGAATTTCCCTATCTTTTTTACCAAAAGTATCCAACAATTTATGTCTTACTTGATCATTAGTCAGTGAGAGATCAAAGATAGATCTTTCTTCGAGAGAAAAAGAATTAGCATTCATTTGATCTTGATCCTTGTGGAGTGAAAAAGACACTATATTGGATCTGCATAGACCTCCTGCTAATATCCATAAATGACTTGTTTTTGGTAATAGATGAACATTACTATATGGATATTCGGGCGCATGATAGCCATCAGTACTCCAGTGCATTTCTCCTTCTGACTCAGAATAAATATGTTTTTGAACCCTCTCTTTAAAATGAAAAGTGGACGTTCCGGCACGAATCTCGGCAATCACTTGTTCTGATTCTACATATTGATCATTTTGAACTAAAATCAAACTTTTTGTTGGAATATTCACATTATGTAGAATATCTCGACTCTCTATAGTTACATACAAGTCTATAAAACATAGAAAAGCAGGATGCCCATGACGGGTACGTGTGGGATGAACCAAATCCTCATCAAATCTTATTTTTCCGTTAGAGGGAGCTCGTACATGTTCGGCAGTACCACCCGTGAATACTCCGCCGGTATGAAAAGTTCTTAATGTTAGTTGAGTCCCCGGTTCCCCAATTGATTGACCCGCAATAATGCCTACAGCTTCTCCCAACTCGACCAGATCACCATGAGTAGGACTCCGGCCATAACATAATTGACAGATCCAAGATGTACTCCTGCAAGTAAAAGGGGTTCGAATATATATTGGGTGTGCTCGAAAGGTTATGAATCGATTAACAAGTCCAATTCCAATATCTTTATTTCGAGTGGCAATGCATCGTAGACCAATATATAGATCGTCTGCTAATACACGACCTATTAGTGTTTGGACAAAAATCTTTTCCGTCATCCCATTTTGAGGACTGACAGAAATACCTCGGATAGTACCACAATCCGTTCTACGTACAAGAATGTGTTGAACTACTTCAACAAGTCTACGCGTGAGGTATCCAGCATCTGATGTTCGTACCGCAGTATCTACAACTCCTTTGCGGGCTCCGTAGCAAGAAATTATATATTCTGTCAAAGAAAGCCCTTCCCTTAAATTGCTTTGAATGGGTAAATCAATCATTTGTCCTTGAGGATCCGACATTAATCCTCTCATACCTACTAATTGGTGTACTTGAGATGCATTTCCTCTAGCCCCCGAAAAGGACATTAGATGGACTGGATTAGAGGGATCAGTCATCCGAAAATTAGGATTCATTTCTTGTCGCAAATATTCACTTGTAGCATACCATATCTCAATGGATTGACGTAATTTTTCTACCACATGTACATTCCCAGAATGATGGTTTTTCTCTAAAAGAAAACTTTGTTGTTCAGCGTCTTGAACTAACCATCTCTTAGAAGGTATTGTTAAAAGATCATCAATTCCTAATGAAATAGATGTAGCAGTGGCTCGCTGGAAACCCAAAGCCTTCACTTGATCCAGGATATGTGATGTATATGCCATTCCGAAATGATCTATTAATCTGCTAATAAGTCGTTTCATAGCAGTTCCATCTATCACCTTATTGTGAAAGACCAGATCGGTCCGTTCTGCCATAAGGACCTCCATATTCTGATGAGTAAGATTCCACAATGGGCCTGGGTCAATGATTCGAAAACTTCCTTTCCTCAATCTTGATTCACACAGAAATTAAGAAATTATGATACCGGTGAAATTGGCGAGACCCGAATTCCCACGAGTATGGGCATCATGAATAGAATTTA------------------TTAGTTTTTATATAGAGCATGAGTTAGATAGCCTATGAGTAGGCCCGCCAAAACCCCTGTATAGCTTCTTCTATTTCTCGATAAAAAGAAAGATGACCGACAGTAGTTCGAATGTATATACAACGTATTTCTTGTTTTACACTTCCTATTATTCGATAGTTCTTATAAATCTCATTATAATTACCAAAAGATTCATATTGAATTTCGATGGGAACTTCTCTTGAGCCAACGACGCGTTGATCTAGTCTCCACCGGAGCCACAAAGGACTATCTAAATGGATTCGTTTCTGCCGATAAGCTCCAAGTGCATCATAAGAACTAGAAAAATACGGCTCTTTTGTATACTTAAAGTCATTCTTGTAAACTGTTTCATTTTTATAATTTATGCAATTAGAATTATATTGATTATACCTATTTGCACAAATACCTCGAGGATTTCCGATCGTTAATACATAAAGTCCAATAAGCATATCTTGAGTTGGTACGGAAACGGGATCCCCGATAGCTGGAGACAAGAGATTCATATGAGAAAACAGAAGTAAACGAGCTTCTGCTTGAGCTTCCAAAGATAAAGGTACGTGAACAGCCATTTGATCCCCATCAAAATCTGCGTTGAAGCCCTTACAAACTAATGGGTGTAAACAAATAGCACGCCCCTCCACTAAAATGGGTTGGAACGCCTGTATACCTAATCTATGCAGGGTGGGCGCTCTATTCAACAATACAGGATGCCCCTGCATCACTTCTTGAAGGATTTCCCATACAATGGGTTCTTTTTCCCGAATTTTGCTTTTAGCAATCCCTGTGTTAGAAGCAACATCTTGTCTGATTAGACCATGAATTACAAATGTTTGGAAGAGCTCTATTGCTATTTCTCGAGGTAATCCACATTGATGTAATGAAAGCAAAGGACCCACGACGATGACGGAACGCCCCGAATAATCGACCCGTTTACCAAGCAGAGTCTCACGAAATCTTCCTTCTTTGCCTTCAATTACATCAGAAAATGACTTGTAAACTTTATTATGACCATCTCTCATGGGTTGTCCGCGGATCCCATTATCAAAAAGTGTATCCACGGCCTCTTGTACCAATTTCTCCTGACACATTACTAATTCCCCTGGTGTAGATCTACTTGTTGCTAATAGATCGGTAAGAGTATTGTTCCGATAGATGACTCTTCTATAGAGTTCATTAATATCCGAACTCATTAGTTTACCCCCGTCTATTTGAATGATTGGTCTCAACTCAGGAGGAAGAACTGGTAATAAGCACAAAACCATCCATTCTGGGTTTACATTTGTTCGAAGAAAATGTTTAGCTAATTCTATGCGCCTAACCAAAAAATCCTTTCTTCTTCTAATTTTTTTATCTTCCCATTCATTTACTGCGGACTCTTCATCTCCTAATTCCTTCCATTCTACCAAAGAATTATCTGTAATAATTCGCAAATCCGAATCGGCTAATTGTTCTCTGATAACACCTGCCCCCGTAGAGATTTCTCGTTTTCGAAATGTCTCGAAACCTTGAGTAGTAAAAAAGAGTGGGATGCTGTATTTCCAGGATTGGATTTCATATTCGAATGAACCTCGTAATCGTAAGAAAGTAGGTTTTTTAGCTATGGACCTAGCAAAATAAAAATCGAGATAGGTTCCTATAGTATTTAGTATTGGATTCCCCCCCTCACAATCGGACGTGAAGGTTTCCTCTCATCCGGCTAAAGTAGTTACACCAAATAAAGAAAGGAGTTCTTCTTATTTTTAAACTTTGTTCGAGAAAA----CCCTACAAAAAGCTACTCTTTACTCAAGTTTCCAGTAAGGACCAGTCTTTTCATTGATTCATTCTTATCTCATTTTCTTTTTTATTTTCACTCTAACCTGTTTACTTTCTTTTATGTTTACG--AAAAAAAGGAAATGTGAAATTCTTGAGTAGTCTACTTCCCCTCAAATGATGAATCCCCTGAAAAGAATATTTGGGAACTCGTAAAGGATTTCTTTGTCTATATATTGTATTGTTCCATTCGATCTTTTTTAGGTCTCTACTCACCTCGATGGTTATGTGCCATGATATCTCTTGAAGCATATATGCGATAGATAAGCTCCCGTAACCATGCCATATTCGCTTGCGCTTGCCTGAACAAAAATTCTTTTTCAAAGAAATGGA------ATGTATAATTCCACAAAAAGTA------TTTTTTCACGAGGTATAACTAACTATTCCTATATTATCTGTTACGGAATCGACCATGGATCAATTCCCCTTTTCTTCCATTTTTAAGTCTTGAATGCACCCATAATTCTGAGCTTCATGTTCCTCCTCCCAAGATACATGTCAGAACCGGGGGCATCCCAATCAGATTAAAAGGGATGACAGTTTCTCAGTCCAAATCTGTCAAATTAAAATTTCGATCAAATCACACATCGCAATATACTAGGCCCTCTAATTCCCTAAGAGGCTTATCTAAAAGATTCGCAATATAACTAGGAAGACGTTTCAAATACCACACATGAGTCACTGGACATGTCAGTTTTATGTATCCCATTTGGTACCTTCGTATCCGAGAATCAACAAATTCCACCCCGCATTCTTCACAAAATTTCGGGTCTTCTTTTTCAGTCCCAATCCCTCGGTAATTTCCACAAGCACAAATCCCACTTTTTATAGGTCCGGAAATTCTTTCACAAAATAATCCATCTTTCTCCGGTTTATTAGTTTTATAATGAAAAGTATAGGGTTTTGTAACCTCTCCAACTATCTCTCCATTGGGTAGAATTTTTTTTGCCCAAGCCCTGATTTGTTGAGGGGAAACTGGTCCAATTTGAAGTTGTTGATGTTTATACTGGTCGATCATAGAATAGAAATTCTGATTCATTGAGATCAAGCTTCCTTCCTATCCATCTGGAAGTTCTTTTCAGATACAAGGAAATGATTCAGTTCCAGGGACAAAGATCGTAGTTCTCGAACGAGCAATCGAAAAGATTCTGGAGCACCCTCTGGGTTAGGTACTGTTGCTCCAATAATCGTAGCACCAAGTACTTCTTGACGAGCTCTAATATGATCAGATTTATAAGTAAGCATCTCTTGTAAAATATGAGCAACACCAAATCCCTCTAGAGCCCAAACTTCCATTTCTCCTACTCTTTGTCCCCCTTGTTTGGCCCTCCCTCTAAGGGGTTGTTGTGTAACAAGTGCGTAATGCCCACTGGAACGTCCATGGATTTTATCATCAACTTGATGAATTAATTTTAGGATATAGGACTTTCCTATTAGAACAGGTTGTTCAAAAAGATCTCCTGTTCTTCCATCAAATATTCTGCTTTTTCCCGGATATTCGGGTTCAAATACCCATGGATTTTTTGTTTTCTTACTGGCTTCATATAATTCAGAAAACACTAGTTTTCTTGAGGCCTCTTGCTCATATCTCTCATCAAAGGGTCCTATTCTATAATGTTTATTTAGCAGATCCCCCGCTAACCCGAGCGAACATTCAAATATCTGTCCCACATTCATTCGTGAGGGAACTCCTAATGGGTTGAATACCATATCAACAGGCGTTCCATCTTGCAAATAGGGCATACTTTGTCTAGACAAAATCTTAGAAATTATACCCTTATTCCCATGCCTTCCAGCTACTTTATCACCTACTTTGATTTCACGTTTCTGTAAAATATATACACAAATACTTTCTGGATTAGAATTGGAAACTCCCTTTCTATGGATCCATCTCACATCAATAACTCGACCCCTTCCCCCTATAGGTAGTCTTAGAGAAGTTTCTTTTGAAGTGAATACCTGAATGCCAAGTATAGCTCGTAATAATCTATCCTCCGGGGCATATGACGATTCGCTCGCTGCCTGAGGTGTTAATTTACCTACTAAGATATCACCTGTTTCTATCCAAGATCCCAGCATCACAATTCCATTTCTGTCTAAATTTCGGAGTAAACGAGCCTCTAAATGCGGGATCTCCTTAGTGATTCTTTCAGGACCTTGGCTTGTTACATAAGTCTGAATTTCATATTTCCGGATGTGAAAAGAAGTATAAATCTCTTCATAGACCAGACGTTCGCTAATTAGTACTGCGTCTTCAAAATTGTAACCTTCCCATGGCATATAAGCTACTAATACATTTTTTCCTAAAGCGAGTTCCCCACCAGCTGTAGCCGCACCGCCTGCTAGAATTTGTCCCTTTTTAATGTATTTACCCCGCTGAACCTGAGTTTTTTGATGCATACAAGTATTTTTGTTGGAACGTTGATACATAACTAATGGAATGCTTAGAGTATCCCCATTACTTGAGAAAATGATCTTTTGAGTATCAGTAGAAATGATTTTTCCCTTGCGTTCGGCTATAGCCGAAATACCCGAATCTAGAGCCGTTTGGCCTTCCAACCCAGTTCCAACAATGCACTTCTCGGACCGAGAAAGGGGAACTGCTTGGCGCTGCATATTAGAACTCATTAAAGCTCGATTAGCATCATTATGCTCGATAAAAGGAATGAGCGAAGCTCCAATAGAAAAATATTGGAAAGGAAAAATGCTTCTAAGATGAATTTCTTCCCATGCAATAGTCAGGAATTCTTGACGATATCGAGCTGGAACAACCTGTTGTTCTTGAATACCCCGATTCAAGGCCAAAGAATTTCCTGCTGCTACCATAGAATATTCATCTCTATTTGGTGATAAATAAACCGTCTGTGCCTCTTTTGATCTCTCAGATAATTCATAAAACGGACTCTCTATAGATCCCCAATAACCAACCTTCACATGAATAGCTAATGATCCAATAAGTCCAACATTAATTCCTTCGGACGTGTCAATTGGACAAATACGTCCATAGTGACTCGGGTGAATATCTCGTATCCGAAAACTAGCAGTTCGCCCCGTCAATCCTCCAGGACCCAAATAACTCCATTTTCGCCCATGAACAATTTGTGTCAACGGGTTAGTTCGATCCAAAACTTGAGATAAAGGGTGTAGGCCAAAAAACGATTCATAAGTAGTTGTTAATGAAGTTGAAGTTACCAAATTTTGAGGAGTCGGTATCAATTTATGCCTGATTGCTCCACATATAGTTCCTCGAACCGTATTTTCTAAACGAACAAGAGCCAATCCGAATTGATCCTGTAATAGATCTGCTACAGAACGAATACGTTTATTTTTCAAGTGATTCATATCGTCAAGTGTACCCATTCCCAATTTCATTTCAATCAAATGATCCACAGCAGCCAATAGATCTCGTGGTAACAAAAATGTCTTGTTTTGGGGTATATCAATATTAAGTCTCCGGTTCATATTTCGTCGACCAATCTTTCCTAATTCACATCTTTGTTGAAAAAATTTCTTTTGTAAATCCTTGCATAAGGACTCAGAAAATACCGGATCTCCCCCTACACAGGCAAATTGTTTATAAAACTCCAAAATAGCATTTTCTTTTGACCCAATCTTTTTTTTATCTTTATCATTCGGGAAAGACAAGAAAATTTCAGGGTAACAAACATTATCTAGAATTTCTCTTAGATTTGAACCCATAGCTGATGATAGAACTAGAATAGATATTTTTTGTTTTCTACTTACACGGGCCCATATCCTTGCTTTTCTATCAATTTCTAATTCCGACCTTCCCCCCCAATCCGATATTATAGTACTGGTATAGACAGAAATTCTTCCATTATGTTCCAATTCTGAACGGTAGTAAATACCGGGACTTTGCAATATTTGGTTGATCACAATTCGGTATATTCCATTTACTATAGAGGTTCCAAAAGAATTCATTATAGGGATGTTTCCAAGAAAAACGGTTTGTTCTTGCATACTTCTACCGGTTTTCCAAATTAAGACCGCGGGTACATATAATTCAGAAGAATATGTGAGTGATTCATACACAGCATCTCTTTCTTTTATCAAGGGCTCTACCAATTGATATGTTTCCGCAAATAATTGAAATTCAATTTCTTGATCTCTATCTTCAATTTTTTGAAACTTATGAAATTCTTCCGTCAAGCCCTGATTAATGAACCTACAAAATCCCTCAAATTGTATCTGACTAAATCCAGGTATTGTGGACATTCCCTCATTTTCATTCTGGAACATCTTAATCTGAAGTTTCCTCTTTATTTAAAAAATCCCATTATT---GGCTTGGCTCACTATTCATCGAACCCTACCGATTGATCTAGCAATGATGGAATGGATATTCTGTTTACTGAATCACATAAAATTTTAGTCAACTCCATCCATATATATCATACGTATGAACGGAAACAAGACAGAGAAATGGAGGGCATTTTTGATGCAAGTTCGAATTTGAGCTTAAGCCAGGTACAAATAGAAAGAAATGGA-AATTGATAAAGCATTCCTGGG-AAAAATTCTGTCACTTAGGCTGATGGAGTCTTTTATCGGATAT--AAAAATTGATCCAATTTC--------TACCTAATTCTTT---------------TATTATGATATTATGATCAGGGTACAAAAAAATAAAAAATCAATGAATTCAGGATTCAATCTTGCTCTCTATGAATGAGAT--AAAAACAAAAACAGAAGAATCAGGAACAGCATAGATTTTACC-TTTTTTTAGCACACGCAATTGAATGTTCAAAAAGTAATTCGCAAATCTTTTTTTTGGTAGTATAAATTGTAAAATACAATGGAATTGCG-------TACGTATATAGTCAT------------------AGGAGTAATCTTTAGGAATTACATGCCAATATAGCTATCTAGCTATTCGTATATCACA----TCTTTTATCCTAATTGAACTTGGTGCAACATAGGTTAGGTCGCAATCTATCATAATGTCTATCTTCTATTCATATTCAATGAACTATTCAAGCACGATGATCCTATATAGGAATATGTGCATAAGAAATA------GATCCGGGCTCGGTATCCAC-----GTATAAAAATTTCTGTTCTGGAGT---TTACACTGTTATGGGGTTTACATATACACATATATTTTCTTATAATTAGAATTGATAATTCTTAGTCATAAATCAATTGGATTTTGCATCCATTAAGGTAATACAAATGGAGATATAAAATGAAGAGCTGCTCGCTAATTCAAAGTAAGAA----AAGTAAGTAAGAGTAAAGAGTAAAAGAAAAGAGTAATAAGTAAATAGTTAATGAAGTAAAGAGTGAATTATTCTCAATTGCTCTGCATTTTACAGTCTGTGACCGGGGCCGGGAATCTTTTCCCTTTTCTAAGGAT----------------------------------------------------------------------------------------------------------------------------------------------------------AAATTCAAG--------------ATCCAAAAAGAAAAGAAATTCAGAAAGTAAAATAAAAAATGAAAAGAAAAA-AAAATAAGGAAAGGAATAAAA--------------------ATAGAATAGAATATAGAATCGAAGTATA---------AGAATATCTAATTTATTTCTTTATCCATGATCCA-TTTTAGATGGAATTTGGCGGCATGGCCAAGTGGTAAGGCGGGGGACTGCAAATCCTTTATCCCCAGTTCGAATCTGGGTGTCGCCTGATCAAC--AAAAAAATACTTGGAATTTCTTATAATCCTGTTGATCCAACTTGACGAATTCTTGCCCCGCAAAAGCATAGGCAAGGACTAG---GTCTGTCGATACTTGATTTTGAGAACCCGTAGGGCCTATAAAAAAAGACTGTCATCTCTTTTCTCAAAATCTGGGTTCTGAGTGTGG-CTCAAAAAGGTACCAAGAAATCTTAAGCAACCCAATTTTATTAATGATTGGTTTGGGCTATTCTGAATTGAATCAAATAAAAGAAATAGTGAGAATTCATTCTGGGCATCAGAACTATGAAAGTAAGAAGAAAGTAAGAAGTAGGAAATCTTGGTATCCAAAGGTTCCTAAGAGACACTCCATTTTGGCTACTAAGGTTGAAGAAAGGATTCTAAAAAAGACTCT-AAAGACTCCCTTCTTTTC--TTATTTTACACTAGAACTT-----TCTTAATATTTAGGTAGTGTCTATTAACTCTGTTTGCGATGAAATTAGAGTGG-ATAGGCTGATGGTAAATTCATTTAATAATTGTGGCAAAGAACTGAAGATACTTTCTTTGTATCC--------AGACTCACTAGTAGAGGCTCTGAGTGCTGTTCCTTAATTTAATCAGAATGGTTGAATGGCTCTTTTTTCTATTTGTATATTTTATTTT---CTTTTTTTTTTCCAATTC-------TTCAATAGAATTCTAGGAACTTTTTATGAGCGGATTTATGAAATTGTTTCATAAATAGGCGTAAGTTAAGAATCCTATTTTGACTCTGCACCCTTGATTCCACTATGATTATGAATCAATAATGGAATAATTCCTTCATTTCATATAGATAGGGGACATCATTCGCATGGATATAGTAAGTCTCGCTTGGGCTGCTTTAATGGTAGTGTTTACATTTTCTCTTTCACTTGTAGTATGGGGAAGGAGTGGGCTTTAGAACTAGGAATATTACTAATTTAGTACTTT-----------ACTTAACTTTACTGAAAAATCTACTTGTATCAATTGTGATCGTTTTGCGAAAGCTG--AAAAAAAAACT-------------TGACTTGC--------------------------TTTAGTTTATCTATCTATTCTTTCTTATATATTACTTATAT----------ATTAGATATATGATATTTAGATAGATGATATATTAGTAGTATTATAATTATATTAG----------TATTAGATTT----CTATTTTTTATTTCATCC---------TATATGAAATAGT-TTTCTTTTATTATTATTTCGTATTA-TTAGTAATATTCTTAGATTTAT-AGAATTATCTAAT----------GATATGGTATTTA------TATGGTATATACTATATGCCCGTACTAT-TC-------TTCCTACATGAAATTCTTTCGATGGGCCCCCGGATCCGTATCCATAAGCATAAGAAGAGATATAAAAAATCAGGAATTCAAGCAGTTGGGCTTGC-AATTATTTTGGATTGATCGAAATGCATACAAATGGGTGTAGATAAAAAATAGAAAATTCGAGTGCTATTTCATTTTGATGTACATC------TATTTTGATGTACATCTAATAGATATTATTAC-------TTATATATCTATTGTC----------------------AATTGATTTAATTTATAATAAGAGAAAGCTTCTTTCTGTATACAATACAACTTTATGTTTTA-TGTACTAATAATATG--------AATGAATCT----------------------GAAATATTCTACAATATTCAATTGTATAGTGTGGTAGAAAGAGCTATATATGCTATATATAGCTCTTTCTACCACACTATCTCAGATACTTCTGATTCCACATTTCATTTAAGACTGAAATAGAGTTTTCAACCCTTTCATTTATTCAATCATTGATAAAAATGAATAATTCAAGTTTCATTCAAATTAATCATTTTGGCTGACTGTTTTGACGTATATTATAAGTAAAAAGGCAGTAGGAACTAAAATGAACAGCGTAGTAGCAATAAGCGCAAGAATATTGACTTCCATAATCTCTTTGTTTTCTTCTTTCACAATAATTC----------GGGATAGAATCCCATTCCCATAGAGATGATAAAGTGGACTCCTATCAATTCAAAGGTATGAATTGCATCTTGATGATAC---------------TAACAATATTCTTAATAACAATATCAAATCGATTTATCGTCGCGAATTGA------------ATAGTCTAACATAGGAAGATCTTTTATCT----------ATATTCAATCTAAATTAAATAGA------------AAAAGAAATAAAAATAGGATTCTTTCTTGTTATTGGATCAGAAATCCCATTTAATTTTTCCGCTTTTCCACCTTTCCTTTTCTATCACCTATTCTTATACACTTATACACTTACACTTATCCAATTCTTATTACTTTACTTATATATAACTTATA---------------------------------------------------------------------TATAAATAGTAAATAGATAAA-----------------------ATCTATCTCAACTATCTCAAATATATGA------GGTATCACATATGGCAAATATT--CTATTCTATAGGTCATACAATATGCAAATACAAAAAATAAACAGTAGTAGAAATGAGATGGAAAAAATAAAAGGACATATGAAGTATCAAAAATAGAATTAGAATATTCCAACAGATTCC----TTCAAAAG-----GGGGTGTTGCTTGGTTGGTATTTTATTAGTATCCTCCTTCTTTACTTCTTGGGTTGGAACTAGAACACATACATAAAAAAAGCAGTGTGCAATTTGGATGAGAATAAAATAGATTGTTTCCAATGAGTCATTGCGGATGCACAAACAAAGTTTGTTCGGAACTAAACAAGGTGTGGTTTCATCTGAATCCGAAAAGTACTCTGTCGAGAGAATTATGTTAAGTTCATTTTTTTGTTTATAATAATTATAAGAAACGAAGACAATTTGTGT--------CTGTATTCTCGGTCAAAAAATGGGCACTCTA-------TTCCATTTCGTTGATCACGAAAATAACAAGAAAATAAGACGAGTAAGGTCGCTCTTCAAATACTGAATATAGTCTGTCTTACTCTAGTAATTAGTAAGAAGTAATGATTTGACAAATCTACATATGTTTCTCCCTTA-CAATCGGTGCTAGTAGACTAAATCAAAATTTACATATTTGTCTGATGAGAAATGCGAAACGAAAAAAAAATAAATAAAGAATCCCCCCAGAGATTATATTTCGTTTCCCGCCTTCCCTTTCAC-----AGAAAAGGGAGAGATGAGTTGATCAATTCATCGGTCGGGACTGACGGGGCTCGAACCCGCAGCTTCCGCCTTGACAGGGCGGTGCTCTGACCGATTGAACTACAATCCCAGCCATATGCATGGCATACATAGTCTTATGATTTCAT------AAGAGCA-------------------------TTCTCTATTATATTTGTCGTGTTGCAACAGAAACACGAATTCTATAGGAATATCCTATTCACATAGATATGGACTTGAGTGATAATGGCATAATGGCATATATTACTAG----------TAATCTATGGTTCTTTTCTTGTATTTACTGT--------ATTTCAAATGAAAAT-------------------AAAAATAATGAATGAGAAAAAATGGACTATTTTTA---------TTTCTTTTCTACGGATCCGGGA---------------TTTATTTTTATAGAGGACAAATTTTTTAGATCTTCTTCATGGAGCGACGAATTCTTGGGCCGAGCTGGATTTGAACCAGCGTAGACATCTCGCCAACGAATTTACAGTCCGTCCCCATTAACCGCTCGGGCATCGACC-----CAGGAAGAATGAATTTTGATAATCCATGACCAACTTCCTTTTGTAGTCCACTACCCCCAGGGGAAGTCGAATCCCCGTTGCCTCCTTGAAAGAGAGATGTCCTGAACCACTAGACGATGAGGGCATACCCGTCGCCCCGACTGCCATCATACTATGACAATAGTATGAGTAGTTTTTTGG-------AATTGTCAATATATCCAATATATCAATAGATATAATTAGAATCAA-------ATGTATGACTAGATCCGAGGAGTCTTTCCTACTCTTATGTTATGATCC-----TATAGAATT-TTTGTATTTTATGGTTCGTTCATGAATGAGCTATCCCATACTCCCAT------AAATATTCTATCCTATAACTACTATAACTATATGAAATATAACTATATGAAACT--------CTATATAATCTAAGTATATAC-TCTATATGATTAT--------------------------ATGATATGAAAATCTATTCTATAAAAATAGATTCAAATTCAATATGAAATTCCATTTCAATAATGGAAATTATATTCATATT-----------------------GAAGTAATTTAAAGAAAGTTAAATAAAGTCAAGGTCAAAATAAAGAAAAATTCAAGTAAATAGAAAGTAAATGTAAATCAAAGTAGTAGTAGTATAGTACTACTACTAGT------------------AAAAGTAGAATCTATTACTA--------------TTCTAGTAATATGAAATATGAAAGTATAAGGTAAAGTCATATTCAGATTGCATATTTGAATATAACTAATATGAATATTAGTTACTAATTTAAGTTACTAATTTAGTCCATATT-AAAGTATATGTATTGAAAGTAGATTTCATATCTTAAAGTATACGTGATAAAGTATTTAGAAAATCTTAG---AAAAAAAAAGGGCCCTTTTAACTCAGTGGTAGAGTAACACCATGGTAAGGCGTAAGTCATCGGTTCAAATCCGATAAAGGGCTTTTTCCACTAAACTCAAATCTGATTCTTCGTTTTTAAGCGGGGAATAGAAATCTTTTTGATATTTCT-----AAAAAAAAAAGATAACGACCACCATTATTATTAGAATGAGTTCTGATTAGGAGGAGTCTTCCCCGTAATGACCTAG--------------------------------------TTATCCTGAGACATAAATATCCAACCCCTATTATGAATCGCCAAACCAAAGTAGTCCTACTTCGCCATTGTTCCTATCAAACCCACCGTAAAATTGTAAATAAAT--------AAAAAGTAAGTGGACCTGACCCATGAAATCATTACTATATCAGCTACTCTGATATATAAATTCGATATAGATTCAATTGTAGAAGTCAATCTTTTTTATTTCCTTATACCATTGGACCACACAAGTCAAAATTTTGTTTTTGATTTAATCTTCTTGTTACTGGATGCTCCATAGAACTAAATCGCTATTCTTTTCCTTTCCGCTACATAGAAAATGAAAATCTCTTTCAAATATGGATTTGAAATATCTTTTTCCTTTATTTCAGAATCAGATCTTTTTTTTGTTGTTACACCGATGGAATAGAGAATAAATGCGAGAATAAGGGGTTTTCATTTCTAGTCTACCTAAATTGAATATTCTTTTTCATATTCAATTTAGGGACAGGGAAAAATCGGGAATCTGTGAATAATTAAGGGTTCTAATGGTTATATTCTTTTTCTTTTCT-TTCTATTGCAAACCGGCC-------TAGTTTATGAGTTCAACTCGATTAATCCTTACTATGTATTATATTGTACTATTAC-----------TATAGA------AAAGAAAAAAGAAAAGAATTTGGATCTTCGAACCCATTGGAAAAGGGCATTTAACGAAGAATCGCCCATAGATAATCGAACTACCACATGCCCTGTAAATGAAATGAAGTGTTCGGAAATGGTTTAAGTAGTTGAATAGGAGGATCACTATGACTATAGCCCTTGGTAGATTTATCAAAGAAGAAAATGATTTATTTGATATTATGGATGATTGGTTACGGAGGGACCGTTTCGTTTTTGTAGGCTGGTCCGGCCTATTGCTCTTTCCTTGTGCTTATTTCGCTTTAGGGGGTTGGTTCACAGGTACAACTTTTGTAACTTCATGGTATACCCATGGATTGGCTAGTTCCTATTTGGAAGGTTGTAATTTCTTAACGGCTGCGGTTTCTACTCCTGCAAATAGTTTAGCACATTCTTTGTTGCTACTATGGGGTCCTGAAGCACAAGGAGATTTTACTCGCTGGTGTCAATTAGGCGGTCTGTGGACTTTTGTTGCTCTCCATGGTGCTTTCGGTCTAATAGGTTTCATGTTACGTCAATTCGAACTTGCTCGTTCTGTTCAATTGCGACCTTATAATGCAATTGCATTTTCTGCTCCAATTGCTGTTTTTGTTTCTGTATTCCTGATTTATCCACTGGGTCAATCTGGTTGGTTCTTTGCACCCAGTTTTGGTGTAGCAGCTATATTTCGATTCATCCTTTTCTTCCAAGGGTTTCATAATTGGACGTTGAACCCTTTTCATATGATGGGAGTTGCTGGAGTCTTAGGCGCTGCTCTGCTATGTGCTATTCATGGCGCCACCGTAGAAAATACCTTATTCGAAGATGGTGATGGTGCAAATACATTCCGTGCTTTTAACCCAACTCAAGCTGAAGAGACTTATTCAATGGTCACTGCTAACCGTTTTTGGTCCCAAATTTTTGGGGTTGCTTTTTCCAATAAACGTTGGTTACATTTCTTTATGCTATTTGTGCCAGTAACCGGTTTATGGATGAGTGCTATTGGGGTAGTCGGTCTGGCTCTTAACCTACGTGCCTATGACTTTGTTTCCCAAGAAATCCGTGCAGCGGAAGATCCTGAATTTGAAACTTTCTACACCAAAAATATTCTCTTAAATGAAGGTATTCGTGCTTGGATGGCGGCTCAGGATCAGCCTCATGAAAACCTTATATTCCCTGAGGAGGTTCTACCCCGTGGAAACGCTCTTTAATGGAACTTTAGCCTTAGTCGGTCGTGACCAAGAAACCACTGGTTTCGCTTGGTGGGCCGGGAATGCGAGACTTATCAATTTGTCCGGTAAACTACTTGGGGCTCACGTAGCTCATGCCGGATTAATCGTATTCTGGGCCGGAGCAATGAACCTATTTGAAGTGGCTCATTTCGTACCAGAGAAACCCATGTATGAACAAGGATTGATTTTACTTCCGCACTTAGCTACTCTAGGGTGGGGAGTAGGTCCGGGGGGAGAAGTTATCGACACCTTTCCATACTTTGTATCTGGAGTACTCCACTTAATTTCCTCTGCAGTCTTAGGCTTTGGCGGTATTTATCATGCACTTCTAGGACCTGAAACTCTTGAAGAATCCTTTCCATTCTTCGGTTATGTATGGAAAGATAGAAAGAAAATGACTACAATTTTGGGTATTCACTTAATTTTATTAGGTATAGGTGCTTTTCTTCTAGTACTCAAGGCTCTGTACTTTGGAGGCATATATGATACCTGGGCACCTGGAGGGGGAGATGTAAGAAAAATTGCCAACTTGACCCTTAGCCCAAGCGTGATCTTTGGTTATTTACTAAAATCTCCTTTTGGGGGAGAAGGATGGATTGTTAGTGTGGACGATTTAGAAGATATAATTGGAGGACATGTTTGGTTAGGTTACATTTGTATACTTGGTGGAATTTGGCATATCTTAACCAAACCTTTTGCATGGGCTCGCCGTGCATTTGTATGGTCTGGAGAGGCTTACTTGTCGTATAGTTTAGGTGCTCTATCTGTCTTTGGTTTCATCGCTTGTTGTTTCGTCTGGTTCAATAATACCGCTTATCCTAGTGAGTTTTACGGACCCACTGGGCCGGAAGCTTCTCAAGCTCAAGCATTTACTTTTCTAGTGAGAGACCAACGTCTTGGGGCTAACGTGGGATCTGCCCAAGGACCCACTGGTTTAGGTAAATATCTAATGCGTTCTCCGACCGGAGAGGTTATTTTTGGGGGAGAAACTATGCGTTTTTGGGATCTTCGTGCTCCCTGGTTAGAACCTCTAAGGGGTCCCAATGGTTTGGACTTGAGTAGGCTGAAAAAAGACATACAGCCTTGGCAAGAACGACGTTCAGCAGAATATATGACCCATGCTCCTTTAGGTTCTCTAAATTCCGTGGGTGGCGTAGCTACCGAGATCAATGCAGTCAATTATGTCTCTCCTAGAAGTTGGTTAGCTACCTCTCATTTTGTTCTAGGATTTTTCCTGTTTGTGGGACATTTGTGGCATGCGGGAAGGGCACGTGCAGCTGCAGCGGGGTTTGAAAAAGGAATCGATCGTGATTTGGAACCTGTTCTTTCCATGACCCCTCTTAGCTGAGATTTTCTTATTTATAATTTATATCTATTGTCTATTGTTATTTTTTCTGTTCTGGCTCGGCTATCTCGCCTAGCCGAGCCATTCCCTTTATG-AAAAAAAAAAGGACCAGTCCAAACGAGAGTAAAGAAGGAATTTATTAAGCAAGCAAAAGGAGAGAGGGGGATTCGAACCCTCGATAGTTCCTTGTTAAGAACTATACCGGTTTTCAAGACCGGGGCTATCAACCACTCAGCCATCTCTCCCAAAAAGAATCTATATTTTCTCCCTACGAATAGAACATGACCCTATAAGATGATACATTAACTATCTGCTCGACTCCATGTCCGAAT-----AAAAAAAAGAAAGCGGTAATAAGTTCTAATGAATCAATTCATTCATGTCAAATCCCTTCATGATGCATTTTTTACAATTTTTACTAAGCGAGGGATCCAATGGTATAGTTCATTTGTTGGTAG-TTTGGAGGATTACAAACATGACTATTGCTTTCCAATTAGCTGTTTTTGCATTAATTGCAACTTCATTAATCTTACTGATTAGCGTACCCGTTGTATTTGCTTCTTCTGATGGTTGGTCAAGTAACAAAAATGTTGTATTTTCTGGTACATCATTATGGATTGGATTAGTCTTTCTGGTAGCTATCCTGAATTCTCTCATCTCTTGAACTTCTTTGGTATTTCCCCGATCCAAAAATGACAATCCTTCTAATA---------AATTCAAATTTTGAGACACACTAAGATTCCATCTGAGTTCCG-----AAATGACATTTCATTGTTATGAATTGGATATATCTAATTCTAGATAATTAAGAATCTGATCTTAATTGGAATCTTA-----------CTTTACTT-ACTATAGTCTTTAGAGTCTTTGTATCTGT---------CCCTGCGCAAATATGATCCAGACGCATATATGATATATCATATATGTCATATATGTGTGGACATATGCGTACGTATCAGGAACGAAGAAAATGCGGATATGGTCAAATGGTAAAATTTCTCTTTGCCAAGGAGAAGATGCGGGTTCGATTCCCGCTATCCGCCCATGGTGAAGTAATGTACTAGAAAAAGATTTCG----TCGATATAGT----------------------ATAGTAGTCAACTATATCGA----------------------------CGAAATCTTCCGCTTCCCTTTTTTTTCCTCCCAACAAAAAGTAATTAATTACTACAAATACCA--AATACAAAAGAAAAGGGGATTTCGCAAAAATGTTGCGGAGACAGGATTTGAACCCGTGACCTCAAGGTTATGAGCCTTGCGAGCTACCAAACTGCTCTACTCCGCGCTGAACAACTGGTAACTGATGGACGAAGAAAGATTGGATATGCCCCTCTACC----------------ATATCTATACAAATAGAATAGTCTATTTATACAAAATGGTAAAGGGGGACCCTCTATTCTATAGATTATAGAGATCTATCCAAATAGGAAACAAGATTTTCTCCTTACCAACTTGATCTTGTTGCGCCTGGTAACAAACATGCATGAACCATTTCTCGAAGTATGTGTCCAGATAGTCCAAAGTCTCGATAGTTCGCTCTAGGTCTTCCGGTTAAAAAACAACGTCGATGAAGACGTATAAGCGCACTATTACGTGGTGGGGATTGCAATTTTCCATGAATTTTCCATTGTTCCCTCGTTGAGGGAACTTTGCTTATTTCTTTTTTTAAGGATCGACGAATCCAAGAATATTTCTGTTCCAATTTCTGGCGCTTCTTCTCCCTTTGAATCAAACTTTTTCTTGCCATAATTTTCAGTTCCTATTTTTATCAATGATACAGTTCGGATCCTAGATGGAAAAATAGAAGAAGGTACATACCTCCTCTTCATCGAAAGAAATGATATTTTTGTTTTTGGGGGATAGGGTAC-AAAAAAACAAGAATTCAATAAATTAACCAAATTTTCCTGATGTGGAGGCAATCAAGAAAGCTGCGTAAGTGAATATATAACCTACGGAAAAGTGGGCTAATCCAACCAATCTTGCTTGCACAATGGAAAGAGCCACTGGCTTATCTTTCCATCGAATCAAATTAGCCAAAGGTGTTCGTTCATGAGCCCACGCTAAAGTTTCAATCAATTCCTGCCAATAGCCACGCCAGGAAATTAAGAACATAAATCCAGTAGCCCAAACAAGATGTCCAAATAAGAACATCCACGCCCAGACCGATAAACTATTCATACCAAAAGGGTTATATCCATTGATAAGTTGTGAAGAGTTTAACCATAGATAATCTCTTAACCATCCCATCAAATAAGTGGAGGATTCATTAAATTGTGAAACATTACCCTGCCATAATGTAATGTGTTTCCAATGCCAATAAAAAGTAACCCATCCAATGGTATTTAGCATCCAGAAAACTGCCAAATAAAATGCGTCCCAAGCAGAAATATCACAAGTACCACCACGCCCGGGGCCGTCGCAAGGAAAACTATAACCGAAATCCTTTTTATCTGGCATTAACTTGGAACCACGCGCATCTAAAGCACCTTTTACTAAAATTAATGTAGTCGTATGTAAACCCAGAGCAATAGCATGATGAACCAAGAAATCTCCTGGCCCTATTGTTAAGAAAAGTGAATTACTATTCTCATTAATAGCATTCAACCAGCCAGGTAACCATATGCTTCGACCTGCATTGAATGCCGGGCTATTCGTTGAAGATAAGAGTACATCGAACCCATATGAAGTCTTGCCATGAGCAGATTGTATCCATTGGGCAAATATGGGTTCGATTAATATTTGTTTTTCCGGAGTACCAAAAGCAAGCATGACGTCGTTATGAACATAAAGGCCCAAGGTATGGAACCCCAGAAAGAGGCTGGCCCAACTTAAATGAGATATTATAGCTTCTTTATGGTCTAACATTCTTGCCAATACATTATCCTCATTCTGTTCCGGATTGTAATCCCTAATGAAGAATATAGCCCCATGAGCAAAGGCTCCTGTCATGATGAACCCTGCGATGTATTGGTGATGAGTATATAACGCAGCTTGAGTAGTAAAGTCTTGTGCTATGAATGCATAAGCAGGTAAAGAGTACATGTGTTGAGCTACTAAGGAAGTAATAACCCCTAAAGAGGCTAGAGCAAGGCCCAATTGAAAATGAAGCGAATTATTTATTGTGTCATAAAGACCCTTATGCCCACGTCCTAATCGACCCCCCGGAGGAATATGTGCTTCTAAAAGATCTTTGATACTGTGCCCAATTCCGAAGTTAGTTCTATACATATGACCAGCAACGAGAAAAAGGAATGCAATAGCTAAATGATGATGAGCAATATCGGTTAGCCATAAACTTTGCGTTTGGGGATGGAATCCCCCAAGAAGGGTTAGAATGGCAGTTCCTGCCCCTTGGGAGGTACCAAATAAATGACTACTGGAATCAGGGTTTTGAGCATAAAGATTCCATTGACCCATAAAAAGGGGTCCCAACCCTTGGGGATACGGCAATACGTCTAAGAAATTATTCCATCTGACGTACTCTCCCCTCGATCCGGGAATAGCGACATGAACTAAATGTCCTGTCCAAGCCAAGGAACTTACTCCAAAAAGCCCTGACAAATGATGATTGAGACGAGATTCGGCATTTTTGAACCAAGAAACGCTTGGTTTCCATTTTGGTTGTAGGTGTAACCAACTCGCTATTAAGGATATAGCAGAAAGAAGTAATAGAAAAAGAGCTCCAGTATAAAGATCCCCATTGGTGCGTAATCCGATTGTATACCACCACTGATAAACACCTGAATAAGCGATATTCACTGGACCGATAGCGCCTCCTCTAGTAAAGGCTTCTACAGCAGGTTGACCAAAATGAGGATCCCAAATTGCATGAGCAATAGGTCTTACATGTAAAGGGTCCTGTATCCATGACTCAAAATTTCCTTGCCAAGCTACATGAAAAAGATTTCCGGACGTCCACAGAAATATTATTGCTAACTGTCCAAAGTGCGAAGCAAAAATGTTCTGATAAAGACGTTCTTCAGTAATATCATCATGACTCTCGAAGTCATGTGCGGTAGCAATACCAAACCAAATACGACGAGTAGTGGGGTCCTGAGCTAAGCCTTGGTTAAACCTTGGGAATCTTAATGTCATAATGCCTTTCAAATCCTCCTAGCCTTTATCCTACTGCAATAATTCTTGCTAAGAAGAATGCCCATGTTGTGGCAATTCCACCCAGAAGGTAATGGGTTACTCCTACAGCACGTCCTTGTACAATACTCAAGGCTCTAGGCTGGGTAGCAGGAGCAACTTTTAATTTGTTATGAGCCCAAACGATGGATTCAATGAGTTCTTGCCAATAACCACGGCCACTGAATAGAAACATTAAACTGAAAGCCCAGACAAAATGAGCACCTAAGAAAAAAAGACCATATGCAGATAATGAAGAACCATAAGACTGAATTACCTGAGATGCCTGTGCCCATAAGAAATCCCGGAGCCATCCATTAATAGTAATGGAACTCTGTGCAAAGTTCCCTCCTGTGATATGAGTGACTACTCCTTGATCACTTATAGTACCCCAAACATCCGACTGCATTTTCCAACTGAAATGGAAAATTACTACCGAGATTGCATTGTACATCCAGAATAGACCTAAGAATACATGATCCCAGGCAGATACTTGACATGTTCCCCCCCTACCAGGTCCATCACAAGGGAAACGAAAACCAAGATTTGCTTTATCAGGTATCAAACGGGAACTGCGAGCAAATAGAACACCTTTAAGGAGAATCAATACAGTCACATGAATTGTAAATGCATGAATGTGATGAACCAAAAAATCTGCAGTTCCTAATGGGATAGGTAACAAAGCAACTTTGCCACCCACTGCTACTAACTCACTACCTCCCCAAGTTAAGCTGGTACTTGTTGTTGCACCAGGAGCTGTTACGCTAGGTGCTAAAGCATGGGTATTTTGTACCCATTGAGCAAAGATGGGTTGTAATTGTATAGCGGTATCTGAAAACATATCTTGGGGACGCCCTAAAGCGCTCATAGTATCATTATGAATATACAAGCCAAAACTGTGAAAACCTAGAAATATGCATGCCCAGTTCAGATGTGATATGATTGCATCACGGTGTCTAAGGACACGATCTAATAGATCGTTGTATCGAGTAGTTGGATCGTAGTCTCTTACCATAAAGATGGCTGCATGTGCAGCAGCGCCAACTATAAGAAATCCCCCGATCCACATGTGATGTGTGAACAATGAAAGTTGTGTACCGTAGTCAATAGCTAGGTATGGATAGGGGGGCATGGAATACATATGGTGAGCTACAACAATGGTTAAAGAACCTAACATAGCCAGGTTCAGAGATAATTGAGCATGCCATGACGTTGTTAGGATTTCATAGAGACCTTTATGGCCCTGACCCGTAAATGGACCTTTATGAGCCTCTAAAATGTCTTTAAGGCCATGACCAATGGCCCAGTTAGTCCTATACATATGACCTGCGATAAGGAACAGAATCGCAATAGCTAAATGATGGTGTGCAATATCACTCAGCCAAAGACCCCCTGTTATTGGATCTAATCCTCCACGAAAACTCAGAAATTCCGCATATTTTGCCCAATTCAAGGTGAAAAAGGGTGTTGCTCCCTCGGAAAAACTTGGATAAAGTTGAGCCAAAAGATCCCGATTCAAGATAAATTCATGAGGAAGTGGTATTTCTTTAGGATCAACTCCAGCGTCAAGAAATTGGTTAATCGGTAAAGATACGTGGATTTGGTGTCCTGCCCAAGAAAGAGACCCAAGTCCTAGTAACCCCGCTAAGTGGTGATTCAACATAGATTCTACATCTTGGAACCAAGCCAATTTTGGAGCGGCTTTGTGATAATGGAACCAACCAGCAAAAAGCATTAATGATGCAAAGACCAATGCACCAATTGCGGTACAATAGAGTTGTAATTCACTAGTGATTCCAGATGCTCGCCAAATCTGAAAAAAACCGGAGGTTATTTGTATTCCTCGAAAACCACCGCCCACATCCCCATTCAATATTTCTTGACCTACTATTGGCCAAACTACTTGGGCACTGGGTGCAATATGAGTAGGATCACTTAGCCATGCTTCATAATTGGAAAAACGGGCGCCATGGAAGTACATGCCACTCAGCCAAAGAAAGATAATAGAGAGTTGGCCAAAATGAGCACTAAATACTTTTCGAGAGATCTCCTCCAAATCACTGGTATGACTATCGAAATCGTGAGCATCAGCATGTAGGTTCCAGATCCAAGTGGTAGTATCAGGACCCTTAGCTATTGTTCTTGAGAAATGGCCGGGTCTGGCCCATTCCTCGAAAGACGTTTTTATAGGATTCCTGTCTACAACAATTTTCACTTCGGGTTCCGGCGAACGAATAATCATTAAGTCCTCCTCTTTCCGGACAACATATACAAAGAGACCCGCCAACAGTCAAGTTTTTAGTGAACTTCTGAAAGATAGATATTTGATATTTTATTTATGATTAGTCCTTTTCTTTCCTATCTTCCATCCATCTAG------------------TTTCTTTAGTTATTCACTAGAGAATTTATGATATTTCAGTCGATCCGGGGCAAGTGTTCGGATTTATTATGACATAAATAATAGGTGCCCAAGGGACCTATTATATTGCCAAAGCATTTCCCAGGATAAC-AAAAAATGATTTTTTTGCAACCTAGCTTCTTTCTATTTCTATTCTGAATGGTGAACTACCCATATAGATTTACTTTCTTTTATTTTC---------------TTTTTTTTTCAGAATTATGAATGATTTTCATTTTATACTTCATAAGATTCATCGAAATAGCTT-----TCTTAGTTCTATGCTATATGGTATCTGTAGCAGATATCCTTATGAGATACCGTAAAAAATGTACAAAAT------CAAATGATTTTATCAATTTAGAAAATTTAGAAAGAAGGGATATAATAAAATTATTGATTGGATCTTCTCTCTCATAGGAACGAT-------TTATTTAATTGGATTGATGGATC-AAAAAAAAATAATAGAAT-GGGTCTTATTCAAAACGCCTCGTTATTTTTAACCAATTATGTGCTTCAATATAATTCCCTGGAGTAAGCGCTATAGCTTGTTTCCAATACTCAGCAGCTTGATCGAACCAAGCCTCCGCAATTTCCGAATCGCCTTGTAGAATGGCCTGTTCTCCCCGGTCGGAATAGGTTAGTAAATTCCTTCCCTTAGAACCGTACTTGAGAGTTTCCTACCTCATACGGCTCAGCAATCGATTCTTTTTGCATCCCA----TCTTCTCTTAATCTATCCTAATCCTATGCTAACTGAATTAAATTTATCATTAATCTATTCTATTTTCTCTTGGGTTAACCATAAGATGTTTATTGCATAAGTTTCCAATTCTAATTTGGATCAATGATAATGATTAGTTTTCTCTTTTCTCCCACCTTCAGAAGAATGAAGCATAGATATCCCCCGATATCGTTAGAATTTTCTGAAAGGTAACTATCTCGGTTTCATATTTCATATATGATATATGATATTTCTATTTATATAGAATCTTTGAAAAAGACTTTCCTCCGTTAAGAAAAAAGGACTTACTATCTTTGGGATCTGATGCTACACCGCTGCTCAATACTTTAATAGATCGACTCTATTACATAAGTTGATTTCTAACTTTTTTTATCCCATATTATGACATAAGTAATAAGTAAGCAGTTCTGAACTGTATTTACCAAATAATAGCTTACTAATGGATCTTTACGGTGCTTTCTCTATCAATTCGACTCTTTATCCATAGAGTATAGTATATAGGCCATACCTATTTCTTCCGATTTTTTTGGTTCTCGCGAAGTCTTTTTTCTTGCTACAGCTGATAAAAATCGTTACTTTGGACGATTCCTATGTAGAAAGCCTATCTTTTTTCTAGTATTTACTAGACGATTAAATCTTTT------------TTTCTTTCTATAGTGAAGATAGTCGCACGTAATGACAGATCACGGCCATATTATTAAAAGCTTGTGGTAAAAATGGATTTCGTTCTAGTGCTCGGAAATAATATTCCAAAGCTTTTGTATGCTCTCCGTTGCTTGTGTGTATAAGACCTATGTTATAGAGTATATAACTTCGATCATAGGGATCAATTTCTGGTCGCGTAGCTTCATAATAATTCTGTAAAGCTTCTGCATAATTTCCTTCGGATTGAGCCGACATCCGTTACGGTCGTTCATTCTAGTAAAAGAATCTCCGTTCCAGAACCGTACGTGAGATTTTCATCTCATACGGCTCCTCCCTTCTGTGCATAGTACTAAGAAGAAGAATTAATGTAATCAAAATTTCACTATTCCCATTATGAACTGATAGGAGCTGGTATTTTTACAAGAAATTTCTAGCCAGCCTTCCCACAAGAGGTTTTTTCTTAACAC--CAATCATATTAGTGCTAGATTGAAATGGTAACTCCAAAGATTTCTTTGTACTCAACGCTTACTATTTACAGGAATTAGTCACTTCAACGGTCTTTGATGGTTATACGGGTACCAAAAGTACGAATGAGATGGATCTTTGTTTTCCTAACCATTCTTTTGAGTCCCGATACCGATAAAGAAAAGGGTTATTTATAACAAAGTTTTTGTGTTGTTGATTCCTAGGTGTAGTGCTTTTTCCCCGATGCCACCTATTAGTACTCAATGAAGTAGTATTGACCTCCAATACAGAACCTATAGATGTAACCTTTCGCTCAATACTAAAATAGATAATTGAAGCATTTAAGGCTGCATCAATCGAGGATACACGACAGAAGGAATTGCTCTATCTTTAAACTTCACCTTCACCAAGCGTAGGTTTCTTTCAATAATTTG--------------TTTTTTTCTATTCCTAACTACGTTCTTTTTCTCGTAAAACTGAGGGATAAAAAAAAAAGAAAAAATCAAATCGCACCATCTCTGTAATAGGTAAATGCCTTTTTTTCTCCTGAAGTTGTCGGAATTATTCGTAATAAAATATTGGCTACAATTGAAGAGGTCTTATCAATAAAATTTCCATTTATTCGAGATCTAGGCATAATTAGCAATTCATTCTATAATTCTTCTCATTCCCCTTCGGGGAAAACGATCCCACAAAAAAAGGAATTGTACAGTACAAAATAACATAAAAACAGACTAATTGG--AAAAAAAAAAATGTGGTGTCCCCCCTTTTGAACAAAGATGAAATGAAATAGTTGAATCAGATTAGATTTCATTCCAATTTTGTAGTATACCAATGACTCTTATTATTTCATCTAAGTTGAATAACCAAGTTCCCTATGGATTTTGATAACTCGAGAATTTTTGATTTGGTTATGATCCAAAAAGTAAAAGAATGGAATAATCATTCCATGATAAAATGAAATTCAAATAAAGTAACCATCCTTT----------------TTGTTTGCATAACGTGTATGTGCCACACCATACAATTGAAATAGAAAAGAAAGATTCATCGGACGATTACGATTCATGAATTCCATGGATTAGCTGATGAAAGAAGTTGTTGATAAATATGAAATTGGAAAAGAAATTTATTCTTATGGAACCATAAGACGGTCCATACATGTACTACAATTCAGATGAAGGACTCGCTATTCATTCGGGTTTTGGTCAGGGAGACACAGAAATAACATTCTGT--------AGGAGAGATGGCCGAGTGGTTCAAGGCGTAGCATTGGAACTGCTATGTAGACTTTTGTTTACCGAGGGTTCGAATCCCTCTCTCTCCGTTTCTTTTCATTCATCAACGTTACCGACTACAATGTATCAAATCAAATAAGAATTGATATCATTATTCTAACGAACGGTCAGACCCTTATTTAC------------------------------------------TTCTTTAATAGAAATTCTCT--------------ATCCCTAATTAATTCCTGTGATAGGTAAAATAAAAATATCAATATCGTATTGATATTGAAAAGAAGAAAAAAAATCAAAAGA----ATCCTATTGCCAATTCTTTTTTGATACGTGAATGAGATAGGGCACGAGGTACTCT---------ATTTACTTCAGCGAAAGGAGTCAAAATTGGTATGAACCTTACTTTTTTATTTTCGTTAGAATCAAGTTTGACGGGAATAATATTCTACGACCAACAACTCGTTTATTTTCAGACCGATCCATTTACTATCTATTATTTGATTTACAAATCCTTTATATTGTAAGGAGTCAATAGTCAAATGGTTTGGCAATTCCCCGTGGGGGGATGAAACAAGATAATTTTGAATAAGAGCTTTCGATCTTTCTTTATCCTTCGTAGTAATAATATCTCGGGGTTTGCAACGATAACTTGGTATATCCACTATACGACCATTAACTAAAATGTGTCTATGGTTAACTAATTGTCTGGCTCCAGGAATGGTCGAAGCCATACCTAATCGAAAAAGGATGTTATCCAAACGCATCTCAAGTAATTGTAGTAAAACCTGGCCTGTTGACCCTTTGGCTTTTATAGCAATATGCACATATTTAAGTAATTGTCGCTCTGTCAGACCATAATGAAAACGCAATTTCTGTTTCTCTTCTAAACGAATACGATATTGTGATCTTTTTCCAGAGCGCAATTGGTTTTGAAGATCACTTCTGGATCTGGGTCTTTTACTAGTTAGTCCCGGTAAAGCCCCCAATCGGCGTATTTTTTTGAAACGAGGTCCTCGGTAACGAGACATA-GAAAGGCTCCTTTTTG------TTTCATTTGAC-AAAAAAAATATAAATTCAGACTGAACTAAAGGATCAGCAAAGCAAAACTCAATTTACTAAAGTCCTACAAAACAGAAT--------AAAATAGATTTTATCAATATTTGGATTTTTTGTATATATAGAAAATTAAAGCGAAGGTTACGTTTTCCAATTTCTTCTATAGAGATCTAATTGTTCTAGTCAACTTTTT--------TATTCATAGCTATAGCTGCAAATTACCATGACATAATAGATAAGTGACCCGACATTTAGAGAAAGTGAGAGTAGAGATTTTCAATAATGAAAAG--AAAAAAATCGATAAAGAAAAAGAGCCGGCTATCGGAATCGAACCGATGACCATCGCATTACAAATGCGATGCTCTAACCTCTGAGCTAAGCGGGCGGGGATATAAG-------AGCAATAGTTTATAGGAATACAGGAAACTATCGGATCTTAGCTATTACCTAGTTATTCTTCTTC----------TTTTTTTT---CTTTCATTTATTG---------------ATATTCTTCTAGTTATTAGTTA-------TATATTTTATATTCTATTTAGTTCTATTTAGAAAATAGAAAAGAAAGAAAAGAAAACTATTTAGATCTAGATAAATTAGAAGATATTAGATATATAAATAGAAATTCAATTCCATATTCATATATATGAATCTATGAAAAGAAAATAGCAA--TATCAA-TATAGCAATGAAATTAGAATTCGAAATGAA-AAAAAAAAAAG-------AATGAATATCGACCGTTACACTATTCAAAAATGCACTGTAAAAATG-AAGAAGGAGGAAAGGCATATATATATATGTGGGATATATCTATCCATATTGAATTGCGAATACATCAATGATAGAATCATTTCGTA-TTGAAACAA--ATAGGGTTCATCCAATAGAGATGAAATGATAGAATAT-------------------AGAGAATATAGAATAGAAGGAGAAGGTGGGCAAAAAAAGAAAATAGCAGCATACACTTTTTAGATATTTC------GATATAGTAATCATGACCTAAAGA----------------------------GGTGGATGAAATTACAAC-TGGATCCTTGTCTCAAAGGAAAGGGGATATGGCGAAATTGGTAGACGCTACGGACTTGATTGGATTGAGCCTTGGTATGGAAACCTGCTAAGTGGTAACTTCCAAATTCAGAGAAACCCTGGAACTAAAAATGGGCAATCCTGAGCCAAATCTTTGTTTTGAAAGAAAAAACGATGGAAAATGAGAAGAAAAAAAAGGGATAGGTGCAGAGACTCAATGGAAGCTGTTCTAACGAATGAAATTGACTATGTTACGTACGTTACATTAGTAGCTAAAATCCTTCTATCGAAATGACAG----AAAGGATAACCTTATATACCTAATACGTACGTATAC-----------ATACTGATATAGCAAACGATTAATCACAAACCAAATCTTCTATCGAATCCTATTCTGTATCTC------------TCTCTATGAAAATAGAGATCTTCTATTTCTTCTTTCTATTCT------------ATTCTAGAAT-------ATTTAGATAGATTATTTAGATTATATATT-----------------------------------AGTATAAGTATATATATAA---------------------------AGTATAAAGAAATACTATGAGATAAGGATCTATAGA--------------------------TATATTCTCTATGAATTAGAATGATAGAGATCAAAAAATATATGAAA----------------------------AATTTAAGTTGAAAAAAGAATCGAATTCAAATATTCAGTGATCAAATGATTCATTCCAGAGTTTGATAGATCTTTTGAAGATTAATCGGACGAGAATAAAGAGAGAGTCCCATTTTACATGTCAATACCGACAACAATGAAATTGAGAGTAAGAAGAAAATCCGTCGAATTTTTAAATCGTGAGGGTTCAAGTCCCTCTATCCCCACTAAAAAGCCCATTTTACTTCCTCGCTCTTTATTTATCCTCGTCCTCTTTC--TTTTTTTTTTCCATAAGTGGCTCAG---------TTT--AAACAAAATGAAATATCGTTATAATTTCATTCACTCTGTTCTTTCACAAATGGATCCGAATAGAAATCCTCATATCTTCTTCCAATCCAATATCA-----TTTGTTTTGTATA-----ATATAATATGAACATATATGTTCAAGGAATCTCCGTTATTGAATCATTC-ATAGTCCATATA-TTTTTCCTTACATTTACAAGAAAAGTCTTCTTTTTGAATATCTAAGAAATTCAGGGGCTAGGGCCAATTTGTTAAGATTTTA-------TTTTTTAGTTCTTTTCATTGACATAGATATAAGTACTCTGCTAGGATGATGCACGGGAAATCGTCGGGATAGCTCAGTTGGTAGAGCAGAGGACTGAAAATCCTCGTGTCACCAGTTCAAATCTGGTTCCTGACATGTGAATAATG-------TATCGGATAGATATTCCTACCTCATACAAATGAAATTAATTCATTGAGACGGATCGGGATATATATTCTTTACTTTATTTTTCATTTTTT---------------CCTCAATGATAAAAAACCC---CTTTTTTTACTTAGACGATCCGACTCCAGATTTCA-TTTTTTCATTTCAATTAGCATCTTGAATTTCATAGAAATTGGGCGTAATATAGTCTTTACGTAAAGGCCAGCCTATCCCAACTTTCAGGCATCAAGATACGTTTATTAAGGCGAGGATAATTCTCATAAGAAATTCCCAACATATCATAAGATTCCCGTTCCTGAAAATAAGCACTTCTCCAAATCCATAAAACTGACAGGGTTTGAGGATTACTCCTGGGAGCAAATACTTTTATGCATACCTCTTCTGGTTTATCTATACCATACCGTATTTTCGTAAAGTGATACACAATAGCTAAAAATCCGCCTGGTGCTACATC------------------------------------------------------------------------------------------------------------------------------------------------------ATCAGATAAATGAACCTGCATCTTCTTCATCTCTCCCACATTTTTATTTGTATGAATATTTCCCATTGACAATGAAATTTTTAATGATTGAACCGCTCGCTGTATCTTATTCTGCACAAAGGAACCCTGCCTGATTCACTAATTCGTAGGAAGATACTGACCTTTT-------------------------------------------------------------------------------------------------------------------------------------------------------------------------------------------------------------------------------------------------------------------------------------------------------------------------------------------------------------------------------------------------------------------------------------------------------------------------------------------------------------------------------------------------------------------------------------------------------------------------------------------------------------------------------------------------------------------------------------CTTTTGATTGTCTAAATATTCAAGCTAAGACCATTCCAACGCTCCTTTTCGCCATGCATAAACCATAAACTGAACCCACAATTGGGATAAGCACGAAAATGAAAACTTCTATAAAG----ACAGATACACCCAATACATCAAAGCTCATTGCCCATGGATAAAGAAAGGCCGTTTCAACATCAAAAAC-AACAAAAACTAGAGCAAACATGTAATAACGAATTCGGAATTGTACCCAAGCATCCCCCATGGGTTCTATACCTGATTCATAACTATAAAGCTTTTCTGGACCTTCCCTCTTCCCTAATCGGGGCTAAAATACCAGAAATGACAAATGTCAAG-ATAGGAATAACGCTTGATATTATTAGGAATGCCCAG------------------------------------------------------------------------------------------------------------------------------------------------------------------------------------------------------------------------------------------------------------------------------------------------------------------------------------------------------------------------------------------------------------------------------------------------------------------------------------------------------------------------------------------------------------------------------------------------------------------------------------------------------AAAATATCATATGTAATTCATTCATGAAAGTGGATGAAGAGAGATATG-ATATTTGATCCGAGATTTGACAAATAACAATTGGGTCCATTGGAATGAATTATTGTGTTTATTTTCTTGTTCCTACTACTACTCAAATTTCTAG----------------AAAAAACAAAAAGGGAATGTATTAGGGCTATACGGACTCGAACCGTAGACCTTCTCGGTAAAACAGAGAAAACTTATTATTATCGAAATGATTCGAACTGTTTCAAAGACCCAACATGCATTTTGTTGCATTGGGCTCTTTCATCAACTGATGTAAAGATCAGTTAGTCCACCATATTTTGTCTTTAGTCTTTAGAGGAAGATAAGAAGATAATGAGATGGCTCCATGTGCTCTGAGTCATTTATTTGTATCCTGATCTAGGAGCAATACCAAAGTGTTTCAAAGAAGGGTGACCTTTATTTAGGTCTGCCTTCGGCCTAGATCAACCTAAGTGAAATGCAGTCTCTATCGCTCCGCTGCAAGAGTCAAATATGAGACTTAATACACCGCAAAGCTCATAGGACGAAAAGAGGTTCTTTTGAGATCCTTATACTCATTATGCCTGGCATTGAATGGACTGGGCATTTACCTTACAATGGCAGGTTCTCTTTGATTTGGCGCCGGAATTCGCACCTGAACCGGATCAAACCAAATTTGTCAGGCTATTTTTCTCTTGTTCTCTCGAATCTACGGAGTAAGACATCGACTTATCAAAAAGATCAATTATGGTCATTGCATAATAGGCTCCCTTGAAAAACATTGGCGCACGTGTAAACGAGGTGCTCTACCTAACTGAGCTATAGCCCTTGTCATAACCATTTTAACATAGAGACAATTTCTTGTCAAGAAGGGTATCCCATAATCCCACATTATAACTCTCTGATCCATTTATGTTCACTGGG--AAAAGATTGATATTGCTTAGAAAACATATTTTACCTATAATTCATCGAAGTGATGGAGACCTTTTTTGTGGTGATAAATGGACCTACTTAACCCAGTGGTTAGAGTATTGCTTTCATATGGCGGGAGTCATTGGTTCAAATCCAATAGTAGGTAGAACTTATTAGATACCGGATTCCATGGTATCTAATAAGTTTTTCTACCCATCCTCTTTTTT-------TCGTTCTATCATCAGATTAATCAAATTAGACTTCATTGTGTTCAATTTGTGGAATAAAGATTCAAGATGTAGTGTGTAGTGTATAATAAAGAACTCTTTTGATTTTGATTGAATGTAT------TTCCTACTAATAGGAAATAACTTTGACAGCTTCTACTCGTGTCCTAGCTCGTCTGAGAGCTAGATTTGCCTCAATTGCTTGTCTCTTACCCTCAGCTCTACTCAAGTTAGCTTCAGCTAGTTCAAGAGTTTGTTGAGCTTCTTGTGGATCGATGTCAGTACTAATTTCCGCACCATTTCCTAAAATGGTGATCTCATTATTACTTATTCTAGCAAAACCGCCCATAAGAGCCACCGTTAACCATCGGTCGTTTAGCCGTATTCTCAAAAGACCTATATCTACAGCCGTGGCAATGGGGGCATGGTTTGGTAATACTCCAATTTGTCCACTATTAGTAGATAAAATAATCTCTTTCACTTCGGAATCCCAAATCATTCGATTAGGAGTCAGTACACAAAGATTTAAGGTCATTTCTTCGATTTGCTCTCCTCTTCTAAGTTCATAGCTTTCGCGGTAGCTTCATCGATGTTACCCACCAAATAAAAGGCCTGTTCGGGAAGACCGTCTAATTCTCCGGAAAGGATGAATTGAAACCCCCGAATTGTTTCTGCGAGACCAACATATTTTCCTGGAGAACCAGTAAAGACTTCTGCCACAAAGAAGGGTTGTGATAAGAAACGCTCAATCTTGCGTGCTCTTGCTACAGTTAAACGATCTTCTTCGGATAATTCGTCCAACCCAAGGATAGCTATAATGTCCTGAAGTTCTTTGTAACGTTGTGAAGTTTGCTTAACCCTTTGCGCAGTTTCATAATGTTCCTCGCCAACGATCCGAGGTTGTAACATAGTTGACGTCGAATCCAAAGGATCTACTGCTGGATAAATACCTTTGGCAGCTAATCCTCTTGATAATACGGTAGTAGCATCTAAATGTGCAAATGTCGTGGCAGGAGCAGGGTCGGTCAAATCATCCGCAGGTACATAAACTGCTTGGATCGATGTTATGGATCCTTCCTTGGTAGAAGTAATTCTTTCTTGCAAAGAACCCATTTCTGTACTAAGGGTAGGTTGATAACCCACTGCAGAAGGCATTCTACCTAATAAGGCAGATACTTCGGACCCTGCTTGAACGAAACGAAATATATTGTCGATGAATAGAAGTACATCTTGCTCATTCACATCCCGAAAATATTCCGCCATGGTTAGGGCGGTCAAGCCAACTCTCATACGAGCTCCTGGCGGTTCATTCATTTGACCATAGACTAGAGCCACTTTGGATTCTGCAATATTTTTTTCATTAATCACCCCGGATTCTTTCATTTCCATGTATAGATCATTTCCTTCACGAGTACGTTCACCTACTCCGCCAAATACGGATACGCCTCCGTGAGCTTTGGCAATGTTGTTGATCAATTCCATGATGAGTACTGTTTTACCCACTCCAGCTCCCCCAAATAGTCCGATTTTTCCTCCACGGCGATAGGGGGCTAAAAGATCCACCACTTTAATCCCTGTTTCAAAAATTGATAATTTCGTATCTAACTGTATGAAGGCGGGTGCAGATCTATGAATAGGAGATGTTGTGCGAGTATCGACAGGACCTAAATTATCAACGGGCTCTCCAAGAACGTTGAAAATTCGTCCGAGAGTAGCTCCCCCGACTGGAACACTTAGAGGAGCTCCTGTGTCAATCACTTTCATTCCTCTCATCAGACCATCTGTAGCACTCATAGCTACAGCTCTCACTCGATTATTTCCTAATAATTGTTGTACTTCACAAGTTACATTAATTTGCTGACCGACAGTATCTCGACCCTTAATTACCAAAGCATTATAAATATTAGGCATCTTGCTCGGTGGAAAAATGATATCCAGTACTGGGCCAATAATTTGAGCGATACGCCCTAGGTTTTGCTCTTCAAGTGTAGAAACCACAGGATCAGAAGTAGTGGGATTGCTTCTCATAATTATAAATCATAATAAATATGTCGAAATTC--TTTTTTTAAAAGTACTGAAT-CAAAAGAAATATCCGATAACAAGTTGATCGGTTAATTCCATAAGAAAGACCATAAGAAAGAAATGGGAGTTATCATTTGATTGAGTTGGTACCACCCAATCGAATCCAATTAAATTCTTTACTCAGTGAATGAGTCAATTTTCAATTCTTTCTATTGTACTATTG----------TATTCTTTTTTCTTTTGATTTGTGTTGTGCACCTATTCTTCTTTATATATCATATATGTTCCCTTTTATAGA---------TGAATTCTGCTGACTCTTTTCACATCTAGGATTTACATATACAACATATATTACTGTCAAGAGAAGGGGCCGGGGGCCTCTATTCTTGACTTTTTATTTCT---------------------ATATTAGCTATTTCTATTTACTATAT------------------------TCTAGATTTACTATAT------------TCTATATATATATATATCT-TTTAGATA-----------------------------------TCTTTACTAT-CTTTAATATCTTTATCTTTACTTTCTAATTTCTTAATTCTAATTTAGAATTC------TATTTCTATTCAATTTCAATTGAATATTTATTTTATATATTTTGAATATTTATTTTATATATTTTCATTGAATTATATTGAAATTCTATTTATTATTTATTAAGGATTATTAT--------------------TATAATTATTAATTCTTTTTCTTA------TTTTTCAATTGAAATGAAATTGAATTTTTTCATTTTACTTGATG-TTTTTTTTTATCTTT-ATTTTTC------------------TATTTTTATATTCATTAAAAAAAATGAGTATGAAGAATAATGAATATGA-TATAGAATTATCAAATGATAATATGAATATAAAAAAATTAAGAAGGTGGTGATCAATTCC---------ATTAGAAATAGAAATTTTCAAAAT----GAAGATTGGGTTGCGCCATATATATCAAAGAGTATAAAATAATGATGTATTTGGTGAATCAAATATAAAATAATGATGTATTTGGTGAATCAAATACATGGTCCAATAACGAACCCTTTTCAAATTTTCATTATTCATTAGTTGATAATCTTAGTTTAGTTGAATCTTTTTTGAATTGTAAATATTTTTTTT---CAGTCACGCCTAATTCATATCGAGTAGACCTTGTTGTTGTGAGAATTCTTAATTAATGAGTTGTAGGGAGGGACTTATGTCACCACAAACAGAAACTAAAGCAAGCGTTGGATTTAAAGCTGGTGTTAAAGATTACAAATTGACTTATTATACTCCTGACTACGAAACCAAAGATACTGATATCTTGGCAGCATTCCGAGTAACTCCTCAACCGGGAGTTCCGCCTGAAGAAGCGGGGGCTGCGGTAGCTGCCGAATCTTCTACTGGTACATGGACAACTGTATGGACTGATGGACTTACCAGTCTTGATCGTTACAAAGGACGATGCTACCACATCGAGGTCGTTGTTGGGGAGGAAAATCAATATATTGCTTATGTAGCTTATCCTTTAGACCTTTTTGAAGAAGGTTCTGTTACTAACATGTTTACTTCCATTGTGGGTAATGTATTTGGTTTCAAAGCCCTGCGAGCTCTACGTCTGGAAGATCTGCGAATTCCCACTTCTTATTCCAAAACTTTCCAAGGTCCGCCTCATGGCATCCAAGTTGAAAGAGATAAATTGAACAAGTATGGTCGTCCCTTATTGGGATGTACTATTAAACCAAAATTGGGATTATCCGCAAAAAACTACGGTAGAGCAGTTTATGAATGTCTACGGGGTGGACTTGATTTTACTAAGGATGATGAAAACGTAAATTCACAACCATTTATGCGTTGGAGAGATCGTTTCTTATTTTGTGCCGAAGCGCTTTATAAAGCGCAAGCCGAAACGGGTGAAATTAAAGGACATTACTTGAATGCAACTGCGGGTACATGTGAAGAAATGATCAAAAGAGCGGTATTTGCCAGAGAATTGGGAGTTCCTATCGTAATGCATGACTACTTAACTGGGGGGTTCACCGCAAATACCAGTTTGGCTCATTATTGCCGCGACAATGGTCTACTTCTTCACATCCATCGCGCAATGCATGCAGTTATTGATAGACAGAAAAATCATGGTATGCATTTTCGTGTACTAGCTAAAGCATTACGTATGTCTGGTGGAGATCATATTCACGCTGGTACAGTAGTGGGTAAACTGGAGGGGGAACGTGAGATGACTTTGGGTTTTGTTGATTTGTTACGTGATGATTTTATTGAAAAAGATCGAAGTCGTGGTATTTTTTTCACTCAAGACTGGGTCTCTATGCCAGGTGTTCTGCCCGTGGCTTCAGGGGGTATTCATGTTTGGCATATGCCTGCCCTAACCGAAATCTTTGGGGATGATTCCGTACTACAGTTCGGTGGAGGAACTTTAGGGCACCCTTGGGGAAATGCACCCGGTGCAGTAGCTAATCGAGTGGCTTTAGAAGCATGTGTACAAGCTCGTAATGAGGGACGTGATCTTGCTCGTGAAGGTAATGATATTATTCGTGAAGCTAGCAAATGGAGCCCTGAGCTAGCCGCTGCTTGTGAAATATGGAAAGAGATCACATTTGATTTCGACCCAGTGGAT------------------AAGCTAGATAAAGAGACAAAATAAGCGCGTATAAGCGCGTATAATTCATCAGTTCCTGTTTGTTCTCCTAATTGATTGCAATGAAACTTGGCCCAATCTTTCTTTTTTTGAGGAAAAGATTGGGCCGA-------ATCTAATAAAGAATAAACATCTTATACTAATCCTATACTATGAACTATGAGGGTCTTTGTGTATTTGCA--TATATCTTTTTTTTATATGTAAAGACCTTAAGATAT----------------------------ACAAAATATAAACATAAGAAGATAAGATCGAAGGAAGACTAAACAACTTATCTATTCTATTCTTTATTGTTGGAACCATAGGCTGAATTATGGATCCTTGGGATTGGATTGGCGGATCATTTTCTATTCCTTAGTTTCATACCATAGATCAAGCCAAGGGAAGGATCCCTTCTACCCCTATCCTGTATATTGTCTTTTTCGTTCCCTGTTGTAATAGAAACTAATAGAAACTCATTTTATTCTTTGACTATTTGACTATATGACACGAGATTCTACGAGACGAGAATTCATTTTTAATTTATGTGAAGAAACA---------ATGTATCTTTTTGATGATAATTGAAAGTTTTACATGAGAGAAACCTGTC------TTTATATATC-TTTTTTTTTGGAAAAAATTC-------TATCAGAATCACTATCATAATATTGAAATGATTCACCGGATTCCTCAAAAGGAAAATCCTTTATTTTCAAGACTCGCTCGTTTTTCATTAACAATCTTAATGATTGGATCATATGCTTCATTTGAATTCTGATGAGAAATAAAAAGAAATAGTAAAA--TTATTTTTTCTTC--------------------ATCGAATGACTATTCATCTA-TTAGTATTAGGTTTTCATAAAATAGGGGGCAGAAAGAATATATGGAAAAATGTTGGTTCAATTCGATGTTGTCTAACAAGAAGTTAGAACATAGGTGTAAACTAAGTAAATCAATGGATAGTCTTGATGCTCTTGGACATACCGGTGGAAGTGAAGAAACTATTCTAAATGATCCGGAGAAAAAGATTCCTAGTTGGGACAATTCTAGTTTAAGTAATATGAATTATCTAAATTATTATTATTTCTTTGATAACAGGAATATTTTGAGTTTGATCTCTGATCATACTTTTTTAGTTAGAAATAGTAATGGTGACACTTATTCTGTATATTTTGATATTGAAAATAAGATTTTTGATATTGAAAATAAGGATTTTGATATTGATAATAAG---------------------------------GATTTTGATATTGACAATGCTAGTTCTTTTTTGAGTGAACTAAAGATTCTTTTTTCTAGTTATT------TGAATAGTGGGTCTAATAGTAGTAATTACTACTATTATTATTCCATGTATGATACTCAATCTAATTGGAATAATTGGAATAATCACATTAATAGTTGCATTGATAGTTATCTTCGTTTTGAAATCAGTCTTAATAGTGACATTTACAGTGATATCGACAGTTACATTTCTAGTTTAATTTGTATGGAAAGTACAAGTAGTATTGAAAGTGGAAATTCTAGTATCAAAACTAGTAGCAGTTATTTCAATATAA---GAGAAAAATATAATGATTTCGATATATATAATATAAATACAAAATACAAACAGTTATGGGTTCAATGTGAGAATTGTTATGGATTAAATTATAAAAAATTTTTTAGTTCAAAAATGAATATTTGTGAACACTGCGGATATCATTTGAAAATGAGTAGTTCAGATAGAATCGAACTCTTTATTGATCCTGGCACTTGGGAGCCTATGGATGAAGATATGGTCTCTATGGACCCTATTGAATTTCATTCAGAGGAGGAACCCTATATAGATCGCATCTCTTTTTCTCAAAAAAAAACGGGTTTAACTGAAGCTGTTCAAACGGGCGTAGGTCAACTAAATAGTATTCTCATAGCAATTGGAGTTATGGATTTTCAGTTTATGGGAGGTAGTATGGGATCCGTAGTAGGTGAGAAAATAACCCGTTTGATCGAGTATGCTACTAATCGATCTCTACCTGTCATTATTGTGTGTGCTTCTGGAGGAGCACGCATGCAAGAAGGGAGTTTGAGCTTGATGCAAATGGCTAAAATATCTTCTGCTTCATATGATTATCAATCAAATAAAAAGTTATTCTATGTATCAATCCTTACGTCTCCTACAACAGGTGGAGTTACAGCAAGTTTTGGTATGTTGGGAGATATCATTATTGCTGAACCTAATGCCTACATTGCGTTTGCGGGTAAAAGAGTAATTGAACAAACATTGAAAAATACAGTACCCGACGGTTCACAAGCGGCTGAGTCTTTATTCCATAAGGGCTTATTCGACCCAATCGTACCACGTAATCTTTTAAAAGGTGTTCTTAATGAGTTATTTAAGCTACACGGTTTCCTTCCCTTGAATCAAGATTCAAAAAAAAGATTTTAAAAAATATTTAAATTCTTCATTTTCAAATGGAAGTATATCACTAGCTTCAGTTATTTTTATTTGTAGCGAATACGCATTTAGTTCATTAT-------AATG----------AAAAAAAAAAAAAACAAAACTAAG-----AAGATGGTGTTTTCTTTGGGGACATCAGTTATCAGTGTAGTAAGAGTCAGAAGTTTTGGATAATGACTTTTTGCCTCGGATCCTTTTTTTATTCTACCTCTATTCCTGATTAGGAATAAGCATCCCTCTCTCTATCTACAAGATTTCTTTCTCCTTCCGA---------TAAATCCGGGAAAGAAAAATTATTTTCTTCGTCCTTTTGACATATTCATATATAGAAC-------------AACAAAAAAGATATCGAAAAAA------------TAAAATAGTAAATAAAAAGAAAGAAGAAATCTTAAATCAAAT-AAAGAAAATATAAATATTCAAATAACAAATAATAAGAATATAGAAGTTATTTTTATTTAGCGAAAACCCCCGTTTTTAACTAAGAATCC------TTGTTTGTTGGATAAGATTGGTTAAAGTCGGGAACTCCTAAAATAAACTCTTTTCTATCTTTCCTTTCAAAACACC-TTTTTGTTTTGAAAGGAAAGATAGAAAGACGATAAAGATAAGGATGGGAGAAGAAGAATCCAATTTATGAAAGCGGATTCTCATACATATTCGTGTAGAAAGAGGAATAGGTACACTTCATTGAGTTCTACATTCGTTATTTATTATTAAATACTTAATATT------AATATTATCTTAATATTCTAT------CTAATAGATAGACTTATCATAAGATATCTTTATAATTATAATTTAGAATTATAATAGGTACAAATATGAAATTGAGGTACCCATTCTATGATAGATTTGAACTTTCCCTCTATTTTTGTTCCTTTAGTGGGCCTAGTATTTCCGGCAATCGCAATGGCTTCTTTATCTCTTTATGTCCAAAAAAATAAGATTGTTTAAATATGATGGGACCAAATCTCATCAATTTATTTCAACACTGGATCATCATACAGATACTTTTTTTTT--AATGTAATATGATATATGTGGCC--TTTCCGAAAACAAA-------------------TGGAAGAGTTGTTTTGTTATGTATGCCGATGCATTAATATACGCATTAATGCAGTCAGTATGTATATGCGGTTATAGCTTAATCAATTAAATG---ATTCAATTCAAAATGATCAGCAAATC--TTTTTTGAAAAATCTTT-GAAATATAAACTCAATGTATCTAACCAATTCTTCCTAATGGTTCCTATCGAAATGCTGCTAGTTGATGAAAGTTACTTCGGGATAAAGCAAGAAAAGTCGAGTCAAATCCA---TTTGGGTTATTCTC---TCAATTCCAATCGAATGCAACTGGATCTAGTATAGTATGAACTGGCGATCAGAACATATATGGATAGAACTTATAACGGGGTCTCGAAAAACAAGTAATTTTTGCTGGGCCTGTATCCTTTTTTTAGGTTCACTAGGATTCTTAGTGGTTGGAACTTCCAGTTATCTTGGTAAAAATCTGATATCCGTATTTCCGTCTCAGCAAATTATTTTTTTCCCACAAGGGATCGTGATGTCTTTCTATGGGATCGCAGGTCTATTCATTAGTTCTTATTTGTGGTGTACAATTTCATGGAATGTAGGTAGTGGTTATGACCAATTCGATAGAAAAGAAGGGATAATGTCCCTTTTTCGTTGGGGATTTCCTGGAAAAAATCGTCGCATCTTTCTTCGTATCTTTATGAAAGATATCCAATCAATAAGAATGGAGGTC------AGAGAGGGTCTTTTTCCTCGTCGTGTCCTTTATATGGAAATAAAGGGCCAAGGAGCCATTCCCTTGACCCGTACTGATGAGAATTTGACTCCACGAGAAATTGAACAAAAAGCTGCCGAATTGGCCTATTTCTTGCGCGTACCCATTGAAGTATTTTGAAATGAACTAATGAACTGAAGAAGAAATCTCAGCATGAGAGAAGGAACTTAATACATCTCAAAAGCAGGAGGACGCATATGGAACAATAT---TAATAATAATAAAATCTAATATAACTAA---TCAAATAAAATATATTA-----AAAAAAAAATAGATTAAAGAGAATCTAAACTATTTGTACACAAAAACTATTTTGTATACG-CATACACAAGGCGTCCAGCTTCAGTCTTTATACTAGT---AAAAGGTCTAATAAGTATAGATTCATCAAATATCCTAACATGTCTTTTGTTTTCGTAAAACATAATT--------CCTATTTTTAGGCCTTTGAATTGATACCCTATCCCCGCGCTACGGTTAGACAGTGAAATCTTTCGAATTCGAAATAGAAATAAAAGAATTAAAGGATCCGGTAGGATTCGTCTTGAAATCCAAATTATATTTTTTAGTTA-AAATGGGTTTTCAAGTCTT--------GGAATAAATGAAGGGGAAATCGGTTAAAATTTGACTAATTGTGATCTCTGGAATATGGAAAGTG----------------GAAAGAATATTTACTTC--------TTTTTTTTCATTCGAAAAGGGCCTTTCTTGTATGTTCTA----------TTCTAGATCCAAAGACTCAATTCTTACACAAAAAC-------AAAAATAGGAAAAGATCCATAGGTTCGATACCTTATTCTTGTTAGAGTTATAGACTCTTGTTATAT--GATTCGTGCTTCATAGAAATATCAGATAGAATCGACGAATGAAACAGGTTCATTAACAATTAACATCACGGATACAGAATGAAAAAAAAGAAAGCATTGGCTTCCCTCCCATATCTTGTGTCTATACTCTTTTTGCCCTGGTGGGTTTCTCTCTCATTTAATAAATGTCTAGAAACTTGGTTTCTTAATTGGTGGAATACCAGGCAATCCGAAATCCTTTTGAATGATATTCAAGAGAAAAATTTTCTAGAAAAATTTATGGAATTAGAAGAACTATTCCTGTTGGACGAGATGATAAAGGAGTACTCGGAAACACATATGCAAAGACTTCGTATAGGAATGCACAAGGAAACAATACAATTAGTCCAAAGACAAAATGAATATCATTTCCATATCATTTTGCATTTCTCTACAAATATAATCTGTTTCGCTATTCTAAGTGGTTATTTTTTTCTGGGTAATGAAGAACTTTTCATTCTAAATTCTTGGATTCAGGAATTTCTCTATAACTTAAGTGATACAATCAAAGCTTTTTCGATTCTTTTAGTTACTGATTTATGGATCGGATTTCACTCGACCCATGGTTGGGAACTAATGATTTGTTCGATCTACAACGATTTTGGATTGGCTCAGAATGATCAGATTATATCTGGTCTTGTTTCCACTTTTCCAGTGATTCTAGATACAATTGTGAAATATTGGATCTTCCATTTTTTAAATCGTGTATCTCCTTCGCTTGTAGTAATTTATCATTCAATGAATGAATAATTCTTTAGATCTTTTGATATCAATCAAATCAGAATCTTTCTTCGTGTAAAAAGAAATCATTTTTCATCTTACTTATTTT-------TGATACTTCTACCTTTTCAATTCAAGGTATTAATACTATATTCCACCAGTACAAT-------TCTT-------------TAAGTACAATCAATACAATGGCAAACTTGTGGATAGGGAATTCTACTAGCTACCTATCGAATTTATTGTATAAATTCCGGGGATCAATGATTGGACCATGCAAAATAGAAAGACTTTTTCTTGGGTAAAAGAACAGATGACTCGATCCATTTATGTATCGATCATGATATATGTAATAACTCGAGCATCTATTTCAAATGCATATCCCATTTTTGCGCAGCAGGGTTATGAAAATCCACGAGAAGCAACTGGGCGAATTATATGTGCCAATTGCCATTTAGCTAATAAGCCCGTGGATATTGAAGTTCCGCAAGCTGTACTTCCTGATACTGTATTTGAAGCAGTTGTTCGAATTCCTTATGATATGCAACTGAAACAAGTTCTTGCTAATGGTAAAAAAGGAGCTTTGAATGTAGGAGCTGTTCTTATTTTACCCGAGGGATTCGAATTAGCCCCCCCCGATCGTATTTCTCCCGAAATGAAAGAAAAGATGGGCAATCTTTCTTTTCAGTGTTATCGTCCTAATAAAAGAAATATTCTTGTGATAGGTCCTGTTCCCGGTCAGAAATATAGTGAAATCGTCTTTCCTATTCTTTCCCCCGACCCTGCTACGAAAAAAGATGTTTACTTCTTAAAATATCCCATATATGTAGGTGGGAACAGAGGAAGGGGTCAGATTTATCCTGATGGTAGCAAGAGTAACAATACAGTTTATAATGCTACATCTGCTGGTATAGTAAGCAGAATAGCACGTAAAGAAAAAGGGGGATATGAAATAACCATAGTTGATGCATCAGAAGGACGTCAAGTGGTTGATATTATACCTCCAGGACCAGAACTTCTTGTTTCAGAAGGTGAATCCATCAAGCTTGATCAACCATTAACAAGTAATCCAAATGTAGGAGGTTTTGGTCAGGGAGACACAGAAATAGTTCTTCAAGATCCATTACGAGTCCAAGGCCTTCTGTTCTTCTTGGCATCTGTGATTTTGGCACAAATCTTTTTGGTTCTGAAAAAGAAACAGTTTGAAAAGGTTCAGTTGTACGAAATGAATTTCTAGATCTAGAGATTCCTTAAAATAAAGTTGGTAAAAGTGCCAAATTCTTGTTGATCAATAGAA-TGATATATGATTCAAAAAATTCTATAAGTCTTTTCTTTGTTTGTTTTTTTA---------CTCTTTTTTATTTTGCGGGATGTCTGAAACTCATTACTTGTATACCATTCCTAATGAGAGAAAATAAGTATACAAATACAAAGGAGTAGAATAAAAGGCAAAGACGGTAAAAATGAAAGT-----AAAAAAGATTTATATAAAGTATTCTTAGTCTTCCTAATCGTCTATTCGATTTGATACAAGACGACACAAGAAAAATAATTTCTTGTGTCGTCTTGTATCGAAAGAATCATGATTTTTTCTCCTGTTTGCCAAAGATTCTTATTCCTTATTTTCTTTTCCGGGTCTAATTTAACAAATAGAACTTCTTCAATTCACTTCAACTTATAACTTAGGAAAAGAATTAAAAC-------AAAAAAAAAGACTTATCTTGTTTTGTTTGTTTTGTTTCGGTTGAAAAGCGGATTAGATCTTTACGCATATCCAAATCTTTCTTTATTATCTCATTACAGTTTTCTTTTTTTTT---------TTATTTGTTTTAGTTTAGTAGAAAGAAATAGTTGAGTAGAAAAAGAAAAGGATTTACAGGATGTTTCATATGGATAAATCCATACGTATTGGATTATTAATAAAATCGTTCATAAAATCGATGGATTCCTCCTTTCTTGTTGCTTCAT--------------ATCATATTCAAAATATTGACAATATAGTTAAT------------ATTATGTTAGGAACGACAGAAACTATGAATTA----------TAAATTCTTCAAA-----AACATCCTAAT-AAAAAA-----GGAATAGAATAGAGTGTGTTTGAAACATCAGAGCAAAGGATCCTTTTTGTCATTTCTCAAAATAGAATATTTGGATTATGTTGACTGAGATTCCATATACTTTTTAATAGATCAAAG-------------------------TCTCGCTCTAAGAGTAAGAACCCATCGGGATCGGGGCCTTACCCCGCTGAGTTCTTACTCTTTCATGTCTACAATCTAGTCTAGTTCATATGATTATTACAGTATTACAGAGATGAACCCAACCCGGAATAGGAGCCGTAAAAAAAAATGCCTATTAAACCGATCACAGGAATACCAGTTACAGTACCTATCAGCCAAAGAGGAATCCTTCCAGTAGTATCGGTCATTT-CCCCCCTTCTTTTTCTTCAAGTGGTCATGCTAGAGACAAAAACAGTCATGGATAATTATGAGGATAGTATCTTTCCAAATGGGATAAGAGAATTCCTACTAT-TACTAT--TTCTATTTCTTAATTGAAGAAATAATTGGAAAATAAAACAGCAAGTACAAAAATGAGTAATAAACCCCAGTATAGACTGGTACGATTCAATTCAACATTTTGTTCATTCGGATTTGATTGTGTCATAGCTCTCTAATTTCAATTAGGTTTATCGTTGGATGAACTGCATTGCTGATATTGACCCTAAAAAAGAAACAGTAGGTACAGCCAGTCCATGAACAGCCAACCATCGCACTGTAAAAATTGGATAGGTTCGATCTATGGTCATTGGGAACCTCCTAAAAGGATTTACTAAATTCATCGAGTTGTTCCAAAGAATCAAAACGGCCAGTTATTAATGGAATCCCTTGTCGGCTTTCTGTGAAATATTCATTTGGCCGAGGACTCCCAAAAACATCGTAAGCTAAACCCGTACTGACGAATAACCAACCCGCAATGAATAGGGAAGGTATAGTAATGCTATGAATGACCCAGTATCGAATACTAGTAATAATATCAGCAAAAGAACGTTCTCCCGTGCTTCCAGACATGCTGAGCTCCACAAATTCTTGTATGTTG--TTAAAAAAAAGGCGGGCCGATTCCGTGAAAGATGGAATCAGTAAATCTAAAACTACTGATACTGGATCTTTGTGAGATCGTCAATTTTGTACCAAAGGTGTATTTAGAGTAGACCGAATCAGTATAGCTATCCTTCCTCTAGCGCTGCAACGCAGCCTCGATCATTACCATTACCGAAAGGAAATGGTATTGCTATATCTTCCTTGTCTAT---GTATAAATGTATTTTCCTTAGAATAATATTTCTAAT------------------ATAAGATTAAAAAAGGTTTATATTAGCAGATTCATCATAGTAATAGAAGTAATAGAAAGTAAAGATCTTGAATGGATGGGC-TCTAAGAATTAA--------------TGAGATATATCATGATTGAAAGATCTCATTATATTCATATAATTCCATTATATGTTATGTGAAATCTATAAAACCCTTTTTGGTGG--TTCGGTTCATATTTTC--TTTTTTTGAATCCTCTCGTTTTATTCAAGTAATTGGTAATTGTTCGTTCATAGAATAAATATGCTAATAC-----TCTTTC----------ACTTTGAACTTCTAAACTGAAGTTCTTATTACTCTTCT--------AA-ATAGTAATTATTAGAAATGGAAATTCTTATTACTATCCCTAAT------CTATTGAATTCTTTACTATTTCATTTT-AATTGGTTAATTGGAATTAA-------TATATTAGAATTAGATTTCCTATTTTTTATTATTCTTTTTTATA-----------------TTTAGTATTTTTAATATTTGTGAA-AAG-AAAAAAAAGAGATCGTTGGAACAATCCATATTCGTGATGCAACTGTTGTTACATTAGATCTCCCCAAGAGTTCTTTCCTTATGGAACTACAATACAAAACAAAGATGGGATTCTTTAATATGGT-TAAAGAATATAGAACCTAAAACCTAAAAGGGTAATAGAAGTGGCTCTTCTTTGAATCGAGTTGGCCCG----AAATCAAATTCAAATGAAAATATTCAATAATTTTAAA------TTTTTTGAAAAAGTCAAGGTTTTC----TTTTTTTTTTTTTAGTGTCCGTCTATAATGACTAA-------------------------TTAATCAATTTAACTTT--------AAATTGGAACTAAATGAATTCTTT------CAATTAGTTTTTATTACCGTCAGACTTAGGTAAATGTTTTATTCATATATGTAGTAAAAGAACATATCTAATTTATCTTTTTCATGCCTATTCTAACTAGATATTTTGGTTTTTTACTGGCTGCTTCAACTATAACCCCAGCTCTATTTATTGGTTTGAACAAGATACGACTTATTTGAAATGAATCAAATTCAATAAACAATTGAAAAAAAATCAAAGTCAAAGCCTCTCGCAGAATAATGAATTTCAGGTATTCTATGGTTCTTTCCTGCGTCAATTGCCAATTCCTGGTCATTGAGATTCACGGATAATTCAGATTAATATTTGGGGATAGATCTTACCTCTCTTTTTATTCCCTAAAACAAATTGAAATGATTGAAGTTTTTCTATTTGGAATCGTCTTAGGTCTAATTCCTATTACTTTAACAGGATTATTTGTAACTGCATATTTACAATACAGGCGCGGTGATCTGTTGGATGTTTGATTGAGTAACATCTATTTTTTTGATTGACCTCC-----TCCTTGTAGGAGGTCAAATTTCAGTTACAATTCTAC----TTTTTTTGTTTTGTTAAGTTATTTC------------ATTGTAATTTGACATAACATAAACGGAATCACGCTCTGTAGGATTTGAACCTACGACATCGGGTTTTGGAGACCCACGTTCTACCGAACTGAACTAAGAGCGCTTGTATATATCCTATATACAGTAGATATATAACAGTAGATACGATTGTAAAGAATAAGGA-TTTTTTTACCCCGAG-GCTTATTTTGTGCATATAGTATGTACAAACG------AAAGATTATGTCCAAAATTTCCCGATCTTACTCAATAAATCCC-TGAAACTGTCCATAGGAGAAAGAATAGGTAGGGTAGGGATGACAGGATTTGAACCTGTGACATTTTGTACCCAAAACAAACGCGCTACCAAGCTGCGCTACATCCCTTTTAAAAATTGTTGTACAGTGTCATTGTATAAAATCCATGTCTTT--------TTTTCCACATCCTTCTTTTT--TGCTTTAACTATTTTAACTCTATTTTAACTATATAGACTATATAGATAGATAGAGAATGTTCTTGTCA---TTTTTTTTTAAGGGGCGGCAAAA---------ATTTAATTTGCTGGGTCATTATACCATTATACATATGCATTTTAGTTAGTAATTCCTAATT-CTAATTTCATTTC------AAGCAAAACCAAATGATCTTGAACTAAAATATCGGATTATCTATGATCTATTTATTAGAATATCAAACTAGGACTAGA---------------TATGTATTACAATATACAATAA---------------AAATAAAGAATTAAAATAAATAAGAAAAAA----------------------------------------------TAGAAAATAAAAGAAGAAGGAGGATTTGAAATGCGAGATATAAAAACATATCTCTCAACGGCACCTGTGCTAACCACTCTATGGTTTGGGTCTTTAGCAGGTCTATTGATAGAAATTAATCGTTTATTTCCAGATGCCTTGTCATTCCCCTTTTTTTCATCTTGATTGAATTCTTGTATTGATCTGTGAAAAAATGAAGAAGATTTGAGATACAATTCTACGTAACATGACTCCAATTTTGCTCCCTTTTTCTTTCCTATTATAAA-----AAAAAAAAAAGAAAGAGAAAGAGTGTATTGAACCTCAGTCAAAATACAGTGAATCTACGATAGAATTTGGGGGAAAAGAAATGGAAATGTGGATTCAGTCTAGGAGCGCGAAATTCTAACATAGAAAGAAGAAAATAATGAGATTAGGATAGAAATCATTC-CTAGTTAGAAAAAATTGTATTAATTAATT-----------------------------ATTAAGATATTCTTAATACTCTTATATTAATGAATATGAATCTTTTTATTTCTAATTA---------TAGTAGAGTAATTCATAGTAATTCTATTTTAGATTAGAGTACTTCGAAGTCATTCGAATTCTAATAATTAGAAAAAGAAAATATTTACAAATTCCATTTCTAGTTAGTAACTTTTATT------------------------AATTTTTAT--------TAATAGAGTATAGATATAT--------------------AATATAGATTCTTT------TTTTATTTTCTTTTTTTCTTTGGTT-----GGTTCGGATCAAAAATAAAATGAAGAGAGTTATAAAGTGAAGTCGATCCAAAATGAAAAGGAGGTTCATGGCCAAGGGTAAAGATATTAGAATTCTATTGATTTTGGAATGTACCTGTTGTGTTCGAAAGGGTGTC---AATAAAGAATCGCCAGGCATTTCTAGATATATTACTCAAAAGAATCGACACAATACACCCAATAGACTAGAATTGAGAAAATTTTGTCGCTATTGTCAAAAGTATACTATTCATGGGGAAATAAAGAAATAGATGGAACGGAATGCGTGTGTGATTTTTCCAAGTAGTGGGAAGAGTAAGAACTTTACATCTTAACATATATAATACAAACCAAATCCTATCTTGGTCGAATCTTAACTT--------AAATGAATAAAATGAATAA-GAAAAAAAATAGGATTCTATTTTATAGATTATTT------TATATAGAAGGAATAAACAAACAAGGAATAAGTAAACCATGGATAAATCCAAACAACCTTTTCGTAAATCCAAGCGATCTTTTCGTAGGCGTTTACCCCCAATTGGATCGGGGGATCGAATCGATTATAGAAACATGAGTTTAATTAGTCGATTTATTAGTGAACAAGGAAAAATCTTATCTAGACGGACGAATAGGTTGACCTTAAAACAACAACGATTAATTACTATTGCTATAAAACAAGCTCGTATTTTATCTTTGTTACCTTTTCGTAATAATGAGAAACAATTGGAGAGAGTGGAGTCGATC---------------CCTAGAACCAAAAATAAAT----AAATATACTCCTCAAAACTCCAATCGGAACTCAAGTTCATATTAATGTTTTGCTCG----AAAAAAACTAGAATCCAGATTTTCT------------------------------------------------------------------------------------------------------TTTTCTTCTATCTTCCCGGAGTCCATTCTCCGGGAAATCCTGTTTCAATCATT--------------------TTCGATTCAAATTCTTTTATTT----------GATTTGTATTA-------TTTTTGATTTATTATTTTATTTGAAATAATATCAAAACAATTTTGATTTGATAGGGCTATTTGCGCAAGTATTTTACGATTAAGAAGCAATTGTCTCTTGTACAGATTGTGGATAAATAGGCTATAACTATAGAATAGCCTATCCTCACGAGTTACCGCATTTATCCGAGTGATCCACAAACGACGAAAATCTCTCTTTTTCCTGCTCCGATCTCTATGAGAGGAAACTAAAGCTCTCATTCTTTGTTGAGTAGTTGTTCGAGTAAGTCTTGAATGAGCCCCTATAAAGGTTGATGCAAATAAACGAATCTTTTTTCGACGTCTCCGAGCTGTATATCCTCGTTTAACTCTGGTCATTGAATCAAATGAAACTTTCTTGAATAACTAATTGATTTCTCTTCTTTCAGTCATCCTTTTCCTCCGGTCGATTAATAACAAAACGGATTCTTCCGATATATAAAATAAAAATTCCAATGGCTTATGCGACTATGACCTTCCCGACCACGATTTTTTCTTTCTTAAAGGTATCTCGCCTGGAAATAATAAATCCGACTGC-TACTAAAGAAAAAAGAATAGTTAAAGAAAAAAGAATAGTGGGTTCCTTCGTTTCTATGGCAACTTCTGAAACAGTGAGGTCCTCTCTATACACCGGAGCCTCTTCTTTCCTTTCATCGAATTTTATTGTGAACTTGTATAATTCACACTCTTTGGCTCTACCCATCCTTTTTTCAATTAGAATTC----TTTTTTCAATTCTAATTCTAAATTAATAGTCC-TTTTCACATTCACAAAAAAGGCTATCCATACAGTGACGGCATTTCATTCTGAAAGTTGGCTAGGTAGCTGACCCTGTTAGTCCGTTTTCTTTTTTTCAATAAAAGGAATAGTAGCATAACCTTTTTCCTCCGCTTAATGGATAACTAATTGTTA-CCAATGGAGAATTCCTTCTCATCTCAAACAGAGTGATTGGATTTGCACCAATAGAAACCATAAATTCATAACAGAATTAGGTAGATGATAGATCTGCATTTTTATAGACTAG----------TCAATTAAAAGGCCGTCTTCCACTCTATCTATCCTAATTTATTGGTAGTGGTAGTGGTCGTTGATACTGGAAAAAATTTTTTCATT------TCTTCAAACTCATGATCTGAACTGAACGAGTCGCACATACACCCTAGTACATGTTCCTCGACGCTGAGGACATCCTCGAAGAGCGGGAGATTTAGTGACATTTCTTATTGGCTGTCTTGCGTTTCTAATAAGTTGTTTAATGGTTGGCATGGCGTGTCTATATAATCTCATTCGATATAGAATAGAGCA----GGTTGGTTTAGATCGATCTTAACCTGATGGTTGAT-GATTATGAATGATTTCTATTCACACGGAAAATTCGAATTTTTAATTTAAAAGGAATTTATATATT--TATAAGGAATCCCCAGTATTTTCATTTTCGACCGCTACAAGATCAACGATGCCATGAGCTTGGGCTTCTGTTGCTGACATAAAAACATCCCTTTCCATATCTTCGGATATAACCCATAAAGGATTGCCCGTTCTTTGTACATAAACTTTTGTGAGAGTTTCGCGAAGCTTCAATAGTTCTTCTGCTTCCAGGATAAATTCCCCTGCTTGTGCCTCATAAAAAGAACTAGCAGGTTGGTGAATCATAACCCTGATGATATTGATAGAACATCATGAGTTCTTCTATCTATATATTGCACGATTGATTTCAAGTAAGGGGGAATCAAAATAACAATAAAAA-ATAGAATTAAACAACCGTACGGGCATTTTTTGTAAATTGCATACGGCTCTGCAATGGAATT--------TCTTTTTTCGATAG------AAGAAATTCTATCGAAAAGAATAAATAGAACCTATCCGATCCAAATCGTTAAATGATCCATTTACCACCCTTCCTTTCGTAGTAGTTAAAAAGATACTATGATGGTTCTGTTGCTTTCTATATTTAGA---------TATAGATTTCTCTATTTATCTCGTCTGTGGTTTAGCAATCCCAAAGTTTATTTTTGATATGATCCAAGAAGGAGAAAATAAT----TTTTTTTCCA---TTTTTTTAACTCTTTTTCTCATAAAACATAAAAATAAGAATAAGAAAGAGACTTCTGGTGTGGAAGAATAATGGTTTGTGACGCTAAAATTGACTCTTGCTTGACACATAAAATCAAATTGGGAATAACCCTTCTTTCATACTACTATCTCGATACAAAATCTCATGTTAG--AAAAAAACAATAATGGTTTGTTCATATCGAACTCGAAGTGCCATGCTATTATTACTTATTCTTTATTTGATTCATATTCGATACAGCGAAGGCATAGTATTCTCAAATAAAAAAACTCATTGGCGCCAAGCGTGAGGAAATGCTAGACGTTTGGTAATTTCTCCTCCGACCAGAATGAAAGATCCCATTGAAGCGGCTAATCCCATACATATTGTATGTACATCCGGTGACACAAATTGCATAGTATCATAAATGGATATTCCTGGTATTACCCATCCGCCTGGAGAATTTATAAACAAATAAAGATCCTTAGTATTATCTTCTATGCTGAGATATACCATGAGACCAACAAGTTGATTCGAGATCTCGTTATCAACCTCTTGTCCTAAAAAAAGTAATCTTTCTCGATGAAGTCGGTTGATTAGGGCAAATTTGTATCCCTGAGGAACCGTACGTGCACCTTTGGATGCATACGGTTCGAAAGAATTGCG--AAAAAAAAATCAATGTGTCGATTCCAATCCTATTTCTTTTTTTTTTT---AACATGAGTTTTGCCCTCCTTCCCCTTCCCTATATTCTATAATGTAGAAAATCAAAAAGAATTTTATGAACTTATTTAACTAACTTCTCATTGATGTATTGTTTCATCGTAATTAAAATGACGATGTCATTTTCTTGTTCCTGAATGGGCCTTTCAATTCTTTTAGGTTCTTGTTCTACTCCGGGGGAAGATTTGTCCGAATTCCATTTGCGCATATAGGTCAAATGATTCCAGTACCACTTC--TTTTT-----TTTTCAACTATTTCATACCTTTCCCCAAAATATTCGATGTATTCATCATACTACTCCATTGGTAAGTAGT--------TTTCTATTATCCATATAGTAAGTAG--TAAGTATAATAAGAGTCTATGATATAAGTGGTAATCGTGTCTATTCTACATAACTACATAATATATTCTATTCTATATTTTCTATTCTATATTATAGAAATCTATTCTATATTATAGAAAGTTATATTATATTCTATTGAATATTGGATTACTAATGAAT----CTCCTAATTTATTAATAATTTAATTACATTAATATTTTTATATTTTATTTTTCTATTATTTATTAT---TTATTGAATATTTCTTATTTA---------TTATTTCTATTACTACATTTACACTCCCATTCTATTACTTTGACTCT-TAC----------CATTTCCAATTTGGTATTCTTTGAACGGAGCCTGGATATTTGATTTTATCAGTCCAAGTAAACCATCAATGATTTTAATTGATAATATTAATCCCCAATAGGAATTATTGTGCTTCACGCTCCAAATCATTGATGGTTCAATCAATACAATATTCA----------ATATATATTTATTGGATTGGGCGAAACAGAGAATACTCGATCGGGGGAGATAACGGGGAAATACCATATGACCAATATGTC-TGACAAGTCGCACTATACATCAACCCAAACTGCATCTTCCTCTCCAGGACTCCGAAAAGGTACTTTTGGAACACCAATGGGCATTAAGATAAAGAAAAAAATTAAGTACTATACTTTACTTTAATATGGAAACGTAACAATG-GTTTTATTGTCTTCATCATTTTTTCTCTTTCTTTTCTATTTTTATATTCTATATATCTATTTCTATATATATAGATAGATATATAGAATATATAAGAATATATATTTCTATATATTTTTTTCTTTTATATCTTCTCTATTTTTATATCTTCTATATTTCTATCTTAGATTCTTATCTATTTCTTATATAGAGAATATTAGTATTAGTAGTATTAAA---ATAT--------------------TTCTCTATT-----------CTACTATTATTATTATCTATTCTTATTCTCTTTTTATATCTTTTAATCTTCTTTCTATTTCT------AATCTTCTATTCTATATA-----------------TTATAGAACTAAAATAGAACTTAATATTATTATCTAGATCTATCTAAATAGATAGATTCTAATTTAGAATATGAGTCTATCTATTTAGTATAGAATCTATTTAGTATATATATAGATATAGTCTATAGATATAGTATATAGACT-----------------TTATATAT-----TCTATATAGGATATA------GGACTGGAAGGTTAA-----------------TAGAGGAAGACAGAATGAATAAAGAGAAGACAGAATGAATAAAGAAAGATTGTAACGAACGGGATCGATCGGATCAGTCGATTGATCAAATGATTTCGAATTCTAAAAAAGTATTTATACA-TTTTTCCTTCAAAATCCTCCCATTGCGTATTTGTACTTATCGGGTATAGAATAAGATCTGTTTCTCTTTGTTCTTCTAAATAAAAATAAATAGAATTGGTCCCTTCTC------TTTCTATTTCAAAATCTTTCTTTTCTTTTTAATGAAAAATTCATTAAAAAGAAAAGAAGGGAATACAAATAAATCTTAACCCTTTCCTATACAAAATCTACTGAGACAGGTGAAATACACGGTTCTAG-----TCTTTTCCAATGCGATAAAGTTACATAATGTCTATTTCTTTTTCAGAAAAGGG-GTATTTACATGGGTTTACCTTGGTATCGTGTTCATACTGTTGTATTGAATGATCCCGGTCGATTACTTTCTGTTCATATAATGCATACAGCTCTAGTTTCTGGTTGGGCCGGCTCGATGGCTCTATATGAATTAGCGGTTTTTGATCCCTCTGACCCTGTTCTTGATCCAATGTGGAGACAAGGCATGTTTGTTATACCCTTCATGACTCGTTTAGGAATAACCAATTCGTGGGGGGGTTGGAGTATCTCGGGAGGAACTATAACGAATCCGGGCATTTGGAGTTATGAAGGCGTGGCAGGGGCACATATTTTGTTTTCTGGCTTGTGCTTCTTGGCAGCTATCTGGCATTGGGTGTATTGGGACCTAGAAATATTCTGCGATGAACGTACGGGAAAACCTTCTTTGGATTTGCCCAAGATCTTTGGAATTCATTTATTTCTCTCAGGAGTCGCTTGCTTTGGCTTTGGTGCATTTCATGTAACAGGCTTATATGGTCCTGGAATATGGGTATCTGATCCTTATGGACTAACTGGAAAAGTACAATCTGTAAATCCAGCATGGGGTGCGGAAGGTTTTGATCCTTTTGTTCCGGGGGGAATAGCTTCTCATCATATTGCAGCAGGTACTTTGGGCATATTAGCGGGTCTATTCCATCTTAGTGTCCGTCCGCCTCAACGTCTATACAAAGGATTACGCATGGGTAATATTGAAACTGTACTTTCCAGTAGTATTGCTGCTGTTTTTTTTGCAGCTTTCGTTGTTGCTGGAACTATGTGGTATGGTTCAGCAACTACCCCAATCGAATTATTTGGCCCCACTCGTTATCAGTGGGATCAGGGGTACTTCCAGCAAGAAATATATCGAAGAGTTGGGGCCGGACTAGCCGAAAATCTGAGCTTATCGGAAGCTTGGTCTAAAATTCCCGAAAAATTAGCTTTTTACGATTACATTGGTAATAATCCGGCGAAAGGGGGATTATTCAGAGCAGGCTCAATGGATAACGGGGATGGAATAGCTGTTGGGTGGTTAGGGCACCCCGTATTTAGAGATAAAGAAGGGCGCGAACTCTTTGTACGTCGTATGCCTACCTTTTTTGAAACATTTCCGGTAGTTTTGGTAGATGGAGACGGAATTGTGAGGGCCGATGTTCCTTTTAGAAGGGCAGAATCCAAGTATAGTGTTGAACAAGTAGGGGTAACTGTTGAATTCTATGGTGGCGAACTCAATGGAGTCATTTATAGTGATCCCGCTACTGTGAAAAAATATGCTAGACGTGCCCAATTAGGTGAAATTTTTGAATTAGACCGGGCTACTTTGAAATCCGATGGTGTTTTTCGTAGCAGTCCAAGGAGTTGGTTCACTTTTGGGCATGCTACGTTTGCTTTGCTCTTCTTTTTCGGACACATTTGGCACGGCGCCAGAACCTTGTTTAGAGATGTTTTTGCTGGTATTGATCCAGATTTGGATGCTCAAGTGGAATTTGGAGCATTCCAAAAACTTGGAGATCCAACTACAAGGAGACAAGTAGTCTGATACAAAATTTCTTTGCCATCTTTTGCCTCTATTTTTTTTTT----------------------------TAGAGTATAGAAGTTTAGA--TATCTATAGAGTATTTAGCTATTTAGTATTTCTAATTTGTTAATTTATATAATTAATTGAATCTATTATCTATTTCATT------TTCAATATT----------------------------------------------------TATATTTTAGTATTT--------AGATTAATATATTAA--------------------------TATATTAATCTAATATAC---TACTCAATATATAAATATAGAAGAAATAG----AATAAATACTAAATAGAA-------------------------------------TAGAATCTAATAGTAATAAGATATGACTATATCTATATAG-----------TATGTATATCTAGTA-TATATAGATTCTCTATAATCT-------ATAGAATAAATAGAAGAAATTCTAAATTGAGATTTAGAATTT-CTTTAGTAAATGATAATGATCCAAAATGAATAGGTGTGGAAGCTATAATTGTAAACCACGATCAAATCTATGGAAGCATTGGTTTATACATTCCTTTTAGTTTCTACTTTAGGAATAATTTTTTTCGCTATCTTTTTTCGAGAACCACCTAAAGTTCCAACTAAAAAAATGAAATGATTTTTCATTATTTCCATTGAAGTAATGAGCCCCC-ATATTCATATTGGGGGCTCATTACTTCAACTAGTCCCCATGTTCTTCGAAGGGATCTCTTAATTTTTGAGAGGGTTGCCCAAAAGCGGTATATAAGGCATACCCAGTAAAGCTTACAAGTAAACCGGATATGGAGATGGCGACTAGGGTTGCTGTTTCCATTTTTTCGATAATTTCAAGATCACAAAGAATCACGATAATGTCGTTTATTTACAACTACAACGGAATGGTATACAAAGTCAACAGATTTCAACCCATGATGAAAGAGGATTTATGGCTACAAAAACCGTTGAGAGTAGTTCTAGATCTGGACCAAGACGAACTGGCATAGGGAGTTTATTGAAACCATTGAATTCGGAATATGGAAAAGTAGCTCCAGGGTGGGGGACTACACCACTTATGGGAGTTGCAATGGCTCTATTTGCAATATTTCTATCTATTATTTTAGAAATTTATAATTCATCTGTTTTACTGGATGGAATTTCATTGAATTAGTTGATAAAAACTAGGAAGTCCTAGTTTTTCAATAAAAAAAGA---------TTATTTTACTTAGATTTACTTAATGCTT---------ATTAATGCTTAAAA-----------------TACTTAATACTTAAACTTAAGATTACCTAATACTTGGATTTATAGACCATTCTGGTAGTTCGATCGTGAAATTTATTTGTTTCGATATTTCATTTCCGGAATATGAGCGTGTGACTTGTTATAATTGATCCTATTTATAATACAGAGAATGGACCTGTCATCTCTATCAAGATGATTCTACCTCGTCAGATATTTATTCTAGTCTCTGGAGCACGGACTATCTAGAATATATCAATAAAAGAAATATTTGAACTATGA--------TTCATATCTATTATTCAGACCTCGCAACCGGAT---TAAAAAAAATGGAAATAGGTCTTTTCTAAATCAAAC----------CTTCAGACTTCCGAAATAAACCTATTTCTCTATATTTTATTGAGTTATTACATTCATTGAAGAAGTGATTATCAAATGGTTTTTACTCAGAAACCCTTTGAGTTTAGGAGTTTAGCTTTGGTTTTCTTAAATCATCGTGGTTCTAGTATGAATCTGAGGTTTCAATTAATTCATAGGGTCTCAACAAGATAATTCCTATAAAAAAAAAAAGATAGGGAAGAGAAGATTCAAGAGGCCTATCACGATTAAAATAAAGAAAGATA-ATGAGCCAACTTGATATTGTATTTCTTGGCATTATCATCACAAAGAAGAGATTCCGGATTTTTATTACTTCGTATCTTTGGGTCAAATCGAATCAAGCGGCTAAGCCACAAGAAGTTTGAAACTCTCTATTCCATATCCGTTGAAACCAGTATTTGTGTGTTTCGGCTTGAGCCGTACGAGATGAAATTCTCATATACGGCTCTCAGAGGGGGAGTCTTTCTTGGGTTACCTATCTCAATAAAGTATATGATTGGTTCGAGGAACGTCTCGAGATTCAAGCGATTGCAGATGATATAACTAGTAAATATGTTCCTCCTCATGTCAACATATTTTATTGTCTAGGGGGGATTACGCTTACTTGTTTTTTAGTACAAGTAGCTACGGGTTTTGCTATGACCTTTTACTATCGTCCAACTGTTACAGAGGCTTTTTCCTCTGTTCAATACATAATGACTGAGGCTAACTTTGGTTGGTTAATTCGATCAGTTCATCGATGGTCAGCAAGTATGATGGTTCTAATGATGATCTTGCACGTATTTCGTGTGTATCTTACGGGTGGTTTTAAAAAACCCCGCGAATTAACTTGGGTTACAGGGGTGATTCTGGCTGTATTGACCGCATCTTTTGGCGTAACTGGTTATTCCTTACCTCGGGACCAAATTGGCTATTGGGCAGTAAAAATTGTAACAGGCGTGCCCGAAGCTATTCCTATAATAGGATCACCTTTGGTAGAATTATTACGTGGAAGTGCTAGTGTGGGCCAGTCCACTTTGACTCGTTTTTATAGTTTACATACTTTTGTATTGCCTCTTCTTACTGCCGTATTTATGTTAATGCACTTTCTAATGATACGTAAGCAAGGTATTTCGGGTCCTTTATAGAGAATAGAGAAGGCAGATCATAGATATTTGTAATTTATCATATCCGGGAGGAACAAGAGTCTTTCATTGCTGCAACTATGGATTATTGAAAAAGAAGGCATGTTGTTTGGATATTTCTAGTCAACTATGAAGTATTTTTTATTTGGTACGAATCAAATAGTTGAAGTAGATTTTCCTAAAAG-----AGGATGGATTATGGGAGTGTGTGACTTGAACTATTGATTGGTCTATGCAGATATATGATTTTATCCGCCACGTTGGAATTCACAACCCAATGTGTCTCCGCATCCAACCATCACGTCAGTCCCTT-------TATGTAGCATAGGATAGGCCGGTTCGCTTGAGGAGAATATTTTCTATGATCATACCCGAATCATGTCATACATGAACAGGCTCCGTAAGATCCCTAGAATAAGTGATGTGGAATGATCCAATGTTCTATTTATTCACTTTGTTTCATTTTTC-TTTTTTTTTTTTTTAGTAATTTTC-------------TTATAATTAATTGATAGTCTTAGTATTTCGTATTAATTTGA-------TAGTAATCTTAGTAAGTTTTTTATAGTATGTAGATGCATTCATTTCCTCTGCATCGACCCTGATATATGATACTATCGGAGTTAAATAAGGGATCTAAAGAAGAACAGAGGCTAGACTTTATTAGTAACAAGTCAAAACTTTGTAT-------TTTTGTATATGTAATACAATCGAGATGT--TTTGGGGATAAATACCAACCAAAAGACATGAGACAATCCAAAAAGCACTTGATCATAATCGGATTTGTAAGCCGACTTGGATATTGAGCATTTCCTTGTTGACAGAACTAAATTCTTAGCAATGAATAATGAATCGTTGAAACTCGGGGAAATGGAATTTGAGAAATCTTTTCTGACATAGAGTCATTCTACATTATAATTATATATGTAGATATGTAT--------------------------GAAATCTAGATCTTATATGGACCTATTTAT---GTTCTATGAA--------TCTATTTCTGTGATTCTTTTGATTCTTGCTCGAGCCGGATGATAAAAAATTATCATGTCCGGTTCCTTTGGGGGATGGATCCATAAGAATTCACCTATCCAAATAACAAAGAAACCTGATTTGAATGATCCTGTATTAAGAGCTAAATTGGCTAAAGGGATGGGACATAATTATTATGGAGAACCTGCATGGCCCAATGATCTTTTATATATCTTTCCAGTAGTAATTCTAGGCACTATTGCATGTAATGTGGGCTTAGCAGTTCTAGAGCCGTCAATGATCGGTGAACCGGCGGATCCGTTTGCAACTCCGTTGGAAATATTACCCGAATGGTACTTCTTTCCCGTATTTCAAATACTTCGCACAGTGCCCAATAAGTTATTGGGTGTTCTTTTAATGGTTTCAGTACCAATAGGATTATTGACAGTACCTTTTTTGGAAAATGTCAATAAATTCCAAAATCCATTTCGTCGTCCAGTAGCTACAACAGTATTTTTGATCGGTACCGCAGTAGCTCTTTGGTTAGGTATTGGAGCAACTTTACCTATTGAGAAATCCCTAACTTTAGGTCTTTTTCAAATTGATTAAACCATTAAATACCACGACATAGGTATCTAAGGAAGATCCAGAAGGGGATCTTCCTTAGATACATCAATCTTATTATGATCTATTCTGCAAATATATGGACCGTGTCGGAGATTAAAAATTGATTCTATTCTTTTTTATT--------TCTAAAAACTAAAAAATGAAAGAATTCCAATGAATTTAAAATGAAAACTTTTTCTTAGGTAAATTGATTGCAAAGTGCTTTTGTAGAGTGCCCAATATATGTTTTACATCTTCTATGCGAAAATATTCCATTTTCATAAGATCTTCTTGACTGTGACTCAAAAGGTCCAATAATGTATGTATATTGGACCTTTTGAGACCATTATAGGTCCTGGAAGACAATTCTGATTGGTCAATAAAAATACATGTCAATGGAATTCTTTTTTTGTTTTTTTTTAAATTTGTTAATCTGTCTTGAAAGGAAAAAAGGGGTAGATTCCATCTGTTTTCACTTTCCTCGAAATTCATGTCCTCTTCTTCTGCATGTAGAAAAGGAATCAATAAATCAATCAAATTACGAGAAGCTTCATAAAGTGCTTCTTTAGGAGTTAAACTTCCATTCGTCCATATTTCTAGAAAGAGTATCTCTTGTTTTTCATTCCCAGTCCCATAAGAATGAATACTATGATTCGCATTTCGAACAGGCATAGATACAATATCTATAGGATAACTTCCATCGTGAGAGTCATTTGTGGATTTCATACAATATCCGCGATCTCTCTTGATTTGTAATTTAATAAACAAATCAATTGGTTCTGTCAGGTTAGCTATATGCTGTGTCGTGTCAACTATTTGTACAGAAGGTGGTGAGATGATATCTTGAGCTGTTATGTTTTTGGGACCCCTGACACAAATGAATGCGTCCCTAACTCCATAGAGATTACTTCTCAATACAATCTCTTTCAAATTTATTAAAATCTCATGTACTGATTCTTCAATACCTGCTATCGCAGAATATTCATGCAGCACATTTTCAGATGTTGCACGTGTGATACATGTTCCTTCTATTTCTCCAAGTAAAGCCCTTCGCATGGCAATACCTATTGTATCGGCTTGACCTTTCATAAGCGGAGACAGAACGAAACGACCATAATAAAGGCGCTTGCTGTCTACTCTTGATTCAACACATTTCCACTGTAGTGTTCGAGTGGATCCTACTACTTCTTCTCGAACCATACTATTATTT------TTCGTTTATTTATGATTATTGGATCAGATCATTGAATCATTTATTTCTCTTGGAATATCTTAAATTCTTATTTCTACACACGTCTTTTTTTAGGGGGGCGACATCCATTATGCGGCATGGGTGTTACATCACGTACGAAACTTAATAGCATCCCATTTCTACGAATGGCTCGTAATGCCGCATCTCTTCCGAGACCTGGACCCTTTATCATAACTTCTGCTCGTTGCATACCCTGATCGACTAATGTACGAATAGCATTAAATGCTGCGGCTTGAGCAGCATAGGGTGTTCCTTTTCTTGTGCCTCTGAATCCAGAAGTACCTGCGGAAGCCCAAGAAACCACCCGACCTCGTACGTCTGTAACAGTTATAATAGTATTATTGAAACTCGCTTGAACATGAATAACTCCTTTTGGTATTCTACGTTCATTTTTATTTGAACCAATACGTGCATTCTTACGTAAACCAATTTT---TATAGGTTTTGTCATATTTTATTAGATCATATTCATAAGAAT--AAAATAAAAAGTAAAAAGAAAGAAGAATCAAAAATTTACAGAAAGATACGGGGATATCCATTTCATATGAAAACGAATCCTTTCTTCTTTCTTTTTACATGTACATGGGTTTTTCTTTT-AAAAAGTTCTTTATTTATAACTTGAGAAGGATTACCCCTGTCTTTGTTTATGTCTCGGATTGGAACAAATGACTATAATTCGACCCCGCCTACGAATCAAGCGACATTTTTCACAAATTTTACGAACAGAAGCCCTTATTTTCATATTTATCATTCCTGACTTTCATTCTGAATCTC--------TTTTTTTTTTTGAAACAAAAAGAAGTTTATTGCATTTTTGAACTTCGAAGAATATCCCTACGAAAAGGATGTTTAAAAGAATGATCTAATCGTTCGAATCTTTTTTGCGAAGTCTATAAATTATACGTCCCCTGGTTGAATCATAACGACTCATTTCGATTTTGACTCTATCTCCGGGTAGTATACGTATAAAACTGCGCCGGATTCTCCCTGAAATATAACCTAGAATTAGATCTTCATTATCTAATCGAACTCGGAACATACCGTTGGGAAGTGATTCAGTAATTAAACCCTCATTAATTAATTTTTGTTCTTTCATTCCAGGGAACCCCCTTTAAGTATTAACTAATAGAGGAAGAGTTCTATAATTCACTTCTCCTCTCT--------ATTTTACAAATAGTAAGTTCGAGAGAAAA-TTAGGGTACTTCAGGAGAATCACCATATATAACACAAAATTTCTCCTCCAATTTGTTCTAGTCGAGCTTCTTGATCTGTCATTATACCTCGAGAAGTAGAAAGAATTACAATTCCCATTCCACCTAAAATCTTAGGAATTCGTTGATATTTGGAATAGATTCGTAGACCGGGTCGGCTGATACGCTTTAAAATGATTTTATTCCCTTTCCTAGTCTTTATATGTCGTAAGGTTGAAACCAAGAAATTTTTTTGACTTTCTTTATGTTTTCGAACGTTTTCAATAAAACCTTCTCGTAAAAGTATTTTCACAATGTTTTTAGTTATATTAGTAGATACTATTTGAACTCTTCTCTTTTGATCTATGTCAGCATTTCTTATAGAAGTTATTATATCGGCAATAATGTCCCTACCCATGACGAACTATAGTTATTGGTGCCTCCTAATTTTGATATAATCAACATGCTTCTTTCTTCTTTTTTGTTTTATTTTTTGTTTTTTAAATTATTCAAT-------TCTCAAAAATTATTAGAAATTTAAAGTATATGCATGAGATACAAT-----------CTCTTAATTAGATCTCTTTTAGATATTCGAATATATCTA------GATATAGA------------TTAGATATAGATAGGATCTATCCTATTTTCATCTATAAGACTTCGGGTGCTAGTGAAACTATTTTAGTAAAATTAAACTGTCGCAATTCCCGAGCAATCGCACCAAAAATTCGAGTTCCTTTTGGATTTCCTTCTTGATCAATGATAACCGCTGCATTGTCATCATATCGTATTATCATGCCGTTGGCACGTTTGAGTTCTTTACACGTGCGTACAATCACAGCTCTAATTATTTCTGATCTTTCTAGAGGCATGTTGGGCACTGCTTCTTTGATTACAGCAACAATAACATCGCCAATATGAGCATATCGGCGATTACCAGTTCCTATGATTCGGATACACATCAATTCTTGAGCTCCACTGTTATCCGCTACATTCAAAAGGGTCTGAAGTTGAATCATATCATTTTTATTGAAATATCTTATTTCAATGCAAGGGATAATGGAAAAAAGAAATATTGTCTGTCCAGAGATAAAGAAATCCGTGG-TTTTTTTTTTCATTCTCAATACTTCTTCTCTTCTTCTTTTATTTT-TGTTTACCTATCCTGAAATAACAAATTGAGTTCGTATAGGCATTTTGCATGCTGCTATGGAAATAGCAGCTTTGGCTACAGTTTCTGATACTCCACTTATTTCATAAAGTATTCGGCCCGGTTTAACAACAGATACCCAATATTCGGGGGATCCCTTGCCCGAACCCATACGTGTTTCTGTAGGTCTTACAGTAACAGGTTTGTCGGGAAAAATACGTAACCATATCTTTCCACCACGACGCGCATATCGTGTCATTGCTCTTCGCCCTGCTTCTATTTGTCTAGCTGTTATCCAAGCAGGTTCAAGTGCCTGAAGAGCGTATCTGCCAAAACAAATATGATTGCCTCGGCAAGATATTCCCTTCATTCTACCTCTATGTTGTTTACGAAATCTGGTTCTTTTGGGGTTATAGTTGATGGTTGTTTCTGAATTCCATCTCTACTGCAGAGCCGGACATGAGAGTTTCTTCTCATCCAGCTCCTCGCGAATGAAATG-----ATTCAATAATATTACATCT-------------ATTTTTATATTTAATTTGTTACATAGGTAGCTCTATATAT----------ATAAT-----ACATAATTA---------------------------ATAGAATTAGGCGTGTTTGT-----TTATATAT-----AATGCTTCTTTCTTTTATCAAGTATCAAGATTTC------TAAAGTATTTTACTT-------------TACCTCTATTGAATCACGCCAAT-ATTCATCCAATAAATGAAATTATGAAATGAAATAAGGAAAAGGTTTCGCGGGCGAATATTGACTCTTTCCTCCTTCATTTTTCATTTGTAGGATCAATTCATGACTATGAAAAAGAAAGACATTCTTTCTTGGTTCATTCCGCCATCCTACCCAATGAATCATTAGGATTGATTCGTTTTTAAGAAAATCCTATGTAATCACAGGTTCCATCGTTCCCATAGCTTCTATATTAATGCTTAGGCCTGAACTCTGCAATGGAGCTATCAACAAAATCTGTTATTTGTTTCCGAGTCAATCTCCTCAGTTTTTCTTAACCCGAAGCTCAATTAAATTATTTCTATT-----ATCTATTTTTCTATCTTATTACATATCTATGTTATTACATATATAATAGACTCTATTATCCATAT------TGATTAGATT-------ATTCTTTTATATTCTTTGAATT--------------TTTAATTTAATCTCTT---TTATCTATTTTTAATATTCATAAATATTCCTATTCCTATTATTCCTATAAATATTCCTATTCCTATTATTCCTATATATATATATATTATATATTATATTATATATGAATATTATAATTATATTTATATTTTTTTATATTTTTTATTTGTATATTTCTTAGTCTATTTCTTATTCTATTGTCATTGTATATTG--------------------ATGTTGATGCTTGATAACACTGCCTTTTTTATGGGGTAATTCTTCATAAACCATACATATGAGAATCATATATCATTGAGATCTTT-ATTCTCTCTTTCTATCATCCTTCCTTTTTTACACATCCCCCCTTTTTTTTTTCACAATTCAAAATTAGATTTAGATTTCTTTTTT-------ATGAAAAGAATTTCAGTTGCTACAACTATATGATCGATTCAGTCATATAGTGACTTTTTCTTGGGATCTCAACAATACGAAGCAATAAGTTGGTTATTAGTTTTGAGTTTCTTTAG-------------TTTTGATAGTTAC----------------TAAACCTGTTTT--TTTTTCAATTGACTCTA--------AAGAAAAAATTAACGAGTCACACACTGAGCATAGCAATTTTACTAAAATCTAAATTAAA-TAAAAGGTAAATCAAATTTTTATTTAACCTTATAGAATTAGAATTGTTCTTTGATTAATAAAAAA-------------AAAGAGGAAAATAGTTTAGAAATTTTTTCTATCAATGAGCAGAATGGCGAGATAAATAAAGGTCCATTATTCTTGTTTT------CTTATTCTTGATTTACAAATATCCAAATTTTGATGCCTAAGACTCCATAGATAGTTCTAATTGTATGGGAACAGTGATCAATTTTAGCGCGAATTGTTTGTAAAGGGACCCTGCCTTCTCTGATCCATTCGACACGTGCAATCTCTTTTCCGTCGATACGCCCTGCAATTTGCACTTGAATTCCTTTTGTACCCGTTTGTTCAGTTAATTCAATAGCTTTTTTCATTGCTTTTCGAAATGAGACTCTATTTTTTAATTGTAAAGCTATATATTCTGCAAGAATATTAGGTTGTCCATAAGGCTTTTCAATTCTTGTGATAGCAATGTTGAGTCTTCGGTTTACAGAATGAAACTCTTTTTGTATAGTCATCTGTAATTCTTCGACTCCTCGTGTTCGTCCTTCTATTAATAAATTGGGAAATCCAATATAGATTATGACCTGAATCAAATCTATTCTTTTTTGAATTCCTATATGGGCAATTCCTTCGAAACCTGAGGATATTTTCTTATTTTTTTTTACATAGTCCTTAATACAATTCCGTATTCTTTCATCTTCTTGTAGACCCATGGAAAAATTCTTTGGTTTTGCGAACCAAAAAGAATGATGACTTTGAGTTGTTCCAAGTCTGAAACCAAGTGGATTTATTTTTTGTCCCATATTTTTCTATTATTTTTATTTTTCCATCCATTTTTTTTC---------TAAATAGGAATCTAAATTTTAGATTTTTCTTTTAAAAAAATCTTTATATGACAAGTGGTTTTTTTTATCAGATAACTACGTCCTCGAGCCCGGGGTTTTACCTTTTTCACAATAGCACCTCTATTGACTTCAGCTTTACTAATAAATAAATCAGCTTCATTTAAACCCATATTATGACTAGCATTTGCTGCTGCAGAATAAACCAATTTTAAAATTGGATAAGATGCACAATAAGGCATTAGTTCCAGTATCATGAGTGTTTCCTCATAAGAACGTCCGCGAATCTGATCAATTACTCTTCGTGCTTTGAAAACAGACATATGTATATGTTGAGCTAAAGCTTTTGCTTCTTT------ATCCGAATTTTCGTTCTTTATCATAAAAGTTTT-CCCCGCCAATGAAAGATAAGTACCTAGGTGAAGTATAGAAGTATAGTATAAGATAAGTCAGAAAAGTCTAAGTCTTATTAGTATTAGTATACTAGAA------------------------------------AAAGAAAAGAAATATACCTAGACTCTTACT-----ATTAAGTCTAAATACTAT--------------------TAAGATAAGGCTTTTCACATGAATACTTAGTAGAACGACTAACGACGAGATTTATTATCGTTTCTCGCGTGTCTCACGAAAGTGAGAGTAGGTGCGAATTCTCCCAATTTGTGACCGACCATACGATCTGTGATATAAATAGGTAAATGTTCCTTTCCATTATGAATAGCGATTGTATGGCCAATCATTGTGGGTATAATGGTAGATGCCCGAGACCAAGTCACTATGATTTCTTTCTCCCCCCTCCTGTTGAGTTTTTCAATTCTTCCCGATAAATGATTAGCTACAAAAGGATTTTTTTTTAGTGAACGTGTCACGGCTGATTACTCCTCC--TTTTTTTTCCATTTTTTCAATTGGCATTCTATGTCCAATATCTCGATCTTAATCTGAAGTATAATGATGAATGGAAAAAAGAGAAAATCCTTTAGCTAGATAAGGGAAGGGGCGGATGTAGCCAAGTGGATCAAGGCAGTGGATTGTGAATCCACCATGCGCGGGTTCAATTCCCGTCGTTCGCCCATCACAGTATTTCCAATTCCAAAAATTCGATTTTAAATGTTCCTATTTACGGCGACGAAGAATAAAACTATCACTATATTTGTTCCTTTTCCTACTTCTTCTTCCAAGCGCAGGATAACCCCAAGGGGTTGTGGGTTTTTTTCTACCAATTGGGGCTCTCCCTTCACCGCCCCCATGGGGATGGTCTACAGGGTTCATAACTACTCCTCTTACTACAGGACGCTTACCTAGCCAACACTTAGATCCGGCTCTACCCAAACTTTTTTGGTTCACCCCAACATTACCCACTTGTCCGACTGTTGCTAAGCAGTTTTTGGATATCAAACGGACCTCCCCAGATGGTAATCTTAATGTGGCCGATTTACCCTCTTTTGCAATCAGTTTCGCTACAGCGCCTGCTGCTCTAGCTAATTGTCCACCCTTTCCAAGTGTGATTTCTATGTTATGTATGGCCGTGCCTAAGGGCATATCGGTTGAAGTAGATTCTTCTTTTTTATCAATCAAAACCCCTTCCCAAACTGTACAAGCTTCTTCCAAAGCATACGGCTTTCTAGATGTATATGATGATATCTAGACAGATGGATCTTATATGAATCGTATGATGAAGTACCACATGAGTGGATATATAGGAATCCAAATCTGCCGAATCACTCATGTTATGATCTTCTACATCCTAGGTCTCCCCGTTCCGTCATCTGGCTTATGTTCTTCATGTAGCATTCAGACCGGATGACTCTATGAAATTACGTCGATACTTCCACATATTACGGGTAACGTAGGAGACATCTCTATTTTTCCCCGGGGGGTCTTTCTAATTACCACTGCTTAGCTTTCAATTCGCCTCTGACCATCAAATGAAATGTGAATAACCCGTCCTCCTCTCTTTGAAACAAGGGGCGCTTCCGGTTCTGTGCGCGCTTCAAACAATTTTGTCTTCTCCATATTACCATATCTC-TAGAGTCAATAATTTTATATGAGGAACTACTGAACTCAATCACTTGCTGCCGTTACTCAACAGTTTTCTGTTGAGGTCTATCCCGTAGAGGTACTCCAATTGGATCAGTGATCGATTTCTAGGTTTCGTCGTAAACCTAATTGGTTACTTCCAATTACGTAAATCAATAGTTCAAACCGCACTCAAAGGTAGGGCATTTCCCATTGATATAGGAACTTCTGTACCAGAAACAATGGTATCTCCAATTATAGCCCCTCTGGGATGTAAAATATATCTCTTCTCACCATCCCCATAGTGTATGAGACAAATGTATGCATTTCGATTAGGGTCATATTCTATGGTTACGATTCTACCAGATATCTCTTTTTCATTCCGTCGAAAGTCGATTTTACGGTATAGACGCTTATGACCTCCCCCTCTATGCCCTGCGGTAATGATCCCTCTGGCATTACGACCTTTACCACAACGATGCTGTCCATAGATCAAATTATTTCGTGGATTGGATTTCACTTGACTGTCTACGGCTCCATTGCGTGTGCTCGGGGTAGAAGTTTTGTATAAATGTATTGCCGTGTTATTAAGTCTTTTGCTTTAAGTTCTTTTCTCTATAAGAGGTGGAATAGAATAACCCGGTTGAAGCGTAATGATCATGCGTCTGTAATGCATTGTATGTCCCATCCTTCTACCCTTTCCCGGGAGTCGATGACTATTCATAGCTATTACCTTGACACCAAAGAAGAGTTCGACCCAATGCTTTATTTCTGTCCTAGTTGATCCTGATTCGACATTAGAAGTATATTGATTGTTCCCCAATAACCGAATACTTTTTTCTGTAAATACTGCATATTTGATTCC--------ATCCATTTTCTTCCCTATGAGTTCCAGTATCGATAAGAATTCTAGTTCTTACTGTTCATATGTTATGGTATGAATATACCATACCAATTCGCTATGTATGGATGATGAGATTCCATTGATACAGAGCCAATTCCAATAGACTTATTGAATGTTCCCATTGGCGTGCATCCAGCAGGAATTGAACCTACGAATTTGCCAATTATGAGTTGGGCGCTTTAACCATTCAGCCATGGATGCTTCACAGGGATCATCGTACATCGTGAATAACCAAATTCCAATGGAAATGAAATCTTTAGGAGGAATCAATGAAACGACATCAATTCAAATCCTGGATATTCGAATTGAGAGAGATATTGAGAGAGATCAAGAATTATCACTATTTCTTAGATTCATGGATCAAATTCGATTCAGTGGGATCTTTCACTCACATTTTTTTCCACCAAGAACGTTTTATGAAACTCTTTGACCCCCGAATTTGGAGTATCCTACTTTCACGTGATTCACAGGGTCCAACAAGCAATCGATATTTCACGATCAAAGGTGTAGTACTGCTTGTAGTAGTGGTCCTTATATCTCGTATTAACAATCGAAAGATGGTCGAAAGAAAAAATCTCTATTTGATGGGGCTTCTTCCTATACCTATGAATTCCATTGGACCCAGAAAGGAGACATTGGAAGAATCTTTTTGGTCTTCCAATAGAAATAGGTTGATTGTTTCGCTCCTGTATCTTCCAAAAGGGAAAAAGATTTATGAGAGTTGTTTCATGGATCCGCAAGAGAGTACTTGGGTTATCCCAAGAAAGAAAAAGCGTATCATGCCTGAATCTAACCGGGGTTCGCGGTGGTGGAGGAACCGGATCGGAAAAAAGAGGGATTCTAGTTGTCAGATATCTAATGAAACCGTAGCTGGAATTGAGATCTCATTCAAAGAGAAAGATAGCAAATATCTGGAGTTTCTTTTTTTATCCTATACGGATGATCCGATCCGCAAGGACCATGATTGGGAATTGTTTGATCGTCTTTCTCCGAGGAAGAAACGAAACATAATCAACTTGAATTCGGGACAGCTATTCGAAATCTTAGGGAAAGACTTGATTTGTTATCTCATGTCTGCTTTTCGTGAAAAAAGACCAATTCAGGGGGAGAGTTTCTTCAAACAACAAGGAGCTGGGGCAACTAGGCAATCCAATGATATTGAGCATGTTTCCCATCTCTTCTCGAGAAACAAGTGGGGTATTTCTTTGCAAAATTGTGTTCAATTTCATATGTGGCAATTCCGCCAAGATCTATTCGTTAGTTGGGGGAAGAATCAGCACGAATCGGATTTTTTGAGGAACGTCTCGAGAGAGAATTGGATTTGGTTAGACAATGTGTGGTTGGTAAACAAGGATCGGTTTTTTAGCAAGGTACGGAATGTATTGTCAAATATTCAATATGATTCCACAAGATCTATTTTCGTTCAAGTAACGGATTCTAGCCAATGGGAAGGATCTTCTTCTGATCAATCCAGAGATCATTTCGATTCCGTTAGAAATGAGAATTCAGAATATCACACATTGATCGATCAAACAGAGATTCAGCAACTAAAAGAGAGATCGATTCTTTGGGATCCTTCCTTTCTTCAAACGGAACGAACAGAGATAGAATCAGATCGATTCCCGAAATGCCTTTTTGGATATTCCTCCATGTCCTGGCTATTCACGGAACCTGATAAGCGGATGAAGAATCATCTGCTTCCGGAAGAAATCGAAGAATTTATTGGGAATCCTACAAGATCAATTCGTTCTTTTTTCTCTGACAGATGGTCAGAACTTCATCTGGGTTCGAATCCTACTGAGAGGTCCACTAGAGATCATAAATTGTTGAAGAAAAAACAAGATGTTTCTTTTGTCCCTTCCAGGCGAGCGGAAAATAAAGAAATGGTTGATATATTCAAGATAATTACGTATTTACAAGATACCGTCTCAATTCATCCTTCGGAACCATATCACATCCCGGATCTGGTTCCGAAGGATGAACCGGATATGGACAGTTCCGATAAGATTTCATTCTTGAACAAAAATCCATTTTTTGATTTCTTTCATCTATTCCATGACCGGAACAAAGGGGGATACGCGTTACGCCACGATTTTTTTGAATCAGAAGATAGATTCCCAGAAATGGCGGATCTATTCACTCTATCAATAACCGAGCCGGATCTGGTGTTTCATAGGGGATTTGCCTTTTCTATTGATTCCTACGGGTTGGATCAAAAAAAATTCTTGAATGAGGTATTCAACTCCAGAGATGAATCGAAAAAGAAATCTTTATTGGTTCTACCTCCTCTTTTTTATGAGGAGAATGAATCTTTTTCTCGAAGGAT---CAGAAAAGAATCGGTCCGGATCTACTGCGGGAATGAGTTGGAAGATCCCAAACTAAAAACAGCGGTATTTGCTAGCAACAACATAATGGAGGCAGTCAATCAATATAGATTGATCCGAAATCTGATTCAAATCCAATATAGCACCTATGGGTACATAAGAAATGTATCGAATCGATTCTTTTTAATGAATAGATCCGATCGCAACTTCGAATATGGAATTCAAAGTCAAAGGGATCAAATAGGAAATGATACTCTGAATCATATAACTCTAATGAAATATACGATCAACCAACATTTATCGAATTTGAAAAAGAGTCAGAAGAAATGGTTTGATCTTCTTATTTCTCGAACTGAGAGATCCATGAATCGGGATCCTGATGCATATAGATACAAATGGTCCAATGGGAGCAAGAATTTCCAGGAACATTTGGAACATTTCGTTTCTGAACAGAAGAATCCTTTTCAAGTAGTGCAAGTAGTGTTCGATCGATTACGTATTAATAAATATTCGATTGATTGGTCCGAGGCTATCGACAAAGAAAAAGAAGATTTGTCTAAGACACTTCGTTTCTTTTTGTCCAAGTCACTTCCCTTTTTCTTTGGGAGTATCGGGAATATCCCCATTCATAGGTCCGAGATCCACATCTATGAATTGAAAGGTCCGAATGATCAACTCTGCAATCAGTTGTTAGAATCCATAGGTGTTCAAATCGTTCATTTGAAGAAATTGAAACCCTTCTTATTGGATGATCATGATACTTCCCAAAGACCGAAATTCTTGATCAATGGAGGAACAATATTCCCATTTTTGTTCAAAAAGATACCAAAGCGGGTGATTGACTCATTCCATACTAGAAAGAATCGCAGGAAATCCTTTGATAACACGGATTCCTATTTCTCAATGATATCCCACGATCGAGACAATTGGCTGAATCCCGTGAAACCATTTCATAGAAGTTCATTGATATCTTCTTTTTATAAAGCAAATCGACTTCGATTCTTGAATGATCCACATCACTTCTGGTTCTATTGTAACAAAAGATTCCCCTTTGATGTGGAAAAGACCCGTATCAAGAATTATGATCTTACATATGGACAATTCCTCAATATCTTGTCCATTCGCAACAAAATCTTTTCTTTGTGCGTCGGTAAAAAAAAATATCTTTTTTTGGAGAGAGAGACTATTTCACCAATCGAGTCACAGGTATCTGACATCTTCATACCTAACGATTTCCCACAAAGTGGTGATGAAACGTATAACTTGTACAAATTGTACAAATCTTTCCATTTTCCAATTCGATCCGATCCATTCGTTCGTGGAGCTATTTACTCGATCGCAGACATTTCTGCAACACCTCTAACAGAGGAACAAATAGTCAATTTGGAAAAAACTTATTGTCAGCCTCTTTCAGATATGAATCTATCTGATTCAGAAGGGAATAACTTGCATCAGTATCTCAGTTTAAATTCAAACATGGGTTTGATTCACACTCCATGTTCTGAGAAGTATTTACCATCCG------GAAAGAGGAAAAAACGGAGTCTTTGTCTAAATCAATGCGTTGAGAAAGGGCAGATGTATAGAACCTTTCAACGAGATAGTGCTTTTTCAAATCTCTCAAAATGGAATCTGTTCCAAACATATATGCCATGGTTCCTTACTTCGACAGGGTGCAAATATCTCAATTTCACCCTTTTAGATACTCTTTCAGACCCATTGCCGATACTGAGTAGTAGTCAAAAATTTGTATCCATTTTTCATGATATGATGTATGGATCAGATAGATCACGGCCAATTCCTCAGAAGATTCTTCCACAATGGACTCTGATAAGTGAGATTTCGAGTCAATGTTTACAGAATCTTCTTCTGTCCGAAGAAATGATTCATCGAAATAATGAGTCACCCGTTCCATTGATATGGGCACATCTGAGATCAACAAATGCTCGGGAGTTCCTCTATTCCATCTTTTTCCTTCTTCTTGCTGCTGGATATCTCGTTCGTATACATCTTATCTTTGTTTCCCGAGCCTCTAGTGAGTTACAGACAGAGTTAGAAAAGATCAAATCTTTGATGATTCCATCATACATGATGGAATTTCGAAAACTTCTGGATAGGTATCCTACATCTGAACTGAATCCTTTCTGGTTAAAGAATCTCTTTCTAGTTGTTCTGGAACAATTAGGAGATTCTCTGGAAGAAATACGGGGTTCTGCTTCTGGTGGCAACATGCTATTGGGTGGTGGTCCCACTTATGGGGTCAAATCACTACGTTCTAAGAAGAAATATTGGAAGATCAATCTCATCGATCTTGTAAGTATCATACCAAATCCCATCAATCGAATCCTTTTTTCGAGAAATACGAGACATCTAAGTCGTACAAGTAAAGAGATCTATTCATTGATAAGAAAAAGAAAAAACGTGAACGATGATTGGATTGATGAGAAAATAGAATTATGGGTAGCGAACAGTGATTCGATTGATGATGAAGAAAGAGAATTCTTGGTTCAGTTCTCCACCTTAACGACAGAAAAAAGGATTGATCAAATTCTATTGAGTCTGACTCATAGTGATCATTTATCAAAGAATGACTCTGGTTATCAAATGATTGAACAACCGGGATCAATTTCCTTACGATACTTAGTTGACATTCATCAAAAGGATCTAATGAATTATGAGTTCAATAGATCCTGTTTAGCAGAAAGACGGATATTCCTTGCTCATTATCAGACAATCACTTATTCACAAACCTCGTGTGGGGCTAATAGTTTTCATTCCCCATCTCCTCATGGAAAACCCTTTTCGCTCCGCTTAGCCCTATCCCCTTCTAGAGGTATTTTAGTGATAGGTTCTATAGGAACTGGACGATCCTGTTTGGTCAAATACCTAGCGACAAACTCCTATGTTCCTTTCATTACGGTATTTCCGAACAAGTTCCTGGATGACAAGCCTAAAGGTTATCTTATTGATGATATCGATATTGA------TGATAGTGACGATATTGATGATGACCTTGATC------TTGATATTGATACGGAGCTGCTAATTATGACGAATGTGCTAACTATGTATATGACGCCGAAAATAGACCCATTTGATATCACCCTTCAATTCGAATTAGCAAAAGCAATGTCTCCTTGCATAATATGGATTCCAAACATTCATGATCTGCATGTGAATGAGTCGAATTACTTATCCCTCGGTCTATTAGAGAACTATCTCTCCAGGGATTGTGAAAGATGTTCCACTGGAAAGATTCTTGTTATTGCTTCGACTCATATTCCCCAAAAAGTGGATCCCGCTCTAATAGCTCCGAATAAATTCAATACATGCATTAAGATACGAAGGCTTCTTCTTCCACAACAACGAAAGCACTTTTTCATTCTTTCATATACTAGGGGATTTCACTTGGAAAAGAAGATGTTCCATACTAACGGATTCGGGTCCATAACCATGGGTTCCAATGCGCGAGATCTTGTAGCACTTATCAATGAGGCCCTATCAATTAGTATTACACAGAAGAAATCCATTATAGAAACTAATACAATTAGATCAGCTCTTCATAGAAAAACTTGGGATTTTCGATCCCAGATAAGATCGGTTCAGGATCATGGGATCCTTTTCTATCAGATAGGAAGGGCTGTTACACAAAATGTACTTCTAAGTAATTGCCCCATAGATCCTATATCTATCTATATGAAGAAGGAATCATGTAAGGGAGGGGATTCTTATTTGTACAAAGGGTACTTCGAACTTGGAACGAGCATGAAGAAATTCACGATACTTCTTTATCTTTTGAGTTGTTCTGCCGGATCGGTCGCTCAAGATCTTTGGTCTTCATCCAGACACGATGAAAAAAATTGGATCACTTCTTATGGATTCGTTGAGAATGATTCTGATCTAGTTCATGGCCTATTACTATTATTACTATTAGAAGTAGAAGGCGCTCTGGCTCTGGCGGGATCCTCACGGACAGAAAAATATTGCAGTCAGTTTGATAATAATCGAGTGACATTACTTCTTCGGTCCGAACCAAGGAATCAGTTAGATATGATGCAAAATGGATCTTGTTCTATCGTTGATCAGAGATTTCTATATGAAAAATACGAATCGGAGTTTGAAGAAGGGGAAGGGGCCCTCGATCCGCAACAGATAGAGGAGGATTTATTCAATCACATAGTTTGGGCTCCTAGAATATGGCGCCCTTGTGGCAATCTATTTGATTGTATCGAAAGGCCCACTGAATTGGGATTTCCCTATTGGACTGGGTCATTTCGGGGTAAATGGATCATTTATCATAAAGAGGATGAGCTTCAAGAGAATGATTCGGAGTTCTTGCAGAGTGGAACCATGCAGTACCAGACACGAGATATATTTTCCAAAGAACAAGGCTTTTTTCGAACAAGCCAATTCATTTGGGACCCTGCGGATCCATTCTTTTCCCTATTCAAAGATCAGCCCTCTGCCTCTGTGTTTTCACGTCGAGAATTCTTTGCAGATGAAGAGATGTCAAAGGGGCTTATTGCTTCCCAAACAAATCCTCCTACATCTATATATAAACGCTGGTTCCTCAAGAATACGCAAGAAAAGCACTTCGAATTGTTGATTCATCGCCAGAGATGGTTTAGAACCAATAGTTCATTATCTAATGGATCTTTCCGTTCTAATACTCTATCCGAGAGTTATCAGTATTTATCAAATCTGTTCCTATCTAACGGAACGCTATTGGATCAAATGACAAAGACATTGTTGAGAAAGAGATGGCTTTTCCCGGATGAAATGAAACATTTGATTCATGTAACAGGAGAAAGATTCCCCATTCCTTAGCCGTAAAGATATGTGCCCATTA-----AAAGGGGATTAAGTGGAACAGAATTGGCCGGATGGTAGAGTCGTGGAAACACTTGTTTCTTCCATCTTTTTGGCCTTAGCTCCATGGAACAATATGCTACTGCTGAAACATGGAAGAATTTCAATCTTAGATCACTATGTGTGGATGATATGAACTGCCTAAACAAGAATTATTGAACGGCGAAAGAGCCTATGACTCGTTACATCAAACAATTTCTACTAATGAAACCATGTAAATCCATCGGAAAATACGCATGTCCGCTGAAATGGTTGTTGCTATCTGCTCCAATAACAAATCATTGGTTTCATTAACTAACTAAAGAAGATAGATAGACCTTTCTCTTCGTCTCAGGTCGATGGATCTCCTCAATTGGAAGATCTCCCATATGGATAATACACATTCCAGTTGACCGAGCCTAATTCTAATTGCTTTGTTCCGAAGCAAAGATATCCACGGAGGCGGGTTCGTCCTATTCAGATATTCACGACCGAGAGGTACGATCCTCTTT---CGGATAGGCCCTGAAAG------GAGAAGGAAGGCTGGAATGCCAACAGACGTCTGTCTATTCTCTAATTCACCCGACCCGATAGTACCCATTTTGAGAACGTCCAGTGCCAAAGTCACTGAAT--GGGTAAGTCGCCAATACCTAATGTAATGTACTTTCTTTGCTGGGTTACGGGTACTGGTGGGTATTTTACCAGAGGTTTTTATCAATCTACCTTGTGCGATTCCTGTTGAATCCTATACTCGGGGGGTGCGCGCAGGGCGGACGATTTCCAAACGGACTCCTATAG-----AGAAGATCGCCAAGATTTCGCGATCCGCTGCCGATTTCAACAGCTCGGACTCGGATCGTGAGGATCGCCGGAATACTTCGTATCAACAGATAAGATACTCGTCAATATTGATTAGATCCAAAATCTGTTATGGAATTGCTCATTAAATGAGCATTCTCAATATTATGCCTTGAAGAGGACTCGAACCTCCACGCTCTTTAGCACGAGATTTTGAGTCTCGCGTGTCTACCATTTCACCATCAAGGCATCTTGAAAGTGAATCGTATTCCATGAATATGATATCTATCTAGTGTGATATATGGAATATATGACAAAGTTGGAGTGTTGGAGTATTTCTATCGATCGGTCATGTCATATAGGCCCGAAGTCAGACATCAAATTGCTTCGATTGTAATTATCCGGAGGATACCTTCTAT-------ATATCAAACTATATATCAAAAAGATGTAAAATCAAACCTCTTTCTCGATTCAAGAGAAGCCCAAAGAAGTGAATAGGGTACTCAAATAACGATAGATATGTCAAAAGCGGGTCCGATTACGCCTATTCCTAATCCTAAATATAATGTAACGACGTAGGGATCCATATGTAAACAGAGTATCTATTTACATACGCTCGAATGACCCCTTCTCTTCTCATAATAAGA------AGAACCCTATTCCGGCCTGGTCCGGTCTGGAATGAATTTAGAATCTGATGATCGAGTCGATTCCATGATTCTAAGTTCATAACTCCAGCCCATTCCCATTTTGGGCGGAAAAGATCTACTAATTCTTTTATTCCAGTTAGT----AAAAGGGATCTTGAACTAAAAAATAGACCTAGAAGCTAAAAGAGGGTATCCTGAGCAATTGCAAGAATTGGGTTCATTGATATTCCTGGTATAGTAGATGCTATCACACATACAGTCATACTCAATTCGATGGAATTGTTTGATCTTAAGGGAGATCTTCTCTAATTTCGCACGTGAGGGGTTATTTCTTGGTTTCGCCCAGTCATTAATAACTTGATTATTT-------TTAGATAATAGTAGATAGAAACAACGCTCGTAAGGAGTCCTATCGAAACCAAGAAATAGAGGCCTGCCTGCCATCCACACCAGAATAGATAGAGTTTTCCGAAAAAACCTGCCAGTGGAGGAAGACCCCCTAGGGATAAGAGACATAGGGCTGAAGAGAGAGCCAAAAAAGGATCTTTCGTGTATAATCCTGCATAATATCGAATGCTATCAGTTCCGGTACGTAGACCAAATGATACAATGCAAGCAAAAGTTCCTAGATTCATGGAGATATAGAACAACATCTAAGTTATCATGCTTGCATATCCATCATTTGAGTCTCCAACAATTATTCCAATAATTACATATCCGATTTGACCGATGGACGAATATGCAAGCATACGTTTCATACTTGTTTGAGTAAGAGCAATGAGATTCCCCAATATCATGCTAAGAATAGCTAGGATTTCCAAAAGAAGATGCCATTCGGTTGATGAGAAATAAAAAGGAATATCGAAAATTCGCGTGGCTGAAGCTGAAGCAGCTACTTTCGAAGTAACAGAAAGAAAAGCAACGACTGGAGTGGGAGAGTCAGAGTTGAAAAGAGGA--------TTCTTTCTCTCATTCAAAATCGTGCATGAGACTTTAACCTCGCACGGCTCCTAAGTGATAAAAGAAAGAAGAGTAGTTCTTCTCTCTTTTTTGATTACCTTCCTCGCGTCTGTATAAGACCGAATCCATTCGATTTCTAAAAAGGATTACTAATCCTTAACTTTTCGAGGAATCCTTCATCAGTGGTTGTGAATGACTGACTTTTTCAATCCTTTCGACCTTGGTTCCGTAGGAGCAAGTCAGAAAGATTGAGAAATAGAACCATCTGATTTGATTCGTTCTCCATAGCCATGAGATGGTCATCTTCATCTTAGGGTGATCCTTTTGTCAACGGATGCTCCTATTACACTCGTAGTCTCTGAAGGATGAGAACCAACTATGTAGCATCTACATCGATAATTCAAGTATTGTATACGTCATTAGTCCGATCCTTTGTAGAACTACCCGTAATAACGAACTTGCAAAAGGGATCTTTTTATCATAAATAGATTCGTTGTTCCTGACCCTGCTTCACCTTAATTGTTATTTGAACAAAAGGATCACAATAAACTTTTGGTCAAAGTGATGTCTTGGTCCGAGTGGGGATAGCATTTCTCTTCTGCATGTCTATGGAGTTTTGAAAAATCCAAACATCTCAGAGATAGATATAGAGGTAGGAATTTGTCGAACGAACCGCACTCCTTCGTATACATCAGGAGTCCATTGATGAAAAGAAAAGGGGCTGGGGAAAGCTTGAACCCAATTCCTACAGTGATGGATATAAGCGCAATTGAGATTCCTGGGGAGTTATACATTTGTGTATTGATAAGACCATTCACTATTTCTTGAAGCTCGATCTCCCCCCCAGATAAACCATATAGCCAAGATAAACCATGAACCATAATAGAAGAGCTTGCCCCACCCATGAGTAAATATTTCGTAGTAGCCTCATTAGACCGTACATCTCTCTTGGTATATCCAGATAATAGGTAGGAGCATAAACTGAAACATTCTGGAGCTACAAAGATAGTTATTAAATCATTAGCACC--------ACATTCCTCCTAGAGTAGCTGTTAATACGAATAACAGAAACTCTGTTATAGCCATTTCTGTACATTCAATGTACTCTACGGATAGAGGAATACATAGAGTTGAACATAGTAAAATAAGAAATTGAAAGATTTCGTTGAAATTGTTCGTTTGGAAATTTCCCGAAAAGCTAATTAGAGGTTCTTCTCTCCATCGGAAAAATAGGGCCGTTATGCTCATTACTAAACTTGTTGAAGAGATGAAATAGAACCAAGGTCTATCTTTTTGATCAGAGGTTGAATCGATCATCAGAAGAAGAATTAGGCCAAAAATTAGGATACATTCTGGGAAAATGAAACTTCCATGGAAGAGAAGCAAATGAAACGCTTTCATAAAAATTCTCGTAGAATCGAGAATGAAGTTTTCATTCTGTACATGCCAGATCATGAATTAGTAACTGCATCCAATCTACGAAAAAGTCCCAATTGTTTCGAACTTTCTA------------------TTTTTGGAATGGGATATTTACGGAATCCCCATGAATAGGATCAAACCTTATTCCATGATATTTCCCTAAGATTCCTCTTTCTTATTCTTAAGCAAGCCCCCGAGAAGGCTTAGTTGATCCATGATTTATGTTTCATCTTTCTTTTCCTTTTTGTTTGTTTCGAGAAAGATCTCGATCAATTCCGATTCTTTCTTTTTCTATTGATTATTTTCCGATCGAGATGT--------ATGGATCTATGTGTCTATATAGATCCTGTTCATGGATTAACGAAAATGCGCAAAAGCTCTATTTGCCTCTGCCATTCTATGAGTCTCTTCCTTTTTGCGTATGGCATCGCCACTGCCTTTGGCAGCATCTACTAATTCGGAACTTAATCGGAAAGCCATATTTCGACCCGGACGCTTTCGGGATGCCCCTAATAACCAACGAATGGCAAGCGCTTTTCCTTGTGTAGATCCTATTTCAATAGGAACTTGATGAGTCGATCCGCCTACACGTCTTGCTTTTACTGCTATATCGGGAGTTACTCCACGTATTGCTTGACGTAAAACAGATAGTGGATTTGTTTCTGTCTTTTGTTGAATCTTTTTCACGGCTCGATAGATAATTTGATAAGCCAATGATTTTTTTCCGTGTTTCAGAATACGGTTAACCAACATGTTAACTAATCGATTACGATAAATTGGATCGGATTTTGCAGTTTTTTCTTCTGCAGTACCTCGACGTGACATGAGCGTGAAAGAGGTTCAAGAATCAGTTTTATTTTGATAAGGGCTAAAAACGAATCACTTATTTTGGCTTTTTGACCCCATATTGTAGGGTGGATTTCAAAAGATATGAAAAATCTCCCTCCAAGCCGTACATACGACTTTCATCGAATACGGCTTTCCACAGAATTCTATATGTATCTCTGAGATCGAGTATGGAATTCTGTTTACTCACTTTCACTTTAAATTGAGTATCCGTTTCCCTCCTTTTCCTGCTAGGATTGGAAATCCTGTATTTTACATATCCATACGATCGAGTCCTTGGGTTTCCGAAATAGTGTAATGGAAAAAGAAGTGCTTCGAATCATTGCTATTGGACTCGGACCTGTTCTGAAAAAGTCGAGGTATTTCGAATTGTTTGTTGACACGGACAAAGGAAGGGAAAACCTCTGAAATTATTCCAATATAGGACCTTGGACATATAGTAGTTCCGAATCGAATCTCTTTAGAAAGAAGATCTTTTGTCTCATGGTAGCCTGCTCCAGTCCCCTTCCGAAACTTTCGTTATTGGGTTAGCCATACACTTCACATGTTTATAGCGATTCACACGGCATCATCAAATGATACAAGTCTTGGATAAGAATCTACAACGCACTAGAACGCCCTTGTTGGCGATCCTTTACTCCGACAGCATCTAGGGTTCCTCGAACAATGTGATATCTCACACCGGGTAAATCCTTAACCCTTCCTCCTCTTACTAATACTACAGAATGTTCTTGTGAATTATGGCCAATACCAGGTATATAAGCAGTGATTTCAAATCCAGAGGTTAATCGTACTCTGGCAACTTTACGTAAGGCAGAGTTTGGTTTTTTGGGGGTGATAGTGGAAAAGTTGACAGATAAGTCACCCTTACTGTCACTCTACAGAACCGTACATGAGATTTTCACCTCATACGGCTCCTCGTTCAATTCTTTCGAAGTAATTGGATCCTTTTCTTCGTTCGAGAATCTCCTCCCTTCTTCTACTCCGTCCCGAAGAGTAACTCAGACCAATTCATTCACGTTTTCATGTTCCGATTGAACACTTTCCATTTATGATCA----AAGGAGAAGATTCTTCTTTTTACCAAACCTATGCGGATCAAATCACGATCTTCTAATTATAAGAAGAACAAGAGATCTTTCTCGATCAATCCCTTTGCCCCTCATTCTTCGAGAACCAGAAAGATCCTTTTCGAGTTTGAATTTGTTCATTTGGAATCTGGGCTCTTCTATCTTCTAC-TTTTTTTTCTATTTCTTTTTAGATTTACTTCTTC-TTTTTTTTGTTTTCTTCTTTCTTTTGGATTTTTCTTTCATTTCGATTTTCTTTCGATTCCCTTCCATCATTCCTGAAGTCCCATAGGTTTGTTGATCCTGTAGAATCTGACCCATTTTCTCATCGAGCGAGGGGTACGAAAGAAATCAGATTTCTTTTTCGATCAAAAGCACTATGTGAAATCTTCGGGTTTTCCTCCTACTCTATCCCTATATCCCATAGGTATAGCGTTTGAATCAATAGAGAACCTTTTCTTCTGTATGAATCGATATTCTTACATTCCAATTCCTTCCCGATACCTCCTAAGGAAAATCCCGAATTGGATCCAAAATGGACGGGTTAGTGTGAGCTTATCCATGCGGTTATGCACTCTTAAAATAGGAATCCATTTTCTGAAAGATCCTGGCTTTCGTGCTTTGGTGAGTCGTCCGAGATCCTTTCGATGACCTATGTTGTGTTGAAATCTATATGATCCGATCGATTGCGTAAGGGCCGCGGTAGCAACGGAACCGGGGAAAGTATACAGAAAAGACAGT--------------TCTTTTCTATTATGTATTATTCTATTCTAATTATTAGATATTCTAATTATCTAATTATTAGAATTATT---------TCAGTTAGATTAGTATTATAGTCTTAGTTTTAGTATTAGTTAGTGAT-------------------------------------------------------------------------------------------------------------------------------------------------------------------------------------------------------------------------------------------------------------------------------------------------------------------------------------------------------------------------------------------------------------------------------------------------------------------------------------------------------------------------------------------------------------------------------------------------------------------------------------------------------------------------------------------------------------------------------------------------------------------------------------------------------------------CCCGGCTCCAGGTTGTTCAGGAATAGTGGCGTTTAGTTTCTCGACCCTTTGCCTTAGGATTAGTTAGTTCTAT------TTCTCGATGGGACCGGGAAGGGATATAACTCAGCGGTAGAGTGTCACCTTGACGTGGTGGAAGTCATCAGTTCGAGCCTGATTATCCCTAAACCCAATGGGAGTTTTTCTATTTGGACTTGCTCCCCCGCCGTGATCGAACGAGAATGGATAAGAGGCTTGTGGGATTGACGTGATAGGGTAGGGATGGCTATATTGCTGGGAGCGAACTCCAGGCTAA----------TATGAAGCGCATGGATGGATACAAGCCTTCGGCCTTGGAATGAAAGACAATTCCGAATCAGTTTTGTCTACGAACAAGGAAGCTATAAGTAATGCAACTATGAATCTCATGGAGAGTTCGATCCTGGCTCAGGATGAACGCTGGCGGCATGCTTAACACATGCAAGTCGGACGGGAAGTGGTGTTTCCAGTGGCGGACGGGTGAGTAACGCGTAAGAACCTGCCCTTGGGAGGGGAACAACGACTGGAAACGGTTGCTAATACCCCGTAGGCTGAGGAGCAAAAGGAGGAATCCGCCCGAGGAGGGGCTCGCGTCTGATTAGCTAGTTGGTGAGGCAATAGCTTACCAAGGCGATGATCAGTAGCTGGTCCGAGAAGATGATCAGCCACACTGGGACTGAGACACGGCCCAGACTCCTACGGGAGGCAGCAGTGGGGAATTTTCCGCAATGGGCGAAAGCCTGACGGAGCAATGCCGCGTGGAGGTAGAAGGCCCACGGGTCGTGAACTTCTTTTCTCGGAGAAGAAGCAATGACGGTATCTGAGGAATAAGCATCGGCTAACTCTGTGCCAGCAGCCGCGGTAAGACAGAGGATGCAAGCGTTATCCGGAATGATTGGGCGTAAAGCGTCTGTAGGTGGCTTTTCAAGTCCGCCGTCAAATCCCAGGGCTCAACCCTGGACAGGCGGTGGAAACTACCAAGCTGGAGTACGGTAGGGGCAGAGGGAATTTCCGGTGGAGCGGTGAAATGCGTAGAGATCGGAAAGAACACCAACGGCGAAAGCACTCTGCTGGGCCGACACTGACACTGAGAGACGAAAGCTAGGGGAGCAAATGGGATTAGATACCCCAGTAGTCCTAGCCGTAAACGATGGATACTAGGCGCTGTGCGTATCGACCCGTGCAGTGCTGTAGCTAACGCGTTAAGTATCCCGCCTGGGGAGTACGTTCGCAAGAATGAAACTCAAAGGAATTGACGGGGGCCCGCACAAGCGGTGGAGCATGTGGTTTAATTCGATGCAAAGCGAAGAACCTTACCAGGGCTTGACATGCCGTGAATCCTCTTGAAAGAGAGGGGTGCCTTCGGGAACGCGGACACAGGTGGTGCATGGCTGTCGTCAGCTCGTGCCGTAAGGTGTTGGGTTAAGTCCCGCAACGAGCGCAACCCTCGTGTTTAGTTGCCACCATTGAGTTTGGAACCCTGAACATACTGCCGGTGATAAGCCGGAGGAAGGTGAGGATGACGTCAAGTCATCATGCCCCTTATGCCCTGGGCGACACACGTGCTACAATGGCCGGGACAAAGGGTCGCGATCCCGCGAGGGTGAGCTAACTCCAAAACCCGTCCTCAGTTCGGATTGCAGGCTGCAACTCGCCTGCATGAAGCCGGAATCGCTAGTAATCGCCGGTCAGCCATACGGCGGTGAATTCGTTCCCGGGCCTTGTACACACCGCCCGTCACACTATGGGAGCTGGCCATGCCCGAAGTCGTTACCTTAACCGCAAGGAGGGGGATGCCGAAGGCAGGGCTAGTGACTGGAGTGAAGTCGTAACAAGGTAGCCGTACTGGAAGGTGCGGCTGGATCACCTCCTTTTCAGGGAGAGCTAATGCTTATGCTTGTTGGGTTGACACTGCTTGACACCCAAAAAGAAGCGAGCTACATCTGAGCTAAGCTTGGATATGGAAGTCTTCTTTCGTTTCTCGACGGTGAAGTAAGACCAAGCCCATGAGCTTATTATCCTAGGTCGTAACAAGTTGATAGGATCTCTTTTGTACGTCCCCATGTCCCTCCCGTGTGGCGACATGGGGACGTACAAAAGGAAAGAGAGGGATGGGGTTTCTCTCGCTTTTGGCATAGCAGGCCTCCCCCAGGGAGG-CCCACACGACGGGCTATTAGCTCAGTGGTAGAGCGCGCCCCTGATAATTGCGTCGTTGTGCCTGGGCTGTGAGGGCTCTCAGCTACATGGATAGTTCAATGTGCTCATCGGCGCCTGACCCGGAGATGTGGATCATCCAAGGCACATTAGCATGGCGTACTCCTCCTGTTCGAATCGGAGTTTGAAACCAAACTTCTCCTCAGGAGGATAGATGGGGCGATTCAGGTGAGATCCAATGGAGATCGAACTTTCTATTCACTCGTGGGATCCGGGCGGTCC-GGGGGGGACCCCCACGGCTCCTCTCTTCTCGAGAATCCATACACCCCTTATCAGTGTATGGACAGCTATCTCTCGAGCACAGGTTGAGGTTCGGCCTCAATGAGAAAATGGAGCACCTAACAACGCATCTTCACAGACCAAGAACTACGAGATCGCCCCTTTCATTCTGGGGGGACGGAGGGATCGTACCATTCGAGCCTTTTTTTCATGCCGGAGGTCTGAAGAAAGCAGCAATCAATAGGATTTCCCGAATCCTCCCTTCCCGAAAGGAAGAACGTGAAATTCTTTTTCCTTTCTGCAGGGACCAGGAGATTGGATCTAGCCATAACATAAGAAGAATGCTTGGTATAAATAACTCACTTCTTGGTTTTCGACCCCCTCAGTCACTACGAGCGCTCCCCGATCAGTGCAATGGGATGTGTCTATTTATCTATCTCTTGACTCGAAATGGGAG----GAGCAGGTTTGAAAAAGGATCTTAGAGTGTCTAGGGTTGGGCCAGGAGGGTCTCTTAACGCTTTCTTTTTTCTTCCCATCGGAGTGATTTCACAAAGACTTGCGGAGAAGGGGGAACAAGCACACTTGAAGAGCGCAGTACAATGGATAGTTGTATGCTGCGTTCGGGAAGGATGAATCGCTCCCGAAAAAGAATCTATTGATTCTCTCCCAATTGGTTGGATCGTAGGTGCGATGATTTACTTCACGGGCGAGGTCTCTGGTTCAAGTCCAGGATGGCCCAGCTGCGCCAGGGAAAAGAATAGAAGAAGCATCTGACTCTTTAATGCATGCTTCACTCGGCTCGGGGGGATATAGCTCAGTTGGTAGAGCTCCGCTCTTGCAATTGGGTCGTTGCGATTACGGGTTGGATGTCTAATTGTCCAGGCGGTAATGATAGTATCTTGTACCTGAACCGGTGGCTCACTTTTTCTAAGGAATGGGGAAGAGGACCGAAACATGCCACTGAAAGACTCTACTGAGACAAAAAGATGGGTTGTCAAGAACGTAGAGGAGGTAGGATGGGCAGTTGGTCAGATCTAGTATGGATCGTACATGGACGATAGTTGGAGTCGGCGGCTCTCCTAGGGTTCCCTCATCTGGGATCCCTAGGAAAGAGGATCAAGTTGGCCCTTGCGAATAGCTTGATGCACTATCTCCCTTCAACCCTTTGAGCGAAATGTGGCAAAAGGAAGGAAAATCCATGGACCGACCCCATCGTCTCCACCCCGTAGAAACTGCGAGATCGCCCCAAGGACGCCTTCGGCATCCAGGGGTCACGGACCGACCATAGACCCTGTTCAATAA--------GTGGAAGGCATTAGCTGTCCGCTCTCCGGTTGGGCAGTAAGGGTCGGAGAAGGGCAATCACTCGTTCTTAAAACCAGCATTCTGAAGACCAAAGAGTCGGGCGGAAAAGGGGGGAGAGCTCTTTGTTCCTGGTTCTCCTGTAGCTGGATTCTCCGGAACCACAAGAATCCTTAGAATGGTATTCCAACTCAGCACCCTTTGAGATTTTGAGAAGAGTTGCTCTTTGGAGAGCACAGTACGATGAAAGTTGTAAGCTGTGTTCGGGGGGGAGTTATTGTCTATCGTTGGCCTCTATGGTAGAATCAGCCGGAGAGGCCTGAGAGGCGGTGGTTTACCCTGTGGCGGATGTCAGCGGTTCGAGTCCGCTTATCTCCAGCCCGTGAACTTAGCTGATACTATGATAGCACCCAATTTTTCCAATTCGGCAGTTCGATCTATGATTCATCATTCATGGACGTTGATAAGATCCTTCCATTTAGCAGCACCTTAGGATGGCATAGCCTTCACGTGAATGGCGAGGTTCAAACGAGGAAAGGCTTACGGTGGATACCTAGGCACCCAGAGACGAGGAAGGGCGTAGCAAGCGACGAAATGCTTCGGGGAGTTGAAAAGAAGCATAGATCCGGAGATTCCCGAATAGGTCAACCTTTCGAACTGCTGCTGAATCCATGGGCAGGCAAGAGACAACCTGGCGAACTGAAACATCTTAGTAGCCAGAGGAAAATAAAGCAAAAGCGATTCCCGTAGTAGCGGCGAGCGAAATGGGAGCAGCCTAAACCGTTAAAACGGGGTTGTGGGAGAGCAATACAAGCGTCATGCTGCTAGGCGAAGCGGTGGAGTGCTGCACCCTAGATGGCGAGAGTCCAGTAGCCGAAAGCATCACTAGCTTACGCTCTGACCCGAGTAGCATGGGGCACGTGGAATCCCGTGTGAATCAGCAAGGACCACCTTGCAAGGCTAAATACTCCTGGGTGACCGATAGCGAAGTAGTACCGTGAGGGAAAGGTGAAAAGAACCCCCATCGGGGAGTGAAATAGAACATGAAACCGTGAGCTCCCAAGCAGTGGGAGGAGAATGTGATCTCTGACCGCGTGCCTGTTGAAGAATGAGCCGGCGACTCATAGGCAGTGGCTTGGTTAAGGGAATCCACCGTAGCCGTAGCGAAAGCGAGTCTTCATAGGACGATTGTCACTGCTTATGGACCCGAACCTGGGTGATCTATCCATGACCAGGATGAAGCTTGGGTGAAACTAAGTGGAGGTCCGAACCGACTGATGTTGAAGAATCAGCGGATGAGTTGTGGTTAGGGGTGAAATGCCACTCGAACCCAGAGCTAGCTGGTTCTCCCCGAAATGCGTTGAGGCGCAGCAGTTGACTGGACATCTAGGGGTAAAGCACTGTTTCGGTGCGGGCCGCGAGAGCGGTACCAAATCGAGGCAAACTCTGAATACTAGATATGACCCCAAACAGGGGTCAAGGTCGGCCAGTGAGACGATGGGGGATAAGCTTCATCGTCGAGAGGGAAACAGCCCGGATCACCAGCTAAGGCCCCTAAATGACCGCTCAGTGATAAAGGAGGTAGGGGTGCAGAGACAGCCAGGAGGTTTGCCTAGAAGCAGCCACCCTTGAAAGAGTGCGTAATAGCTCACTGATCGAGCGCTCTTGCGCCGAAGATGAACGGGGCTAAGCGATCTGCCGAAGCTGTGGGATGTAAAAATGCATCGGTAGGGGAGCGTTCCGCCTTAGAGGGAAGCACCCGCGCAAGCAGGTGTGGACGAAGCGGAAGCGAGAATGTCGGCTTGAGTAACGCAAACATTGGTGAGAATCCAATGCCCCGAAAACCTAAGGGTTCCTCCGCAAGGTTCGTCCACGGAGGGTGAGTCAGGGCCTAAGATCAGGCCGAAAGGCGTAGTCGATGGACAACAGGTGAATATTCCTGTACTACCCCTTGTTGGTACCGAGGGACGGAGGAGGCTAGGTTAGCCGAAAGATGGTTATCGGTTCAAGGACGCAAGGTGACCTTGCTTTTTAAGGGTAAGAAGGGGTAGAGGAAATGCCTCGAGCCAATGTCCGAGTACCAAGCGCTACGGCGCTTAAGTAACCCATGCCATACTCCCAGGAAAAGCTCGAACGACCTTCAACAAGAGGGTACCTGTACCCGAAACCGACACAGGTGGGTAGGTAGAGAATACCTAGGGGCGCGAGACAACTCTCTCTAAGGAACTCGGCAAAATAGCCCCGTAACTTCGGGAGAAGGGGTGCCTCCTCAAAAAGGAGGTCGCAGTGACCAGGCCCGGGCGACTGTTTACCAAAAACACAGGTCTCCGCAAAGTCGTAAGACCATGTATGGGGGCTGACGCCTGCCCAGTGCCGGAAGGTCAAGGAAGTTGGTGACCTGATGACAGGGGAGCCGGCGACCGAAGCCCCGGTGAACGGCGGCCGTAACTATAACGGTCCTAAGGTAGCGAAATTCCTTGTCGGGTAAGTTCCGACCCGCACGAAAGGCGTAACGATCTGGGCACTGTCTCGGAGAGAGGCTCGGTGAAATAGACATGTCTGTGAAGATGCGGACTACCTGCACCTGGACAGAAAGACCCTATGAAGCTTTACTGTTCCCTGGGATTGGCTTTGGGCCTTTCCTGCGCAGCTTAGGTGGAGGGCGAAGAAGGCCTCCTTGCGGGGGGGCCCGAGCCATCAGTGAGATACCACTCTGGAAGAGCTAGAATTCTAACCTTGTGTCAGAACCTACGGGCCAAGGGACAGTCTCAGGTAGACAGTTTCTATGGGGCGTAGGCCTCCCAAAAGGTAACGGAGGCGCGCAAAGGTTTCCTCGGGCCGGACGGAGATTGGCCCTCGAGTGCAAGGGCATAAGGGAGCTTGACTGCAAGACCCACCCGTCGAGCAGGGACGAAAGTCGGCCTTAGTGATCCGACGGTGCCGAGTGGAAGGGCCGTCGCTCAACGGATAAAAGTTACTCTAGGGATAACAGGCTGATCTTCCCCAAGAGTTCACATCGACGGGAAGGTTTGGCACCTCGATGTCGGCTCTTCGCCACCTGGGGCTGTAGTATGTTCCAAGGGTTGGGCTGTTCGCCCATTAAAGCGGTACGTGAGCTGGGTTCAGAACGTCGTGAGACAGTTCGGTCCATATCCGGTGCGGGCGTTAGAGCATTGAGAGGACCTTTCCCTAGTACGAGAGGACCGGGAAGGACGCACCTCTGGTGTACCAGTTATCGTGCCTACGGTAAACGCTGGGTAGCCAAGTGCGGAGCGGATAACTGCTGAAAGCATCTAAGTAGTAAGCCCACCCCAAGATGAGTGCTCTCCTATTCCGACTTCCCCAGAGCCTCCGGTAGCACAGTCGAGACAGCGGCGGGTTCTCTGCCCCTGCGGGGACGGAGCGACAGAAGTATTGAGAATCCAAAATAAGGTCACGGCGAGACGAGCCGTTTATCATTACGATAGGTGTCAAGTGGAAGTGCAGTGATGTATGCAGCTGAGGCATCCTAACAGACCGAGAGATTTGAACCTTGTTCCTACACGACCTGATCAATTCGATCAGGCACTCGCCATCTATTTTCATTGTTCAACTGTTTGACAACATG---AAAAAAACCCAAAAGCTCTGCCCTTCCATCCGATAGAGAGGGAGGGCAGAGGCCTTTGGCGTCCCTTCCAGTCAAGAATCGGGGCCTCACAATCACTAGACAATATTTCTCTCATGCCTTTCTTCGTTCATGGTTCGATATTCTGGTGTCCTAGGCGTAGAGGAACCACACCAATCCATCCCGAACTTGGTGGTTAAACTCTACTGCGGTGACGATACTGTAGGGGGGGTCCTGCGGAAAAATAGCTCGACGCCAGAATGATAAAAAGCTTAACACCTCTTATTTGACTTTTTCATATTTAAAAAGATCAAAATCAAAAATGCAAAGGTCGTCTTATTCAATAACATCCCTTCTCTCCCACTTCACGCCTCGGAACGCACTGTTCTGTTATTCTAGTATTCTAGAGAGAAAGGCGCTTTCACATCTTCTTAACCCGAAATGGCTGAGGAGAGGAAAGGTTCCTTTTTGAAGGTACTCCCGGGAACAGATCCAGTGTAGACGGGGTGGGGCCTGTAGCTCAGAGGATTAGAGCACGTGGCTACGAACCACGGTGTCGGGGGTTCGAATCCCTCCTCGCCCACAACCGGCCCAAAAGGGAAGGA-AGGGCCCTCTGGGGGTAGTAAAATCATGATCGGGATAGCGGCCGCAA----------------------------------TGGAATGGCCTGACTTTTTTTTTATTTCTCAGTAAGGTTTTTATTATTACCTTTTTATTATTACATAAAGTAACCTGGG---------CTGGAATCAGCATATTTGTGTTTGACTCCTCGTGACTCTTCCTCAGCCAGGCTTGGGCGGCAGAATAGCAGAGCAAGTACAAGTATTAGTAGCATAGCAAAAATGCGTTCCTCGTCATTAATATGAATATGTTTGCTCGCGGTAATTGTGGCCTATCGGGAGAATCGATGACTGCATCTTTGATGCACTGTTGAGAATTCTGAATTGGCTATTTACAAGGGTCGGATCTATGCCGAGGTATTGAGGGTGATTCTCAATTATTGTAGAACAGAATGTGATACGATGAGATAGAATGCAATAGAAACAAAGACAGGGAACGAGTTACCTACTCCTAACGGTCAAAGCGAGCCCTTTCATTCAATTCTTCATGAAAGAATGAAGAATGAATCAAATCTCCCCAAGTAGGATTCGAACCTACGACCAGTCAGTTAACAGCCGACCGCTCTACCACTGAGCTACTGAGGAACAACGGGAGATTCGACCTCATAGAGTTCAACTCCCGTTCTCAACCCATGAACAATATGAGTCCGAAGCTTCCTTCGTAACTCCAGGAACTTCTTCGTAGTGGCTCCGTTCCATGCCCATGCCTCATTTCATAGGGAACCTCAATGTGGCTCTATTTCATTATATTCCATCTATATCCCAATTCCATTCATTTCATATCCCTTTTGTGTCATTGACATAAGCATTTATAGTATATCTGTTTCTATGTTTCTATCTATATAGATATGGAAAGGAAAGTTAAGGAATCAT-------------------CATATAATAATCGATAAATTGCAATAGAAAAGAAAAAGGGGAGGTTTGTGATGATTTTTAAATCTTTTCTACTAGGTAATCCATTATCCTTATGCATGAAGATAATAAATTCGGTCGTTGTGGTCGGGCTCTATTATGGATTTATGACCACATTCTCCATAGGGCCCTCTTATCTCTTCCTTCTCCGAGCTCGGGTTATGGAAGAAGGAGCCGAGAAGGAGGTATCAGCAACAACTGGTTTTATTGCGGGACAGCTCATGATGTTCATATCGATCTATTATGCGCCTCTGCATCTAGCATTGGGTAGACCTCATACAATAACTGTCCTAGTTCTACCGTATCTTTTGTTTCATTTCTTCTGGAACAATCAGAAAAACTTTTTTGATTATGGATCTACTACCAGAAATTCAATGCGTAATCTCAGCATTCAATGTGTATTCCTGAATAATCTAATTTTTCAATTATTCAACCATTTCATTTTACCAAGTTCCACGTTAGCCAGATTAGTCAACATTTATATGTTTCGATGCAACAACAAGATTTTATTTTTAACAAGTAGTTTTGTTGGTTGGTTAATTGGTCACATTTTATTCATGAAATGGGTTGGATTGGTATTATTCTGGATACGGCAAAATCATTCTATTCGATCTAATAAGTATCTTGTGTCAGAATTTAGAAATTCTATGGCTCGAATCTTTAGTATTCTCTTATTTATCACCTGTGTTTACTATTTAGGCAGAATGCCGTCGCCTATTGTCACTAAGAAACTGAAAGATAAAGAAACCTCAGAAACGGAAGAAGGGGGAGAAAGAAAGGAAGAAAGCGATGTAGAAACAACTTACGAAATGAAGGAGACTCAACAGGAACAAGAGGGATCCACCGAAGAAAACCCTTCCCCTTCCCTTTGTTCGGAA------------GAAAAGGAGGATCTGGACAAAATAGATGAAACGGAAGAGATCCGAATGAATGGAAAGGAAAAAACAAAGGATGAATTGAACTTTCAAGAGGCACGCT------ATAACCTAGTTTACGAAGATTCTGATCTGGAAGTTTACGAAG----CTTCTGATCTGGAGAACT--ATCAAGAAGAAGAGAAAAATACAAAAGAAGAAAGAAATACAAAAGAAGAGAAAAATACAAAAGAAGA--------------------------------------------------------------------------------------------------------------------------------------------------------------------------------------------------------------------------------------------------------------------------------------------------------------------------------------------------------------------------------------------------------------------------------------------------------------------------------------------------------------------------------------------------------------------------------------------------------------------------------------------------------------------------------------------------------------------------------------------------------------------------------------------------------------------------------------------------------------------------------------------------------------------------------------------------------------------------------------------------------------------------------------------------------------------------------------------------------------------------------------------------------------------------------------------------------------------------------------------------------------------------------------------------------------------------------------------------------------------------------------------------------------------------------------------------------------------------------------------------------------------------GAAAAATACAAAAGAAGAGAAAAA------------------------------------------------------------------------------------------------------------------------------------------------------TACAAAAG---------AAG---------------------------------------------------------------------AGAAAAATACAA------------------------------------------AAGAAGAGAAAAATACAAAAGAAGAGAAAAATACAAA----------------------------------------------------------------------------------------AGAA------------------------------------------------------------------------------------------------------------------GAGAAAAATACAAGAATATTTAGAAATAAA--------------------------------------------------------------------------------------------------------------------------------------------------------------------------------------------------------------------------------------------AAAAGAATATA--TATAACAAAGTTGAAA---AAAACTACAAATTATGTCTATATAAA-----TTTGGCTGATATGCGT-------ATGTTTCTATATATACATTAAA--------TATTAAATAATA-------------------------------------------------------------------------------------------------------------------------------------------------------------------------------------------------------------------------------------------------TTAAATAGATTAAAAAT----------AGTACT----------------------------------------------------------------------------------------------------------------------------------------------------------------------------------------------------------------------------------------------------------------------------------------ATTTTATAGTATTTACTTTACTATTTTATTTTAGTATTTACATAAATATATCAATATTTTATATTACTTTTATTAA-----------------------------------TAAGAAATATTTTAATATTGATATTGATAT-TTATTCTATATTCTATTTATTTTCTATTTATTTTCTTCTTTTTTTTCTATTTGTATGTTATGATATTATTGAGGTAATTTTGAAATTGATGGAATTCCATATTAA--ATATTAAGTATCGATAAGAACTAATAAAAATAAAAAGGAATTTATATTGAACAATATATGTCTTTCACATACAACGAT---AAAAAGGAGTCACCTACATTTTGAATGGCAGTTCCAAAAAAACGTACTTCTATGTCAAAAAAGCATATTCGTAGAAATCTTTGGAAAAAAAAAGGATTTTTAGAGGCAGTAAAAGCTTTTTCTTTAGCTAAATCTATTTTTACCGGACAGTCAAAAAGTTTTTTTGTGCGACAAAAAAAAGTCTTGGAAAAATCTTAATTGACATGTTTTAAAGAACTTCC----AAATTTACATTTTGGAATTGGAAGGCGAATGATTCAATTTTACTAATGTATTGTGTATTTTATTTTT------------------------------------------------------------------------------------------------------------------------------------TTATCAT-CTTTTTTTTTCTATTTTTTATAGTCTTTCTATATTTTTATTATATTCTAATTAGATTTTTTTATTATATTCTAATTAGATTCTATTATCTATATAATA---------CTATATAATAATAATATATT-----------AATAATAATATATTTTTCTAT-------------TTTCATTTTATTTCTTT-------TATTCTATTTATTGAAATTTCTATTGAAT-------------------------------------TCATGAGATGTTTTTTTATTTCCTATCGTAATTGTGCTTTTCATAATCGAAAAGCACAATTACGATAGACAAGGAAGAAGGAAGAATCTAAATATTTCATTATACTTG----------------------ACTAAGGTGTT---AGGTCTTAAAATGGTTAGATAAAATTATGAATTTTATACTCCGACTGAGAACGAAACTTTTGAGTTC------TTACTGTTCTGAATAAACAAGAGCTAGGTTTATAGTACGGAAAAGTTGATTATTA--------------AAACTGAACTTACGAAGATAAAGATACTAATTTCAGTATTATTGATATTATACATTTCCATATGAATGGAAATGCATCTTTCTTCATTGTTTCCTAAACTCTATTGAATATAGACAATTCAACATGAATTTCTTATTATTTATTATTTATTGAATTATTATTCAAGGTAAGCC-------GCCGCCATGGTGAAATTGGTAGACACGCTGCTCTTAGGAAGCAGTGCTAGAGCATCTCGGTTCGAGTCCGAGTGGCGGCATAAATATTAAAGATATTAATTCATATAATTCATATTAATAATATAGACACAATAGATCTAATAGAATATAAAA---------------ATTTGAGATTCTATTTAAT---CCCCCCAAT-------------TTAAATTATTTAAAAGGGACTCTTATTTATGATATTTGTGACCTTAGAACATATATTAACTCATATTTCCTTTTCGATTATATCAATTGTGATTCTAATTCATTTGATGAACTTATTAGTATACGAAATCGAAGGATTACGTAATTCGTCAGAAAAAGGGATGATAGCTACTTTTCTCTCTATAACAGGTTTTTTAGTTATTCGTTGGATTTCTTCGGGACATTTTCCTTTAAGTAATTTATACGAATCATTAATCTTCCTTTCATGGAGTTTATCCATTATTCATATGATTCCGTTTCTTGGGAATCATAAAAATGATTTAAGCGCAATAACTGCACCAAGTGCCATCTTTACCCAAGGTTTCGCCACGTCAGGTCTTTCAACTGAAATGCATCAACCCGCAATATTAGTACCTGCTCTAAAATCTCAGTGGTTAATGATGCATGTCAGTATGATGCTATTGAGTTATGCAGCTCTTTTATGCGGATCGTTATTATCAGTTGCTCTTATAGTGATAACATTTCAAAAAAAAATCGATTTTTTTTTGAAAAACAAGAATTGTTTAAGTTTAAGGAAATCGTTTTTCTTTGGGGATATGGAATATTTGAACGAAAAAGGAAGTTTCTTAAAAAATACTTCTTTCCTATCATTTCAAAATTTTTACAAATATCAATTAATTCAGCGTTTAGATTATTGGAGTTATCGTGTCATTAGTTTAGGGTTTGCCTTTTTAACCATAGGCATTCTTTCTGGAGCAGTATGGGCTAATGAAGCATGGGGTTCATATTGGAATTGGGATCCTAAAGAAACTTGGGCTTTTATTACTTGGACCTTATTTGCAATTTATTTACATACTAG------AAAAAAAAATTCAAAATTGCAAGATCAAGGCACGAATTCGGCATTTGTAGCTTCTATAGGATTTATCCTAATTTGGATATGCTATTTTGGGATCAATCTATTAGGAATCGGGTTCCATAGCTATGGTTCATTCCAATTAATATCTAATT------GAATAAAATAAACTACATAAAGAATACAT-AAAAAAATCGTCTGATACACAATTAAATTTTGTACGAGTTTTTGAGAACCGTTTAAATAGAGGAATTATTCAAAAGGTTCTCAAAAACTTTATATGTATTTCATTACAATTCTAATTCACCCTTCCCTTCCTTTTTTTTTTCATTGTACAACGAAT--------GAAGAATAATGAGAATATGAAAGTGAAAGAATTATAATACTTTCTTTCCAATTAATGAAATTTCTTCAATTTCTTATTGAATCTAAA--AAAATAATTAGTATCTCTAAAAATAATTAGATA-ATAGAACTTGTACCTTGTCAACCGATAACGAGAGAACAAAATCAGGATAAATAACAATTCCTATTACAGGTAGAAAGAGACATATCGAAATCAATAGTTCTCGTGGTCCAAAATCAAAAAGATTCGAGTTTGTAATATTGAATAGCTTGTATCCATAGAAAATCTGACGTAACATAGATAAT--AAAAAGATAGGAGTTAATATCATTATCATTCCAATTGCCATTACAAAAGTAATTAACATTTTTGACATGAAAAGATATTTTGGGCTGGTAATTATTCCAAAAAAGACTAAGAATTATGCAACAAAACCACTCATTCCTGGCAATGCAAGAGAAGCCATTGAGAAATTACTAAACATAGTAAAGATTTTTGGCATTGGGATAGATAT-CCCCCCATCTCTTCGAGAT-----AAACAAAACGTACGTATTCTATCACAACTTGTTCCTGCTAAG-AAAAAAATGCAGCACCAATCAATCCATGAGAGAGTATTTGTAAAATCGCTCCATTAAGTCCCATGTAAGTTATAGAATAGTAGAATAGAACCAATTTCTATAATTAGGAAACCCATGTGAGATACGGAAGAATAGGCAATAC-GTTTTTTTAAATTGCGTTGACCGAGAGAGGTTGAAGCTGCATAAATGATTTGTATTATTCCTACTTTGTATTATTCCTACTATCACCAACCAGGGTGATAATATAGAATGAGCATGAGCTAATAATTCCATATTGATCTGAATCAATCCATATGCTCCCATCTTTAATAAGATTCCAGCTAAAAGCATACATGTACTGTAATGTGCTTCCCCGTGAGTATCTGGTAACCGTG-TATGTAGGGGTATTACATCGGCGATTTGACAGCATAAGCAATAAGAAAACCAAAATAGA-----GTATTATTTCCAATGCTGCAGGATACGATTTATTAACTAATTTT------TCTAAATCTAATGTTGGTTCATTGGAACCATAGAAACCCATATCTAGCACTCCTATTAAGAGAAAAAAAGAACCTCCGGCAGTGCACAAAATAAACTTTGTATCCGAGTACAGGCGTTTTTTTACTCCCCACATGGATAAAAGTAAATAAACAGGAATTTATTCTAATTCCCACATGATGAAAAAAAGTAAAAGGTCTCGAGAAGAAAATGATACTATTTGGCCACTATAAATTGCTAACATCAAGAAATAGAAAAATCACGGATTTCGAGTAACTGGCCAAGCTGCTAAAGTAGCTAAAGTAGTGATAAACCCTG-TTAGTAAAATGGGTCCTATGGAAAGTCCATCGGTTCCCAATCTCCAGTGAAAATA--AAAAAAAATCGATCCATTTAGAATCCTCCTTCAATTGGGTGAATGGATCGTCCAATTGGAAATGATAACAAAATACATAGGTCATTAGAAGGAGCTCTAGGATACATATAAATATAGTATATCACCTATACACCTTA---TTTTCCCTATGAGGGAAAAAGACAATGGAAGAACCCGGAAATATGGGCAAAACAATAAGTATTGTTAACCAAGGAAAATAACTCGTGATAAAGACAAGATAAAATTAGACCAGAAAATCCCGCGCTCGGGAGAAGAATAATATATTTTCTTTTCTCGAGTACGGGCTTTTGTCGGTAAAGAGGAATCAAATGATTCAATTGTAGTTTTTTATCACATATACTTTATCACATATACATATTAATAAGAAAGACCCATGCTGCGAGTTGTTTCATGCCATAAATAAACACGGATACTCAAGAAATCCGTTGGACAAGCGGATTCACATCTTTTACAACCTACACAATCTTCGGTTCTTGGCGCAGAAGCAATTTGCTTAGCTTTACATCCGTCCCAAGGTATCATTTCCAACACATCCGTGGGGCAAGCTCGAACACATTGGGTACATCCTATACATGTATCATAAATCTTTACTGAATGTGACATTGGGTCTATAAATTCCAGTTTTGAACACAAAATATTTTCG-------ATCTGGTAAAAGAATAAAATGAAATAAATCATCTATTTTCTATTGTAAACACCAGACGAATCAATGATTTATCAATATTTTAAGAATCAATAGATTTTTTAATCTGTTTATGAGAAAGGGCCAAGATACTTTGATTTCCATTTCAATAACCATGAAATATGAGTTTACGAATTCAATTCATGTTAATTTTATTCTATTTCTA--------------------TATGTATATTTCTAGTATTATAGAAATAGAAT-----------------TAAGGAT-ATGATGAGATATTAGAGATCAGATGAATACGT-------TTGTTATTAGGTTAGTGATAGAATAGGTTAGTAACTCTAAATCAGAAATCTATATGAAAAAATAGAATAAAGAAAATAAATAATAAAATAAGAAGAATAGAATAGAATATTCTATTGTCTATTGAATTCGAAATTCTATTATCTTAATATTCTAATTCTATTAGATTCTATTTAGAATTTCGAATATTTG-AAAAGTCTTATGTTTTTCTTTCTATGTGA------------------------------------------------------------------------------------------------------------------------------------------------------------------------------------------------------------------------------------------------------------------------------------------------------------------------------------------------------------------------------------------------------------------------------------------------------------------------------------------------------------------------------------------------------------------------------------------------------------------------------------------------------------------------------------------------------------------------------------------------------------------------------------------------------------------------------------------------------------------------------------------------------------------------------------------------------------------------------------------------------------------------------------------------------------------------------------------------------------------------------------------------------------------------------------------------------------------------------------------------------------------------------------------------------------------------------------------------------------------------------------------------------------------------------------------------------------------------------------------------------------------------------------------------------------------------------------------------------------------------------------------------------------------------------------------------------------------------------------------------------------------------------------------------------------------------------------------------------------------------------------------------------------------------------------------------------------------------------------------------------------------------------------------------------------------------------------------------------------------------------------------------------------------------------------------------------------------------------------------------------------------------------------------------------------------------------------------------------------------------------------------------------------------------------------------------------------------------------------------------------------------------------------------------------------------------------------------------------------------------------------------------------------------------------------------------------------------------------------------------------------------------------------------------------------------------------------------------------------------------------------------------------------------------------------------------------------------------------------------------------------------------------------------------------------------------------------------------------------------------------------------------------------------------------------------------------------------------------------------------------------------------------------------------------------------------------------------------------------------------------------------------------------------------------------------------------------------------------------------------------------------------------------------------------------------------------------------------------------------------------------------------------------------------------------------------------------------------------------------------------------------------------------------------------------------------------------------------------------------------------------------------------------------------------------------------------------------------------------------------------------------------------------------------------------------------------------------------------------------------------------------------------------------------------------------------------------------------------------------------------------------------------------------------------------------------------------------------------------------------------------------------------------------------------------------------------------------------------------------------------------------------------------------------------------------------------------------------------------------------------------------------------------------------------------------------------------------------------------------------------------------------------------------------------------------------------------------------------------------------------------------------------------------------------------------------------------------------------------------------------------------------------------------------------------------------------------------------------------------------------------------------------------------------------------------------------------------------------------------------------------------------------------------------------------------------------------------------------------------------------------------------------------------------------------------------------------AAATAGCCCAATATGGGTTCACAGTCAATAACATCTTCACCATCCAGAGTAACGATCATTCGAAGAACACCATGCATTGATGGGTGGTGAGGACCCATATTGAC---TATGAAAAAATCT----TTTTTTGTAGCCGGTAAAGTCATC-TTTTTTTTTCCTTAATTCATTATTTAATGAATTTATTAAACTGAAAAATAAAAATAACAAGGATAATAAGAAACTCAAAAAAGAAATTCAAATTTAAATTGAATTAACGAGTTTTTGGTTCCCGAATATCTAATTGATCCATTAATTTCTTATAACGCACTTTATTTTTCTTTGACAAATAAGTCAATAATCGTTGACGTTTTCCCAGAATTATTCGTAGACCCCTTTGCGATAAAAAATCACTTTTGTGCAATTCTAAATGTAAAGTAAGTCTTCGTATCTTACTGGTAAAATGGAATACTTGAAATTCAACAGACCCACTATTTTCTTCTTTTTCTTCTTGTGTAATAACCGAGATGAATGAATTTTTGACCATAAATTAAGATTTCTATTTTTATTTTCTGTGAATTTTACCGATCAGGAAAAAGAATAATATTTATTATGCCAGTTATTTTTATCTAGTATACATCAAAATTGGGTTTTATTCATAT-------TCATATACTACTTTGTTTTTTC----------TTTATGTGATTTTGATGTGGTTTATGTTTTGTATATTTG------------------------------ATCCAAATATACAAAACATAATAGACAATACATATAT-------GTATTCACGAAAAAGAACAA------TTTCTTTTTACTTAAAAGTATTTTGCTCTTCCTAGTGAAAATTAATATACTATGAAATCAGC---------------ATCGTATAGTAGAATAGTAAACAGTGTATATGTTTATCTTTCATCTATCGAATATCTTTTACACGATATGTAGGAAATCCACTCTAAATTAGAAA--TTCTTTTATTTTTCATTGGAATTTAATTCATTCTGAATTGTGAATACATATGTATTCTTGACATACTGAAACGACTGCTGTTATTGGTATCAAACCAATAGCGATTCATACAAGCTACATCTTCTAATCGATAATTGGGCCAAAGAAACAATTTTAATTTAATGAAATTTTTTCTATCTGTATTAATATGTTTGTCCTCATTCAAAAATTGCCCACAGTTTCTTATTTTGTTTTCATTGCAAAATCTTGAATTTAGATCCACAACATTAAAATTCCGGGAATTGAAACAAATTCGAATTCGAAATTCTCTACGACGTCTGGGAGATAGAATATTTTCAGGAACAAATAAATCATAATTATTTTTTTCTCCACTCAAAAATATGTTGCTGTGTCGTGCAATGGATTTTTCAAAACCCCCTTTCTCAATATATCTTTTTTTTATGTATTTTTTATTTGTTTGGTGCTTCTTTTTATCGACCAATGAAATATCCATAGTTTGATATATAAGATATTTTCCGTCCCTTTGTATAGATACATAAATTGGTTCAATAATAAATATTCCCTTTCTTATCAATTCTGCAAAAACTAGGTCATTTTGAATTAGCATTTTATCTATATTTATTTTATTTCTTTGAATCGAAGATATCACAATTTCCT---TTGTATTTCTCAGTTTAAGTAGGAGACAATATACCCTGATATATTGAATCATTTTCGTATTCAAGAGATCAGCCCATCTTAGTTGAAAAAGGAAATAGTTTTTCAAAAATAAATCTAGTTCCATTTCATTATTGCTCTTATATTGTTCTT------TTTTTC-------------------------------TTTCTAATATTAATATTGCGTAATCTTCTTCAACAGTTTTTTTATCTTTTTTTTTCTTAAAGGATTTCTTTGGATTTACGTTAATGTTTTCACTTTTGTCATTTATAGAAAACTGAAAAAAGAGTGATTTTATTGGTATGATCCAAGGTTTATTTTGATATTCATCAAAAAGTAGTACAAATTCTGGGAAGAACCAAGTTTCTAGATTGGATATAGTATCATGATTTGATGCGGTATCATAGAACCTTTCTTTATTCATTCCCATGCAATCAAAAAATAAACTTTTTTGATTGAATGGTTTGATCTCTTGATCAATTATAGGATAAAAAAGATCTTTTTTTTTCATTTTTTTTAAATTCTTAATTTCATTCTTAGTATTTTTTTGAATTTTGATGCCAATATGTGCATTGGTCCAGATCTCAATATTGTTTAGAAAACAAAGAGAAAGATGAAGAATTCTACAATCAAAATATTTTCTATCCAAATTTGTATTCCTATCAATAGGATATCCTTTTTCTAGATAATCATTACTAGGTAGACTTACCAATACATAAAATGATTCAGGTTTCAATGTATTGAAATGATATGGAATTTCTTGGTCCCTTTTTCTTTCTATTTCTAATGTTGATCCAGAAATGTATAAATTAGGGAGGCTTATGTATGTAGATGCTAAAAGATCATATCTGTAATGTTTTTTCCATTTGTCTTTTTGACTCATAAATGAATTCGCTGCATGAATATTTTTATTCATAGTTTGATTCATAGAATCAATAAATTGGTATTTTTTATATAAATCCAATTGGTTTGATTCCTGATTTTGAATCATACGATGTTTATTTATTCTATTTCGCCATTCTTTAGGCATTAATCGAGGTTTTTTTTTTTGAGATAAATCATATTGAGAATGACCTTTTAACCAGTTTTTCCATTCG------------------TTAATTATATACGTATGAATTTTATTATGTCTTGATTTAGAATTAAATATTCCGTGTATCATACAAGAGTCTTTTAAATTATCCTTAAAAAAAGGATAGCTCCCTTGATATTGAAGTACAGGGCTCAATTTAGACTTATGAAGTAATTGGTTTTGTGATATTTTGTAAAAAACATATGCTTGGGACAGGGAAGATAAGTTCCAATAAGTATTGGAATTTTTCTTGCTATTCTT---------AATATTTGAAAACAATTTTTTTATAGTTAAAAGAAAATTCATTCTATTTTTATTTGGTTCATTGTTGTAAATGTTGTAAATGGATTTCTTAAAGATCTTTTTTGTTGATTCAAATAAAAGTTGTGCATTAATCTTAGAAATGGTAATGGTACATAGCAAAATATTTATGTATATTTTTTCAATGAATGATTTGATAAAGTAGTGTGATTTACGCATTAATCGGATATTTTTCCTTTTTACTATTTTCCAAATCTGTTTCTGTGATCCCGATAATTTATTATCATAAATTAGAACTATTTCTTTTTTTTTCTTGCCTTTTGCGGTTCGTTCAATTTGATTCCTTATTTTGATTGTCTTATCAGAAAGATCTTTCATTCTTCTTTCT---------ATTAGTGAAGAATTGAACCAATTCAGCGTTCGATTTAGAACAGACGATTCGCGAATAATATTATTATTTATTTTCAAATCTTTTTTGTTTTCGTTCGGTTCATATACTTTTTGTTGCCTCAATTCAAATTTATTATTTAGATTTTCTATTTTTTTCATTATTAGGTTGATAATTTTGATGATTCCTTTTGTTTCGTCTTTTCTAAAGTATTGTATCCTTTTTAAAGATTTTAAAACTTGTAAAAATCTATTTTTCACCTTTTTTTTTCTTTTTTGAAGTTCTTTATAAATAGGTTTAAAAAAAAAAGGTCGTTTTCGGGGAGGACCAAAGGGACGTTTCACTTCCCTTCCCCAGACTGTTAAAAAACAAAATTTTTGTTTTTTATCTTTTTTTTTCATTAGATCTCTATGATTAGATTGTGCCTTATGTTTTCTCCAAGGTTTTAGACAGAAAGGATATTGAATCTTTATCTGAATACCGTCGATTAACATCTGAATATCGTTGCTTAACCAATCTTGGTTAAATTCTGTTTCTGGTAATTGAACACCTTTATAGGTGCATTTAATATGCATTTCTCTATTCCATTCCTTAAAATCCTCATCCCACTCAGGAATTTGGAATAATAACATACGGAAAAGATTTTTAGCTATTATTAAGAAAGGCAATATAATGTATTTTCTAAGAAAAGATTGGGTTACTAATAGCAAACTTCTTATTATGTGAAGAGATATAAAGGTATCCCAAATTTCTGATATTTCTATCTGTTCATTTTTATATTTTTTTTCTTCTTTCTCCTTTTCTTCTTTTGTATCTTCATTTTCAAAATAGTAAATTTTTAATTCTGATTCTTGTTCTCTGCCCATCCAATTCCTAAAAAATAGATTCTTCATTTCGTTGATATCAAAAAACGAAAAAAAAGATGGTTTGTCTAGACGATCTAAAAAAAGAGGCGAATGTACATTTACTTGAAAGAGGCCCCAAATAACGGTTTTACGTCTTTGAGCGCGCATAGATCCTTTGATTAGATTGCGACGAAAATCTGATTTTTCTGAGTAATGTATCAAAATAACCTCTTCCTCTTCTCCCTCTTCTTCCTCTTCTATTTGATCATCATTTTGATCATTGTTACTAGTATTCTGAATATTCTCAATAGCAATATCTTGAATACTATAAAGAAACTTGGTATTCTGATCATTATCATCATAAATTATCACATTTTGGAATCTTCTTGAATGAATATCGTAAAATTCTTCCTCGAATTCTTCTTCATTTCCTTTTTCCTCTTCTCCCAATTCTCCCAAATTATGGTTTAATTTGTATGACCATCGAGAAACTTTTTTACTTATTTCTTTTATTCTAATTCCAATAGATTTCTTTTTCATTGTTTTTTGATCTTTTGCTTTTGTATGTGTTGTCATTACATCAAATACAAATTGCAAATATTTTGCTTGACTTCCTAAATCTAAATCAATTTCTTTTTTTTCTGTACAATGAAAAAATGATTCACGATGAAGTTTTACGGAATCATTAAGAAGTAGATCATGAATCTTATTTATAAAAAAAAATTCTACTAAATCTTCTGTATCTTTATCTGTATCTTTATAAGTATTCATAATTGCATGTGAATCTAATTTTTTTCTCGTTCCTCGATAAGGTCCGTTGAAAAAAGGATCATATGCTTTTGGCAAACATTTTTTTTTTTTTTCATCATCACATAATATGATTCTTTTTTCAAGCATATCCAGACTAGGGGATCTCTCCTTTTTTTCTATAATTTGGATTCGACTTCTCAATTCATTGTTCAAATTGCATTTTTTTTTTTCATTAGTATAAATCCAAGAATTATAAAGATCTTCGTCATCTAGTTTTTCTATTATATACAAAGAAATTCTTCGTTCTAGCATTTCCGAAAAAGTAGATAAACTGGGCGGATATGTAAAGGATATTATTTGTTTCCCATCATTTGTACATGGAAAAAAAAAGAATTGTGACATTTTATTACGTAAAGCATGTTCTAATTTATCATTATTTATATATCGTAATGGACGATTCCATCGTTTATAATCGAAAAGAAAAGTGACAAC???????????????????????????????????????????????????????????????????????????????????????????????????????????????????????????????????????????????????????????????????????????????????????????????????????????????????????????????????????????????????????????????????????????????????????????????????????????????????????????????????????????????????????????????????????????????????????????????????????????????????????????????????????????????????????????????????????????????????????????????????????????????????????????????????????????????????????????????????????????????????????????????????????????????????????????????????????????????????????????????????????????????????????????????????????????????????????????????????????????????????????????????????????????????????????????????????????????????????????????????????????????????????????????????????????????????????????????????????????????????????????????????????????????????????????????????????????????????????????????????????CTATTACATCCTTTATTCTATTCTGAAGTTTGATAGATCAATGCCTGGACTGGGGGGGCGTTGGCCCCCCGGGAAAACGTTTGCAGATGCGACCATGAATAGAACCAGGTCGAAACACTGTCGACGGACAAACTTTGCGTTAACGTCGACCGGGATGGCCAGGCCCCGGTTCCCAGGGTTAGGGTATTCCCTATGTTGAGCCTACTCAGATAAGAACTCAACTTGTTTCTTCTCTTTCGTCTATCGGCCGGCCGGCTTTAGGCTTTAAGCAACCTTCGCATTTCCTGCTGAGATCCCAAGTCTCCAAGTGGGCCCTCTTGGCCACCCACGACCTTGGCTTTTTAGAGAATCCCGCTCCTGTGTCGTAGGACTTGTAGCTCGGCAGTCCACCGGGTAGGTTTTTTTATCCTTCCAGTTTCGAGTGTCTTCTTGGATAGTTATAGCGGCCCATAGGCGCGAGATGTACCTTGTGGGGGGCGGCGGTCCCCTGGACATAGTCCTTTCAGGCAGTGGCCTTTTAGTCCATGGTCCGTTGGATGGTCGGTGCAAGGCCAGAAATTGGAACACATTGATTCCGCTCGTTCCTGTCCTTCGCTTCAGGGCCTGTCCCTCGGTGTGGTCAGTACTCCATACTGTCGGGCAGCGAAGCTTACACTTGTTCACTTAATATGACGGTTCACCAGGGCCTCTTTCCTCCTCCCTTTTCTGCTCACTCGTAGGGGTCCGGACCCCCACTAAGGGGGAGGGAGTCGACTGAACATCTCAGCCATTGGCGGGAATTTCGCCCGCATCCGATCCCCAATTCTTGTTCACCCCGGATGATCGTGTTGGGTGAATTGTGACCTCGTACGATCGTGTTGGGTGAGCAACAGCCGCTTCGTCACAGCACAGTACTGACTTATGGGCTAACGGGTCACACTTTGGCCAAGTATCCTACAAAGAGACTCCCGAGAGCCAGAAGTATTGAAGGAATGGCCATAGGAATGGGCGCATCATGACATCGTAATCTGTCTCGCCCGAATGAATTAGTTGGTACTAGAAATGTGAGAAATAGGAAACGAAAAGAGTAATAAGAAGTGAAAAGGACAGAGACACTTCCCAACCAGAAAGCAAAGTTACCACTGATGGTATACTTAGTGTAAGCGAGCTCTAAGATCACATCTTTGGAATAAAATCCAGTTGGAAAAGGAAATCCAATTAGAGATAAGCTGCCCATGAGCATCATGGCATAGGTCAAAGGGAACGAGGAGGCAAGCCCCCCCATCTTCCGCATATCTTGCTCATCCGACATGGCATGAATCACCGAACCTGCACTCAGGAAGAGTAATGCTTTGAAAAACGCGTGATTCATTAAGTGAAAGATGCTAACCGAATAGTTAGAAATGCCGCAAGCAAAGATCATATAGCCTAATTGACTGCAAGTTGAATAAGCTATGACCCTCTTTAGATCGTTCTGTAAGATTCCTGTGGTTGCCGCAAGGAATGACGTCATAGCTCCTGCAGAAGTAATAACAATCAAAGCCGTAGGTGGGTATTCAAATAAAGGGGAGCACCTTGCTATCATGAAAACGCCAGCTGTGACCATAGTAGCTGCATGAATCGAAGCAGATACTGGAGTGGGACCCTCCATTGCATCGGGTGACCAAGTATGCGATCCTATCTGTGCAGATTTCCCAACAGCACCAATAAGAAGTAAAATACAAATCAGAGTTATGGCATTCAATCTCATATTGCGAGAAATCCATGAATTTCTGGGGGCAAACGCACGAGCAAAAATGGTTGAAAAGTCTACTGTTTGAAAGAGAGTAAAACGACCCGAAATCCCAGGAGCTAATCCAAAATCACCTACTCGATTTACAAGCATAGCTTTTGTAGCTGCTTTATCTGCCTGAAGTCGTGTGAACCAGAAATGAATTAACAAATATGAAGCAAGACCTACTCCCTCCCATCCCAGGAATAATTGAAGAGAGTTATCTCCAGTCACCAACATTGACATAAAAAAAGTAGGAATGGATAAATAACACATAAATCGAGGGCTATGCGGATCCTCGGACATATATGAAATGGAATAAAGATGGACCAAGCTACTTATGGATGTAACCACAATTAACATCACTACGGTCGGGCTATCGAACACGGGGTCAGAAGTGAATTACGAGTCGGACCAATCTGCGAATCGAGCGAGCTCCCCTTGCAATGATGTGGTGGTGAACCTCTCATTCGTCTTCAGTGCTCTCCGAACCGTGCGGGAAGGTTTCCCATCACACGGCTCACCAACTTGATCTTCCGCGGGAACCTTATGTCCGAACGGGCCTGGAAAAACAGGTACGGT-----------------------------CGAGCTACTTCGTTCCGAGGGTTAGTCGAGCCTCACAGAAACGATCCTTTGCCACTCAAGTGTACGGCATCTG----GCTYACAGAAACGATCCTTTGCCACTCAAGTGTACGGCATCTGCCGTGCTTAGGCCTCTTCTTCCCTTCCCGGCAGAACAAGAGTTTTGTTATGAAAGAACAAAAGGGGGTACTACGAGCCCTCTGCCCCACGCATCTAACCAGCTCGCGTGGTTCACCGGTTCCACCGACGTAACCCTTAGATAGAGTGAAAAAGTCGATACAGAGGTGCGCTTCAAGTGGGGGGTGTGCTGTCCATATTGGGCTGGGCCCTTCCCCATAAGGCCCCACCGTCGGGGCATAAGCGCCCTCTTGCTACCCATATGCAAGGCGCCGTCTTAGCCTTCCCTGACCAGGATCGCTCCCACACCTGTAGCGTTCGTGATCGGCCTCCTCAACTGTGTATCAATCGAAAGGCAGGGCGGCACAGCCGCCAACCGACGGGAGTTGTGACGTCCAGTATGTCCCCCCTCGATTCCCAACATGCTTTTTGACCCCGCTGGGTAGGAGCGAGTCGAGTCCGTATCGCCGCGGAGCAACTGCAGCGTCCGGATCTTATCTATCTACTCGGCAATTCATCCGGTGACTTCACGGTCGCCAAAGAAGCCCCAAGAAGCATCAAACATTTCCGATGAGATCCATGGAGCTATTCTGAGATAGCAAGCACTAGCTCCCGGTGCGACTTCATAAAAAGCAAGAAAAGAGAAGATCGAAGAAAATGAAACGCACGTGGTGGTTATTATAGCGGTTCCTTCTGATCCTAGAAAACGTCCGAAAAAACCGGCTACAGAACTACCGAGCAGAGGCAAAAAGACAATCAGTAGATACATAAGAGAGAGTGTCTTCATCAAACCAAAAAATCATACAATGAAAGAGCGGCCTGTCATT-----------------------------------------------GCTACCTTTCCT------------------------------------------------------------------------------------------------------CTTGATCTGAGGTGCAAAGA----------------------------------------------------------------------------------------------------------------------------------------------------------------------------------------------------------------------------------------------------------------------------------------------------------------------------------------------------------------------------------------------------------------------------------------------------------------------------------------------------------------------------------------------------------------------------------------------------------------------------------------------------------------------------------------------------------------------------------------------------------------------------------------------------------------------------------------------------------------------------------------------------------------------------------------------------------------------------------------------------------------------------------------------------------------------------------------------------------------------------------------------------------------------------------------------------------------------------------------------------------------------------------------------------------------------------------------------------------------------------------------------------------------------------------------------------------------------------------------------------------------------------------------------------------------------------------------------------------------------------------------------------------------------------------------------------------------------------------------------------------------------------------------------------------------------------GAAAAATCAATCTCTTTTTTATGACTTCCACTTATCGATCCCGCCGGCCCGGAAAAGTTACCGACCAGGGCCCTCTTTATGAATGAAAGGGTTTCTGAGCCCTAGCCCTGTAAGCCCACACCTGTGTAGAGTAGATCGTTCAACACCTGCGGCACAAACCTATTTTTGACCCATTGGTCCTTCTATCATAGGCGACCGAACGGCCGCCCCCTAATTACTAGACCGACCCGCTATAATAATTCCATAAACACCTAGCGAAGATATGGCAAACAAATAAAGTAGCCCTATGTTCGGATCTGACAATACCATACCATAATCAAAAGGTACAACGGCCCGAGCGACCAGACTTAACATAAATGTAGCCACTGGAGCCATTCTAAAAAGGGAGAAATTAGCACTACTTGGTGAAAGAGGTTCTTTTAGAATCAATTTCAAACCATCTGCTATAGGTTGTAACAATCCAAACGATCCTACTACATCAGGACCCTTTCGACGTTGCACAAAAGCCATTACTTTACGTTCAGCTAGCACTAAAAAGGCTACTCCTAGTAAAAGTGGTAGAATGATTCCAAGTATTTCCGCTGGAACAGCAATGTACGTTTTCTATTTGAGATTCACTCATGATCGGGCCTGACCTGGTCGACCCGATCATTTTCTTTCACTTATGATCTGGCCTGGTCGACCCAATCATGATATTGAAGGATGGGACCTTTGCTCGAAAAACTAAGGATCCCGAGAAGTTTTGAAGATTGTGCATTAACGAATCCTGTTACGTTACTTCGAATGGAATTGGAGC-------CCGCCTTTCATCTTGCCCTTGTGACGCAACACGCCAACAACGCTTCGCGCCTTGAGTCATCAAAGCCTTGGTTCCGTTGCGCCCTGTATTCCGAGGCGACCATTTCGCGCCCGATCCGATCACGTA---------------------------------------------------------------------------------------------------------------------------------------------------------------------------------------------------------------------------------------------------------------------------------------------------------------------------------------------------------------------------------------------------------------------------------------------------------------------------------------------------------------------------------------------------------------------------------------------------------------------------------------------------------------------------------------------------------------------------------------------------------------------------------------------------------------------------------------------------------------------------------------------------------------------------------------------------------------------------------------------------------------------------------------------------------------------------------------AGTCAAGGATAGGACGGGTCCGTATACTGACTGTCATCTGTGAGTACGCGAAGTTCAACTGTTCGCGTTCTC-TTTTTTTTCCGGTATGCCGCTCCACGAGCAAGGAGCGCCGCGAGCAGAGCGAGAGAACGAAGTGTTTTGTGATGTCGGAATTTTCACCTCTTTTTCTCTATTTAGTGATCAGTCTGCTAGTTTCTTTGATCCCGCTCGGTCTTCCTTTTCCATTTGCTTCCAATAGTTCGACCTATCCAGAAAAATTGTCGGCCCACGAATGTGGTTCCGATCCCTCCGGTGATGCCAGAAGTCGTTTCGATATACGATTTTATCCGGTTTCTATTTTCTTTATTATCCCTGATCCGGAAGTCACCTTTTCTTCTCCTTGGGCAGTACCTCCCAACAAGATTGATCCGTTTGGATCTTGGTCCATGATGGCCTTTTTCTTGATTTTGACGATTGGATCTCTCTATGAATGGAAAAGGGGTGCTTCGGATCGGGAGTAAGCACTAGTGATAGGGCAAAGGGGGAAAGGACATAGGAAAGAGGGATGCCTACTTTCAATCAATTGATTCACCATGGTAGAGAAGAAAAACGGCGCACAGACCGTACTCGAGCTTTGGATCAATGTCCCCAGAAGCAAGGAGTATGCCCGCGTGTTTCGACGAGAACACCGAAAAAACCAAATTCAGCTCTACGTAAGATAGCCAAAGTACGGTTGAGCAATCGACATGATATATTTGCTCACATTCCAGGCGAAGGTCATAATTCGCAGGAACATCCTATAGTCTTAGTCAGAGGAGGTAGAGTGAAAGATTCACCAGGTGTGAAATCCCATTGTATTCGGGGAGTCAAGGATTTGCTGGGAATTGCGGATCGCAGAAGGGGCAGATCTAAATATGGTGCAGAAAGACCCAAATCGAAATGAATGGAAGATGCCTCTGGAA-----------------------------------------------------------------------------------------------------------------------------------------------------------------------------------------------------------------------------------------------------------------------------------------------------------------------------------------------------------------------------------------------------------------------------------------------------------------------------------------------------------------------------------------------------------------------------------------------------------------------------------CTTGTTTTTCTCGGTCAGGAGAGGCAA-------------------------------------------------------------------------------------------------------------------------------------------------------------------------------------------------------------------------------------------------------------------------------------------------------------------------------------------------------------------------------------TGACAATTGCTCGAACGAAGCGACCTTTTCT---------------------------------------------------------------GTTTCAAGGTACTGAAAGTCGCGACCGAGCTAGTAGCAAG---------------------------------------------------------------------------------------ACGCAGT----CCTAT--------CTATCTACCTCTCCAAACACAATATCTTGAGTACCTATGATGGTGACTACATCTGCTGGCATGTGATGTTTAGACATAGAATCGAGTCCTTGTGAATGGGCAGAGCCAGGTGCTCTTATTTTACGACGGTAGGGACGATTGCTTCCATTACTTACAAGAAAGACACCAAATTCTCCTTTAGGTGCTTCAACTGCGGTATAGGTAGAAGGAGCTGGTACGGAAAAACCTTCTGTATAAAGTTCGAAATGGTGAATTGAGGTAGAGTAGACCGATGATCCTGTAGTCATTTGGCCGGCTATGGAAAGAAAAAGCTTGCATCTGCTCCCCCTAAACTATAACCGGTCCCATCTCTCTCCAAACCTAACGTGGTAGTTTCCCATCATAAGGCTTTCTATCTATAGATTGAGCCATTACCAACCAAGGATCCCATTCGTTCAGAACTCATCAAAATGACAGCATCGAAGATCTGTATATATAGACACGGTCACGGTTATACCGGACTGCGTGACGGAAAAAGTAGCCTACTTGACAGAAAGGGCGGGCACTCTCGGCTCGTAGGTAGTCACTCTCGT-----GTTTACGGGAAGAATCTAAGAAAACGCGAAGCGTTCTCTTGGTTTCCCAAAGCTTCTAAAGGCTGCCCTCTCTCGGCTGGATTTTTGTCCAGCCTACTACGAGGATCCCGTATCCCGTACATCGTCTTTCTCCCTCCTGGGTTCCCGTGGTTCCTATGCCGCCGCGTTTACTGTCCTTTTCTTTTAGTGCTTCGACCCAAAGCGATAGCTTGACGCGTTTTCAGTGGATAAGATGGCTGCGCTCCAGCTCACTCAAGAATGGGACGGCAGTGGTCCGCCGGCAAGCTCGTTCTGATCTTGGACGCAGTACATTGGAATCCTGAAGCACCACCACGAACGCTACC--GCGCGTGCGCCTGCGGTGCGGTAAGGCACCACCCTGTTGTGCCAGCAGCCAACTCCGGCGTGTCAGCTTAGTTATCCTCATCAAGCCACAACCTTTATGTCTAGCTTCCCAACTGGTAGACGGTTCCTTTTCCCCCAGATCCATGAAGAAGGGAGAAGTCAGTTGATTCTTCCGAAGAACCGGAAGCGAAGCGCTATGCCGGGGCGAGGGGACGGGAAAAGAAACTGCTCCGAAGAAAGAGATTGGGGTTCCCAATGCTTCTCCACGCCCAACGAGATGCGCCAACCTCGGGATGCTTTACTCCTAACCCCACGACGGTTCCGAGACGGAGCTTAACCTGAGTCTCGGTTAAGAACGGCGATGATCTACGTTTCACACGGCGCACGATTCCATGGATAGTTTCATTCGACCTCGTGATGGAGGACATAGCTTACGATCATCGGCTTTGATCATGCCACTAGGCATTTGATTAGGACATTGCACAATGATCCGAACACTTTGTCGCATCTCTTCGATACGGATACAGTAACGATCATAGCAATCTCCTCTGGTACCTACTGGTACGTCAGGATCCGATTGGTCATGAACATCGTAAGGTGCTGCTCTTCGCGAATCCCAGCATACCCCAGGTTGGGATGGGTAGGCCCACCACTTCACTTTCACTTAGGCTCGGGCCAAGTCAGTGAGGGGGCCCTGTTGGGCTCCTTCCCCCCCAAAAAAAACAAACTGTACGTGGTAGTTTCCCTTCATACGGCTCGAATCATTCTCAGATGCCCCGAGAGGCATCCTTTCCTT----------------GGTTCACGCGCGCGCAAACGAGCACCGGCCGCAAAAGCAAGGAACTATGACCAATAGAGTCATACACAGAGCGTCATCC--TTTTTTTTCTTTTGACCCGAATGTCTTTGTAAGTCAAAGACATTCTCT-----TTGAGGAGTTTCTTTCTCTGAGGGTGCGGGACGCTCGCGGAGTCCGTGCCTTCCGTACCAAGTCGTTATTGGGCAGATCCCGCTCCTAAACATCAGGGAGGGATAGGGGGAAGGGGGCGGCCGGGCCTATCATAGAAAGAGGGTTGTAGAAAGAGAACCCGGCC--------------------------------------------------------------------------------------------------------------------------------ACCTATTTTCATTCGACGTTCCGGGGCGCCCGATTCGATCGACGAATTCGGCGAGCTTATCTGCTTTGATCTAGGAGAAAGCCCAGTCAGCCACCTTTTCGGTGCAGGTCACGTGACCTACAGCTCGTCGCTTTTTGAGACTTCCTCTACCCACATCTCTATGTGCCCGCAGCACTTCCATATGGAGAAAGATGGGCTTACCATGTTCCATCAATAGCACCTAACCTATGCCGATTTTGGCGGACCGTGCTCCACCCCGGTGAACTCATGCGGTTCCGACGTGCCCAGAGGCCAGAGGCGAATCCGTTCACGGTCCGTAGGACCAACACCATTCGAAGGTGGATGGCCCGCCCAGAATAGGAATCTTTGACTGGGCTTACACACATTCGCTCACTTACGCTGTCCCCCCTCAGCTCACCCTAGCCCCGGGTACGTCGTCTCCAAGGCTTCACACAAAATATGAACTGACAACATATGCATGCTTTAGTAGGGTCAGGCAGAACCGTTGTTGCCTGATGGGAACTTCCCCCATATTGCTATCAATGTCTTCATGTCGCACGACCTCTTAACATTACACCACTGAATCCCCAATCCTTTGCTTGCTGTGCAGTGACAGTACCAATATCCACTAATCTAAGTTTCCAGATACGGTTGCCAGTTGGCATCTCTTCTAATTCGTCGATACGAGAAGCAAATTGTTGTGTGGAGGAATCAATATCTCGACATAAGCCAAGAGGCAGATCTTGTGCCACTCCACCAGGTCGTATGAAACTGGCATGCATCCTGGCTCCCGGGACTCTTTCATAGAATTCCAACAATTTCTCCCGCTCCTCAAAAGCCCAAAGGAACGGAGTTGATGCTCCCACATCCATAGCATGAGTAGTTGAAGCAAGTGAATGATTTGAAATTCGAGTTATTTCACGGAATAACACTCGTATATATTGAGCTCGTAATGGTACCTCGCAATTCAAAAGTCTCTCTACGGCTGAAGAATGAGCGTGTTCTTGGGCCATCGTAGAAACATAGATAGGGTCGACGACGGAACGAACAACGAAACTTGACGACAGCTTTTTCGTACACGTTCACTTGCATCACATACACAAGTGCTCTCTGAACCGTGCAAGAAGGTCACCCATCACACGGCTCTCCCACTGGAGTGACCTTAGCCCCGGGCCATGCTATTCCATGATATTGGAAAAATGGCAGCGTAACTACTTATCATAATCGTCTTTCAAGCTTTAGCCTTTTTCATATTGAATATGAGTGGGGCTCCTAGGTTA-GCGTTCGTGGAGCCAAAACGAAGGCGCTAGA-----AAAGGAAGGTTGGGTGCTTGTGGG-------------------------------GAGAGGGAAGCTTGTCTTTACTCGACTGAAAGGAGATGAAATG-------GCTCGAGCAAAGCGAGAGGAGAGGTCAGCTGAGGGGGCTTAGCTCTGGATCCCGCCTGCTTGCAGAAATGAATGGATCTGAA------------------------------------------GGGGGCTGGGTTTTCTTTCCGGGCCTAAGCGGGAGGTGAAGGCCAGAAGAAGAAGAGAAGTGCGCC-------TTTGATAACATACCAACCTTTCCAATCAC-TTTGAA--------GTTCAAAAATTCGTCTTTTCTCGGCCCCAAGGGAGTTTACTCGACCCATTCTCCAGTCTCCCGCACTGCTCAAGTGTGCGACTCCGTATGAGGACCTCCTTCCCTTTTGCTCTGCCCACTCTCCGTGAACACGGTTATGAAAGCTACTACAGGGTGGGCAGCAGGTACCACGAGCCCTCTGTCCCACACATCTA-GAAAGAAGCAAGTGTAGTTCACCGGTTCCACCGAATGCTCCTATCTCTCGGCAAAGATCGTGTGAGTGTGCAGTTATGCTTCGGATGCTTCGCCATGGAATAGATCGACCCAGTTCCCGTTCTTTTCTGGTGTACTCGCTTTGTATCTCCGACACACAAGGAAGGACGCGGTGGGAAGGAAGCAGCCCTAGCCTCTGTCCGGCCGATCATTCCGCTGGCATCTTGCATTCACGCCCCCGTTTGACTGCCGCTCGGGGATGTAGTTGTAGATACGTGAGTCTGAGTGGGTCGTTGGCTCCACCTGTGATCTCCTTCTACGACATGCTGTTGTCGTCGCCATCTTCAATATGTCACTTAGTCATATCTGCCTCGCTGCGGGTCAGCACCTCCGAAAGAAACGGAGGATTTCATTAAGTGACTCCGCGATCGCCCTCTGAACGATCAGAATAAGGTAAAGCTTGAAGATAAGTTTTGTACTCTATTAATTTCTCAGTCCCTCTAGTCGGGTGGGCGCCGGCCGGTCTTTCGGCCGGATCCCCCTGAAAACCGTACGTGCGGGTCTCCCCGCATGCGGCTCACGCCATTCGAGGTGGCCCAGCCCAGCATTCATTTGCAAATCCTTTAGTGAAACGCTC-------------------------------------------------------------------------------------------------------------------------------------------------------------------------------------------------------------------------CATTTCCGTCAAATGACCCGGCCTCCCCTGGCTCTTCCACCGTCCGGG------------------------------------------------------CTCCCTTTCCTCCCTATGC-----------------------------------------------------------------------------------------------------------------------------------------------------------------------------------------------------------------------------------------------------------GACGGGCACTCCAGGACCCGCCAACGCTCGTGAAAACCCAGGTC------------------------------------------------------------------------------------------------------------------------------------------------------------------------------------------GGTCGGTCCCGACCGGATGTGTGGATAACGAGGCCACCTTCACAACCTTCTCCCTTCTATCCCTATCCAAATGTAGGGCGGT----TCGCTTGAGTTGCTCAACCGCCCCTTTGCCCGGTGCTCATGACGCGCTACGGAACCTCCACCGGGGGACCGAGCAGGGCATAGCTAGCGGCATAGGAGCCTACTAAGCGTCAGCGGCTTCGTGCCGCACTGGAGTAATCCAATATGTGGTTCCGCACGTTCCACCACTTCTCCGTTCATTTCCAATACTGATCGTGAAACACCATGAGCAGCAGGATGTTGAGGTCCGGAATTCGAAGTGAAATTCTTGATTTGCCCGTTCCTAGTCGTCATGGGAAAGAAAGGTTGCGTAGCAAAGAAAGAAGAAAGAGATTA-TTCCCCTAGAGCTTGTCCAGTACCACCAGTACTCAAAATGCATCTCCTTGCGTGCAAGAGACTTCTATGCC-------GGCCGTGATTCCCGGCTCTG-TGTTGAAAAAAA--------------GCGGCAGCTAAAGCATTTTTTTTTTATGATT------------------------CTTTGCCA----ACCAACCACTTGGTACC-------------------------------------------------------------------------------------------------------------------------------AAGCAACCGGTTAGCAGTAGCGCTTTCAAA--------GTAGAAGAGTGGTCTCT------------TATATGAGAAGTGGTGGTGTC---------AGAAGCGCGCTATCAGCGTGCACGTGTGCTGAAACACTGGAGTGAAGTTCAACCTATGGGGCTGCTTCAAAACTACAAGGTGCGACTGACAGGAGCATTTGATGCAGGAGTTTCTTGTAGTGGTCCAGTCAAGCCTATATCGCTTGTTTTTAGCCTTCATGGTGAATGGCCCACCCTTTCTTTGAACCTTGTCAATGATCGAACTTCAAGATATGAACTGAGTGCCATTTGATGAGTAAGATCGAACAAGGGAGAGGGATATGGAAAGGATGAAGTAATGAAAGAGGAAGTCATTGCTAGTAGTAACGACTTGTCACGATCCATTGGTTCATATAGAATCCATGTCCTAGGTCTATCAAAAAACATTCTTTTCGCTAAGCGTATATAATAAAATAGAGTGAAAGGGTCCACCCCCGAAACCAAGGGGGTACTAACTCACAGCTGAGTCCTCTCCGAACCGCAGGAGATAGTTGCCCATCATACGGCTCACCAACTGAACTTGCCTCTCAGAGGGGCTCGCTCCGGGCAGGTTCGGATCACTTACAAGACACGGCTCTACGAAGGGGTTAGGAGCGTTTTCAAGATGATTCTTTCTTTGTCGAGACG-------ACTGGAAAATGTGAGTCTGTTTTGTCCACTTTATCCATCCCCCTATAGAAAAATGATCAA--------------------CTTCTTCCCGTTTTTTCTCTTTTCCATCTCTGCCCCGCTTCCATGTGGCCAGAGACCCCTGTAGAGAATGAAGAGGGGCCAAGGATCTTCCTCTCCAGAGTACTTCTCGAGGCTCCACTCTCTCCCCTGAAGAAGTCAGGCTCCGTTAGCCTGGGCTGAGATGGGGATAAGGAGTCAGGATTGAAGCCCCCAACGTTCTGCCAGACACTGGATAGGGGTCAATGTGTAGAGCCAAGTGTAGTTTGGTGTAGTATTAGGCACTTCTAGGCCCCTTCCCGGCCACTGGATAACTCCAGTGCTTCGGGTACTACGGACCCTCTGCCATCCATTGCAGCAGAGCCGTTTCATGAGCGGGGGGGCT-CAGCGCAGTTCTTTGAAGAAAACGTTGAATGATTTGTTTT------TAGATATC------------TGGATCTATCTTTCGATGAATATCTATTCAGCAAGAAGCCCAAAATCCTTGATTTTGCCAGGAAACAAAGCACTGCTTTGGGCCCAGGAAGCGAAGGGAATGAGCTCGGTCTCCTCTCCTTTCAGTCGAGTGGCCTCNACGGCTCCTCTCGCTTTGCTCGAGCCGAGCTCCCGCTCTCCTCTCCTTTCAGTCGAGCAAGACTACGGCTCCTCTCGCTTTGC--TCGAGCCAAGCC--GCTCTCCTCTCCTTTCA-------------------GTCTCCTCCA-----------CACTTCTGTTCTGGATTTTTGTCTCCGTGCCCGTTCCGCATGCGCTTCGCGCGCCATTG-----TTGCTCTCCTCTTCTTTCTTCATTGGACGGTTCGGATGGACTTCGCCGTTCTTTCCCAACGAAAATGGAAAGGGCTGTATCACATCGAGATGTCGATTCGTTTTCCGCCCCAAATGAGATGGGGAATCGCTTCGCG-----------------CCTCTGTCCCTTCATCTTTTCGCGCCC---------------------------CCGGCTCGCGTCGTTCCAACAACCGACGGGGAGCACCTCAGTCTACGATCGCGCGCAGTAACTGGGAGTCCTATTACACCTAAGGCCAACTTCAATTCACCAAACCTAGGTTCATCTCGTGTAGTGATTGTGGACTCGTACAAGGATATGGAGTCGACGGTTGATGTATCAGACTCGACCCTGTCTTTCGTAGCATGCATTCCCATCCGTGTCGCAACTGATTCGGTAAGCTACGTGTCCGGACGGA------CCTTCGGTCTCCCAACCTTACTCATGGCAACCTTCCGGCCGCCCAACGACCTATAACGCTAGTCACTACTCCCACTGGGGCTAGGAAGTAAGCCCCACAACCCAAAGCGGCGAAGAACAAATAGAATTTGCTACAAAAGCCGGCTAACGGGGGTATTCCTGCGTATGAGAACATTGTAATGGAGAAGGTAATAGCCGAAATAGGATTCGTTTTGGCTAGAGCGCCCAAATCCGCTATATATTTGACACGGGTTTGCCGTAATGCTATAACTATGGCAAATGCATCTATCGTCATTGATGCATAAATAAAGAGACCAATTAGTAATGATTGAATTCCTTCTATGGTTCCACATGAGAAACCAGTACGAATATAACCTACATGTCCAATCGAACTATGAGCTAGAGGTCTTTTGACTTTCGTTTGGGCCATGGCGGCCAGTGCTCCTAAGATCATAGAAGCAATGCTGCAGAAAAAGAAGATTTGTTGCAATGTACCTCCATAGGAACCAACAAGAAAAACACGTGACATATTTGCAAAAAGAGAGATTTTAGGCGCAAGAGACAGGAATGCTGTCACCGGGGTGGGTGAACCCTCATAGATATCAGGTGCCCACATATATGGAGTCAAAAGAGAGATGGAGTCCGAGGGAGAGGGGGGTTTTCTTCGGGGCTCGAGAGATTGAATAGATAGGGCCCGCACAAGTTTGGAATTCGCCGCTGGGGAATTCACACAAAAGGGAACGAGGAATTCTCAACGAAAAAAGTGCTCTCTGAACCGAACGTGAAAGTTGTTTTCCATCAGACGGCTGTTCACGTAACTCCACTCTCGGCTTGGATTAGATATCCAAAAGGGTCCGCTCTCGGCCATTCCACACGCTGCCTAGCAGAGGCGTGGTCATCTTCAGTGGATT------------------CTTTGTAGTAGATGCCGAACCTGCTGCTCAGTGGGCGGTCGCAGCAGCTACATGGACCCCTTCCTTTATG---------------------------------------------------------------------------GAGGCTGACTGAATCCATCCATCAACCCGGAAACGAAACGAAGCTTTCGTCAAGTGGGTAAGGTAGGCGAACCACTCAAGCTTTGCCTGAGACTGACGGAACAAAGCTAAGAAGTAGGCTGAATTGAAAAAGGAAAGGTGCGGACAAGGGCGGTCGTCGCTTGGCGCGAAGGCTGCTGGTTCGGGGGGTAGGGTACGGTACTAAAGGTCCTCGGACTTCCAGGCAGTTTTTCTTTTGGGCAGCTGTTCACCGTTGGATCTCGCCAATAAAGCCTCCTATGGTTTTCGTTACCGAGATATCTTTTCTTTTTTCCCAGGGATTTCTTGGGTAATCAGCTCCCATGCTGCAAATAGTCAAACGTTCCGCGCCTTGTCGCTCTTCTTTCTTTCCTCGTGGGCAGGAAGCACACCAGCAGCGTGCGTTGCTTGATTCCACTGTGTTTTTTGCACTTGACTGGGTGGACAGTTGACCGGAAGAGAACTTCGATTCGCCCGGCCAGCAGGCGGGCGGCGTGCTTATCTTGTGTGACAACACTACAGAGCGAGTAGCTCTTCTAGTCGGGCAGCTGTGTGACAACACTCCAGAGAAAGCGGCGCTTTTGTGTAACATGCTATGGTCTCAACGCCCTTACGAGGTAGTGATTAGTTTCACGCGCTCTAAGCCCGGCCCGCGCGCAGTTAGGAGGATTGGCCTCAATCTGAGCGGTACCACCCATCCTACCCTACTACCTATAGGGGGCCGTCCGTCCTACAGCCGCCCGAAGAGGAACTGCAGTGATCTTGAATAGGGATCCTGCAGCGATAGATAGAATCCCCATAAAAAGACCACTAGATCGAGCACCAGTGATTTCGTATCCGGTCAAAATCTTGGCTAATTGATCGAAGTGGGTAGCTCCAGTAGACCCATAGATCATGGAACAAATAGGGTGGGTAGGCCACACTACACGTATAGACGCGAACCCCCCTCGTTACCGTACGTGCGACTCTCACCGCATACGGCTCGCACAAAGACTCCTAAATCCATCCTTCTTCCACCTCTCC----------------------------------------------------------------------------------------------------------------------------------------------------------------------------------------------------------------------------------------------------------------------------------------------------------------------------------------------------------------------------------------------------------------------------------------------------------------------------------CCCTCCTACGCTGACGCCTACTTTCTCTTCTCTGAAGTCTACAACAAGTGGGAGAGGCAGGATTCGAACCTACGTAGAAAACCTTCAACAGATTTACAGTCTGTC------GCTTTTGACCACTCGGCCACTCTCCCCTTACCGGGCCGACGCCCGCCCCCCTAAATGGGTTCCTTAATCAGAAGGA-----GCGTTCGTTC--------TTCATAAGATTGAAGGGAACTCGTAGATTAGCTAGCGTTCCGGGAGAAGAATTTCATTTCTT--------------CATCCAGAAAGAAAGGTTGCGTAGAAAAGCTTATACGACAG-------------------------CTTCCCCCTCATTGCCATCGTAGGCCTTCCCCGGCTCCCCTCCTTCGTAGCTTCTGGCTAAGCATCTTTCGGCGGGGCGGAGGAAAGGAGGCGACTAGTCGCTTCTCTTCTGGCGAAGCAGCGAGTTCATGAGCAAGTGAATGAACGAGCCAGCGAGCTGCGAGTGAAGTGCAACAGTCGTCAGGCTTCCTAAAAGAAAAAAAAAGAGTTTTCTTTCCCATTTCCCAGTCCTTGGCTCATTCACCGATGCTTTGACTCCTAGACATCAATGTTGGGACTATCAATCAACA-----------------------------------------------------------------------------------------------------------------------------------------------------------------------------------------------------------------------------------------------------------------------------------------------------------------------------------------------------------------------------------------------------------------------------------------------------------------------------------------------------------------------------------------------------------------------------------------------------------------------------------------------------------------------------------------------------------------------------------------------------------------------------------------------------------------------------------------------------------------------------------------------------------------------------------------------------------------------------------------------------------------------------------------------------------------------------------------------------------------------------------------------------------------------------------------------------------------------------------------------------------------------------------------------------------------------------------------------------------------------------------------------------------------------------------------------------------------------------------------------------------------------------------------------------------------------------------------------------------------------------------------------------------------------------------------------------------------------------------------------------------------------------------------------GGCCAGGCTCTGTC-----------------------------------------------------------------------------------------------------------------------------------------------------------------------------------------------------------------------------------------------------------------------------------------------------------------------------------------------------------------------------------------------------------------------------------------------------------------------------------------------------------------AACAGGTTCGGGTCCCCTGCTTCCACGGTCCGTTTACCGAGGAAGAGATGCGGGAGGACCCGGGGCCAGAGCAAGTTGGGTTGGGGTATAGAGCCGTAAGCGCGGTGGGGGGTGACAGAGGACGTGCTCGTACGGTTCATAGTGGGTTATGATATTCTCGTGGATTGTTGGGAACGTC-CTCTATATTCGAAATATGCCTTTCTAGGAGCATTACGATCTGCAGCTCAAATGGTCCCTTATGAAGTCTCTATTGGTCTTATTCTTATTGTGCGCCTTGTTAGCACGTTTGGATCCGCGAAGGCAATCGCTCGGATGTTCCCCTAACCCAACCCGGGAACGGACCGGAGGGAACCGCAGCATGAGGAATGTCCGCGTCTCGTCGCAAGGCGCTTGCGTTTGAGTTTTGGGTCATAGGGCGAGCTTTGGGCGGGCAGTGCAGTCCGGGGCACAAGGGTCCTGGTACTACCCAGGTGCGAAAAACCCCGGAGGTGACTTCAATGAGCAGAAATGTCACTCACTGGCCTAAACGACGAGCAAACACTCGAACGTGAGAGCAAGGGATCACCAAACGAATGGACGAGCTCCAAGGCAAGGAGGGAGGATAAAGGGGGCAAGAACCATGCTTTCAGAGATGACAGATTTTCACTCTGAACTGCGAGAATAACTGACTCAGCCGTGCCTCCAGGGGGCATTCTCCACACGGGACGGGGCCAAGCCCAGAATGTATGGGTGACAGATCGGCCATAGGGGTACTCCGGGATATACACCAGGGCAACAAATGTCGAGCATACGACGATGCCGCCCGTTTTCATTTCGTGGAAGTCCCCGGCAGAGGAAAGGGCTGTAGGTGATGGCGCGTTCTGCTTTTTA------GGGCGCATAAATCGTTCCTATGGAGTCGTGCGTGGCAGCTGGTATAGATGATGAAAGGCGGGCCGGGCCGCTTGAACCGGGACCTCTTCTCTTATCTTAAGAGGCGGCAAGCAAGAATAGGAAAGGGGGCGGCTGATGAG------TTGAGTCAGAAATAGAAAAAGGGTTGAATATGGAGCTAACATGGCTGGCTACAAGTATAGCCAAAGAAAGATGAGACGGGACGGACTGTCAGAGGCCGCAGCGGGACGACCAGAGGAAAGCCCGCCCCCGCTAGCTAACATAGATATCTATTATTGGTGCGCATATTCTCTCTTTCTTTAGAAGAGATTCCCGACCAGGCCAGGCCGAATCGGGCCACCACTTGGGATGGGGATGGCTCAGCCCACATGCATCATTTGAGGAAAGCATTCCAGTCGCCTCCGCTCCGATCGTCCTTGGGTTG----------------------GGGAAACACAGCACATGAGT---------------------------------------------------------------------------------------------------------------AGTTCGTTCAAGGACCACACCCTCTCGAGACGAGAGCAGGATGCTGGCCGAGATGGAGCTGGGAGCCAACCTAGACTTTCCTTGGGCTTGCCTTGCCCCACCATATAAA------GAAAGGGCGGGCGCCGAAAAGGAACCAGTGACAGTGACGCCTTTTCGACCAAAGCTGAGCTTGGTAGGCGCTGCTTACTCACCCTATTCCCTCAGACAATGCCCTGAACTGAACACGAAAGTTTGCAGTTCCGC-----CCCCTTTTCCCATGCGGAGTCACAGGCAGCGCCTCGGAAAAAAGCACGGACGAGCCACATGCAGGGAAACTTGCACGTGTGGTTCTGGCCGGG----GACCCCGGTATACTGTACTAATATGTGTAGGTCCCTGTAATTCGAGTGAGATTGTCATGGCGCAAAAGCAGATATGGTCCGGTATTCCCTTATTCCCCGTATTTGTTATGTTCTTTCTTTCTCGTCTAGCAGAAACTAATCGAGCTCCGTCTGATCTCCCAGAAGCGGAAGCTGAATCAGTTGCGGGCTATAATGTTGAATATGCGCGGGATGCGATCCTGAATAGTTCACTGTTGGCGGAAGCCAATGTCCCGGGGTCCTGGGGACTCATTCTGACTTAAACAAGGGGTGGGTCTTTACCAACTTCCAAATCCAG---------AAGAA--------GGCAGGGCACTCTTCATTCGAAACTAATGAATGTCGGGGGTTTCTGCCTTGTTCTTGTTATCAAAAAGGGG-----------------------------------------------------------------AGTTGGGTAAAGCGCGCTATGAATCATTTTCGTGATCTATATGCAAGACACATGCAAAGAGCCGACTGACTCGCCGCAGATGCTCTTTCA-TCTTTCGTCAATTAGTAAAGCGGATTTCTTCCTTGACTCTATCATCGTCTTTCTTTGTTCAAG-----TATGGAATTCTCTCCCAGAGCTGCGGAAATAACGACTCTCTTAGAAAATCGAATGACAAA-------------CTTTTCCACCCATTCTCAAGTGGATGAGATCGGTCGAGTGGTCTCAGTTGGAGATGGGATTGCACGTGTTTTTGGATTGAACGAGATTCAAGCTGGAGAAATGGTGGAATTTGCCAGCGGTGTGAAAGGAATAGCCTTGAATCTTGAGAATGAGAATGTAGGTATTGTTGTCTTTGGTAGTGATACCGCTATGAAAGAAGGAGATCTTGTCAAGCGCACTGGATCTATTGTAGATGTTCCTGCGGGAAAGGCCATGTTAGGCCGTGTGGTCGACGCGTTGGGAGTACCTATTGATGGAAGAGGGGCTCTAAGCGATCACGAACGAAGACGTGTCGAAGTGAAAGCCCCAGGGATTATTTCACGTAAATCTGTGCACGAACCCATGCAAACAGGGTTAAAAGCAGTGGATAGCCTGGTTCCTATAGGCCGTGGTCAACGAGAACTTCTAATCGGGGACAGACAAACTGGAAAAACTGCTATAGCTATCGATACTATATTAAACCAAAAGCAAATGAACTCAAGGGGCACCTCTGAGAGTGAGACATTGTATTGTGTCTATGTAGCGATTGGACAGAAACGCTCGACTGTGGCACAATTAGTTCAAATTCTTCCAGAAGCGAATGCTTTGGAATATTCCATTCTTGTAGCAGCCACCGCTTCGGATCCTGCTCCTCTGCAATATATGGCCCCATATTCTGGGTGTGCCATGGGGGAATATTTCCGCGATAATGGAATGCACGCATTAATTATCTATGATGATCTTAGTAAACAGGCGGTGGCATATCGACAAATGTCATTATTGTTACGCCGACCCCCCGGTCGTGAAGCTTATCCAGGAGATGTTTTTTATTTGCATTCACGACTTTTGGAAAGAGCCGCTAAATSAAGTTATCGTTTAGGTGAAGGAAGTATGACTGCTTTACCARTAGTGGAGACTCAATCTGGAGACGTTTCGGCTTATATCCCTACCAATGTGATCCCCATTACAGATGGACAAATCTGTTCGGAAACAGAGCTCTTTTATCGTGGAATTAGACCTGCTATTAACGTTGGCTTATCTGTCAGTCGCGTCGGGTCTGCCGCTCAGTTGAGAGCTATGAAACAAGTCCGCGGTAGTTCAAAACTAGAATTGGCACAATATCGCGAAGTGGCCGCCTTCGCTCAATTTGGGTCAGACCTTGATGCTGCGACTCAGGCATTACTCAAGAGAGGTGCGAGGCTGACAGAAGTGCCCAAACAACCACAATATTCACCACTTCCAATTGAAAAACAAATTGTAGTGATTTATGCAGCTGTCAATGGCTTCTGTGATCGAATGCAACTAGACAGAATTTCTAAATATGAGAGAGCCATTCCAAGTAGTATAGATCCCGAATTACTCAAATCTCTCTTAGACAAAGGTGGTTTCACTAACGAAAGAAAGATGGAACCAGATGCTTCTTTAAAAGAAAGCGCTTTGCCTTACCTATGATGCCAAAAGCAAGGAAGAATGGAAGAAGAAGAA---------------------------------------------------------------------GATTGGGAT-------TAGTTGCCAAAGGATACACTCAAACCTATGGGATCGACTATCAAGAGACTTTTGCTCCTGTGGCTAAGATGAACACCATCCGAGTCATTCTC----------TCTCTTGCAGTGAATCTAGACTGG-----CCATTACGCCAGTTTGATGTAAAAAATGCTTTTCTCCATGGTGATTTGATAGAG-------------------GAGGTGTATATG-----------------------GATCCTCCTCCAGGATTTACA----------TTTGGTGGAGGTAAGGTGTGCAGGTTGAAGAAGGCATTATAT----GGGTTGAAACA-------ATCACCAAGG------------------------------------GCATGGTTTGGCAAGTTGAGCCACTCGATGAAGCAGTAYACAAACA--------------------------------------------------------------------------------------------------------------AAGCCCTCCTGCCCGCAGCCCTCTTCTCTAAATTAGGCTAGGCTGGCCACGTTACTTATAACCGCTAACCGCAGAACGAGCAATGAATCCCCAACGACAAACGAACAACGGGGCGGGGCATTTTCGGGGAGTAGCCCGCTTCTTCATAAACTTCCTGGCACATACATTAAGGGAGCCATCGAAAGGTGACTGAAACACCAGAAACGGGGACTACCCGAGCTAATGATAGAGGCAAGAACACTTTCCGGCCAGGTCCCATCTTTCCGGCCAGGTCCCATTAATTGATCATAACGATATCGTGGAAATGCTGCACGGACCCATATATATAGGAAAAGAAAAGAAAGAACCTTGATACTAAACCAGATCGAGCCCGGGATCTTCTTAGAAATGGGAAGATCTAGGATAGGCGGCCAACCTCCTGGAGAGAGCGATGTGCATGGACCGGGTGAGTAGGGATGCAGCTCCGTGGACCGCTCGTCGGGCCTGATAGGTGGTGGTATCAAACCCTTCTCAAAGGAACCGTACGTGAGACTCTCGCGTCATACGGCTCCGTCCCGGAATCTGGACCTCCCCTTTCCTTTGACCAACAGGTCCTCAAACCCGAGGTGACGAATCATTCATTGATTGATTCAAGGTAGCTTTAGCCATTGATTGAAGCGGTAGAAGCTAGTCGCCAGAAGCGAAGCGA--TCTTCCGGGCCGGGAAGGAGGCCTTTTTTATGGCGCGTAAGCTACCGCAAAATGAATGAAATGAAGGAAGAAGGCCGGAGCATTAGAAAGACTAAAGAGGCATG---------------------------------------------TAGAAAGACTAAAGAGGCATGGAGGGCCGACTACAAGACTACGACTACAA-----------------------------TCAAAGTCATGAGCGATAGCG---AAGCCAAGTCTTCCGTCTTTTTTTTCGAACACAAAACGCTATCTTTCTCTTCTAGCAGACAACTAATGCAAGCCTACTCAACTAA------------------------TAGAAAAAGAAAACTACTTATTCAACATGTAGTTGAGTGCTCCGTCGTTGTTC----GGATCTTGACCGGGTCCGAGCTTCCCCCAAGCTCTATGCTTTTTGGGAACTCTGCTTTGCTACGCAACTTTCTTTATAGACTCTATTTGAGTCTTTTGGGTACTTTGGGATTATATTCCGCGCCGAAGATTTGTGCTTGTGGGCTAGGGTTAATATAGCAGACCAGCGGATCTGGTGGTCGACAATCGTTCGGACTTGGTAAAGGTTGTCGCGGCACCTGTAGTAGGACAGAGGACTTATCGCGATGCCCGCGGACCAATTTACTATGTCTCCGTCGCTGACGTTCGTCAAAGAGGCCACGTGGATTGGCCTGGGTCTTCTTCGGCTAATGAGACCTCGATCCCGAAGCCTTCGGAGTATTTCGGAGTATCTTTTTGATAGGCGCCTCTATCTGTATGGGGAATTCGCTGCTAAAAGATCCTGCCCAGTGTCCCCCTCCTTCCCCCGCCGCCTTCCGACCTGCGGGAGTATACAATGAAAAC------TTCCGGATACTCATGCCCGATCGTGAGACTGTCTGTTGAACGTCCGATGGCACGTTGCTCCGACCTGAGCTATGCAACAATGAGATCTCCCTTGATCCTTGCCGGATGTGCTTGACGGTCCCCCATAAGACGCTAACTTGGGGACTTCTTACTCTAGCTGTTCCAAGAGTCTCCGCTAGTTGAACCGCGTCCAGTAGACGACCTCTTCCGCTCATCCCCTTCGTCAGCTGTTTGATCGGGATACAAGAACCTAGGTCCCTAAACTTGGAATGGATGGCGGAGCGTAGGTGGCAAGCAGTTATGTGGATACGGTGCTTGACCCGTAGACGCTTCTCCAGCTCTCGCAAGAATTGTATGGGAGTTGTCCTCGGAGGGACTTCCCGAATGACCGTACCGGGGAATTCTACCGTACTCCGTGCAGCTATGGTTGTGAATCCTGCGGAGCCTACCCAAAGGTTCAGGCCGGATTGTAGGAAGTGGGTGATACGTTTTTGTATTTCTATGAGAAGCTCTAAGGCACCCACGATTCCAAGTAGTAAGTCGTCGGCATATCGCGCGTAACAAATCTTTATTAAGAAGTCATGGGTTTTGAAGGGGGCCAGCTTACGGGCCAGGCGTCTCTCTGACCTGAGAACTAGTATCGCCTCCCCGCCCAGCTCTATCAGCAGGCCCCTTCTTTTGCAAGACTTAAGAAGGTATCTCATGGCCAAATTCTTATGAAAGCCTTCTCTACCATAGAATTCGGCCTTCGGGGTCAAACCGGCGGCTTCTATGAGGAAGGCTGCGCAAAGGAGGCTCGAGGGCTTGTTAAGGAAGGCGGTAAGGGCCGCTGAAGGGGGGAAAACAAAAGGCGTTTTCTGGTCCCCCCTTCGCCGGGGGGGGCTTGTGGGGGGGGTGTGCCACGACGAAACAAGGGAATGAAAGGTCGCTTTGCGTTGGATGCTCTTGACCCTCCCCACCATGATGGCTCTGTTGTCTTGGGGAGCGTTGAAGCTTGCTTCTTCTCCAGAGTTTTCTTGGTAATCAATACGACGACCTGTCCTTAATAGAACTGATCTGATTCTCAGAACAAGAGTAATTTCGTGCTTCTGTCGGATCCTCCCTATCTCCTGATCGAGCTTGTGTAGGTAAATGTTGCCTGGTAGGGCCGATAGTAGTACACTGTGTGGGACGGAGTCAGGGCCCTTCTCACCTCCTACGAGAAGTCCGGCGGAAAACATTTTCTGAGTGGAGTAAAAGAACTTGGGATCGTTGATCTCTTCCTTCAAGATTGAGATGAATCGATGTCGGTCGATGGTGTGAAAACACTTCCTTATGTCGAATTCCAAAAACCAGCGAGAGGTTCCCCACTCTTCTTTGATCCGTCTTAGGGCCGAGTGGCAGCCTCGACCCGAGCGGAAGTGCGATGTGTCTGGAAACTCGGGATCGTAAATGGATTCGGGTACCATTCTGATCGCCTCTTTCATGATCTTTTCTATGGGTAGAACTACTGCGAGCGGTCTAAACTTCGACCCTTCTTTCTTCATTTGAAAAAAGGGGAGCAAAGCTTGTTTTTTGCTCCCTCTATTGATAGATCAGGTTCCCTCCTGCCGGCCTGAACGAAAGGCTCTTTC-TATATACGTCGGATTG--GTTCGTATATTAGCGGCAGGCTCA------CGGCCACTTTCATCGAAGACAAGACACTTTTCTTTGCTACGCACCTCGACGCGCCGCAGCCACTATTTTGA------CTCCTTTTATGCAATTAGGAACTCCACGGAACTTTCTCGATTCCAATGCAACTTATCCTTTTGGAGCTGACGTAACAAACTACGCGAGCCTCCCGATGAAGCCAACAGAAATCCTATCCGAATACTAAAAAGAAAAGGCAGTTTCATTATGGTGGTATACCAGCCGCCAGTTCTGGAACTTCCAGTTCCAATCGGAGCATATAGATCCGTAAATAGATTTGTATGTATAGCCACTTCAGTCGTGCTCGTCGTTTCTCGAATGGAAAAAAAGTATCTTTTTTCTGGGAACATGGTAAACCAGAAATTCTTATGTTCGTTATTCTTCATCCACCGATGCAGAAAATGCTCCAGTTTGACATTCTCATATGAGGCAGGCGATAGTATTGGCAACAGGTCGGCACGAAGTGATTCATCATGCTCAAACATGAACCGATCGCTCGTTGGGGACGGTTTAGAAAGAAGAAAATTACCACAAATGGAATGAAAAGTGGGTCCATGTAAATGATCGAGACCTCGCAAACAACAACGCTCCTTCCCCATATGGAGTTCGGGACCCAAAGGCAATCGTTGAGTGAACTGTATCTTATTTGTATTAGTTGACCTAAGCCGCACCATTATTGCTGGGGTGAGGCTCGGCCTCCGAACCGTACGTGGGACGAGTTTCTGCCTCATACAGCTCGGGCCGAAGACCGGGGAAAGTT--------------------------------GAGGAGCCGTGGCGGCCACTCGACTGAAAGGAGAACTTCTGTTAGACTCGACTGAAAGGAGAGGAGAGATGGGGAGACCCAGCTGCTGCCGGTCGGGACAGGAAACGGGGCGGGGATCAGCTTGTGAAGAAGCAAGCTTCTTCCCCCACCCCCA-----------------------------------ACCCAA-----CTTCGCGTTC-------TCCATCCCAGTCCATTCCGGGATAGGCTAGGCTAAGACTAAGAACTAATAGAATACAGTAGTCGTCGTCTGACCAATCGGCTCGGACACCAGATCGCTCGTGCCCGCCCAAACTACGATCATGCTTGCCCTAAATGGAATGGCTCTCTTCTCTTAGTTACGCTGCGCCCCGACCCGAGTCCCCACGTCCGCTTTGATCCGCCCACAACCCGCTTTCTTTGCCAACACAACATTAGGGCCGTCCCCTTCATTCTATGCTGACCCGGGCTGGCTTTTTGGGAAGCCCGTTCCCACCGCGCTCACGGCCCGGCTGGCCTGCCAGCGGTAGTGGGAATTATCCCGTTCCCTGGT-AAAAAAAGGGGT-GTTGGATGCGGGATCTACTCCACGAGGAGCGGTACGGACGTAGATGATATCATCACGACCTCTCTTTGCGTACCGCTAGGGATGCTTAAGGCCACTTCGCCAACTGGCATTACCTGCGCTTTCGTCTCTCTAAGTGTGGTCAGCACTGGGT-------------------------CATTCGCATTAGTTCATCCAAAGTTCCTGACCCTTATGCACTAATTTTGGAAGAAGCCATCTTCCTATCAAGGTTAAGGAGTCAACTGAGCATCTCAGCGGCGGGATTGAATACCCGGATCAAATCAGAGTTCACGCCGCCCGCCCTTAAAAAAGAGGAGGCGTGGGCCACAGGTCGCACATCAGCCACCGGGTCGCACGACAGAAGAACACCCAACAGAAAGATGCACACTCCTACATGTGAAATAGGCAGATTAATCTTCACTTTTTTGTAGTAGTCGTGACCAACAGCCATCAGCAGTCGGCTCGTTGGTAAGGCGAGAGCTTCAAGCCCGATTTCTGGTGGCACACCCCCCAAACAAGCACCACTCGACGAAGGGGGGACGGGGAAAGCTACAGGCCCAAAACCTTCGACCCTTCTTTCTCTTTCTATATAGGGGTACCCCGGGCACCTCATCTTGTCATTTCGTCGTTGCTCATTCCCGTTAGGCCGAAGTGTTTGGCGTTTCCTTCTC------CGCTCACGCTTCGCTGACCTATCGCGTGGTAAAAAGAAGATAGTACGAAAGAATTGTAAACAGGACAGACCGCAGAAAGATTCTAAATATGACAAGTCCCCCATGGATTCGATAATCAGGAAATTCAGAACGGGAATGAAACGAAATAAAGCATTTCTAGCGGATGAGCTTCTCCCAATTATGTCTGTGAATAGAATAGGGCGGCTTGCTCTGACCAACACTCCACTTTTTGCTCTGTCCATGGAGCGTATGAATTTCCTGGAATGTAGATAGACCAAAAAAGGGAATTCAGGGATCAGAATAGGAATTAGAGTACCATTGGAGGAAGGGGCACCAGTGGGAACATCTCTACTGACGAACAATTGAAATAGTACGGGTGCTGCCGTGCCACGAGGCACGACCATGGAAGTAATGAAAAAGAAGAAGTTCAGTAGTTGGACCATCTGTTCTATCCGTTCTATTTTAGCTTCTCCATAGAAGATTAGACGC------TAAAAATGAAAGTGTGCGCAACGCATACCGAAAAAGCCATGTTGCCGACCATTAATGACTAGTTCGAACACCAGGAGCAGGGTTGAAACCAAGAAAGATTTTTGAC------------TTCGAACGTTTTCAAGAAAACCTTCTCGTAGAAGTCTTTGAACAAT-----GTTTTTAGTTAGATTAGTATATGCTATGCTACGCCCTTCCCCTGTCACTCCTATAAAGA-------------------------------------------------------------------------------------------------------------------------------------------------------------------------------------------------------------------------------------------------------------------------------------------------------------------------------------------------------------------------------------------------------------------------------------------------------------------------------------------------------------------------------------------------------------------GGTACTCTCTATTTCATCTTCGGTGCCATTGCTGGAGTGATGGGCACATGCTTCTCCGTACTGATTCGTATGGAATTAGCTCGACCCGGCGATCAAATTCTTGGTGGGAATCATCAACTTTATAATGTTTTAATAACGGCTCACGCTTCTTTAATGATCTTTTTTATGGTGATGCCGGCGATGATAGGTGGATCTGGTAATTGGTCTGTTCCGATTCTGATAGGTGCACCTGACATGGCATTTCCACGATCAAATAATATATCATTCTGGTTGTTGCCACCAAGTCGCTTGCTCCTATTAAGCCCAGCCTTAGTAGAAGTGGGTAGCGGCACTGGGTGGACGGTCTATCCGCCCTTAAGTGGTATTACCAGCCATTCTGGAGGAGCAGTTGATTCAGCAATTTCTAGTCCTCATCTATCAGGTGTTTCATCAATCTTAGGTTCTATCAATTTTATAACAACTATCTCCAACATGCGTGGACCTGGAATGACTATGCATAGATCACCCCTTTTTGTGTGGTCCGTTCTAGTGACAGCATTCCTACTTTTATTATCACTTCCGGTACTGGCAGGGGCAATTACAATGTTATTAACCGATCGAAACTTTAATACCACCTTTTCTGATCCTGCTGGAGGGGGGGACCCCATATTATACCAGCATCTCTTTCGGTTCTTCGGTCATCCAGAGGTGTATATTCCAATTCTGCCTGGATCCGGTATTATTAGTCATATCGTATCGACCTTTTCGGGAAAACCGGTCTTCGGGTATCTAGGCATGGTTTATGCCATGATCAGTATAGGTGTTCCTGGATCTCTTGTTCGGGCTCATCATATGTTTACTGTGGGCTCAGACGTTGATACGCGTGCCTACTTCACCGCAGCTACCATGATCATAGCTGTCCCCACTGGAATCAAAATCTTTAGTTGGATCGCTACCATGTGGGGAGGTTCGATACAATACAAAACACCCATGTTATTTGCTGTAGGGTCCATCTTTTTGTTCACCATAGGAGGGCTCACTGGAATAGTTCTAGCCAATTCTGGGCTAGACATTGCTCTACATGATACTTATTATGTGGTTGCACATTTCCATTATGTACTTTCTATGGGAGCCGTTTTTGCTTTATTTGCAGGATTTCACTATTGGGTGGGTAAAATCTTTGGTCGGACATACCCTGAAACTTTAGGTCAAATCCATTTTTGGATCACTTCTTTCGGGGTTAATCTGACCCTCTTTCCCATGCATTTCTTAGGGCTTTCGGGTATGCCACGTCGCATTCCAGATTATCCAGATGCTTACGCCGGATGGAATGCTCTGAGCAGTTTCGGCTCTTATATATCCGTAGTTGGGATTCGTCGTTTCTTCGTGGTCGTCACAATCACTTCAAGCAGTGGAAACAACAAAAGATGTGCTCCAAGTCCTTGGGCTGTTG-AACAGAATACAACCACACCGGAATGGATGGTACAAAGTCCTCCAGCTTTTCATACTTTTGGAGAACTTCCAGCTATCAAGGAGACGAAAAGCTATGTGAAGTAAAAGAAGAAAAGGTCGCCGACTGCTACTAAGAACCTAACATCACTTTTCAAACGCTTTCTCACATTAGAAAAACGTTGCTTGTCGAGTGGTTAAGGAT------------------------------------------------------------------------------------------------------------------------------------------------------------------------------------------------------------------------------------GTGAAGCCTATAGGGATGCCCTGGATCTAGCGGGGATAGGTCCCAGCCCACTTGAGCAATTTGCCATTCTCCCGTTGATTCCTATTAAGATAGGGGACTTTTCTTTCTCATTCACAAATCCATCTTTGTTTATGCTGCTCACTCTCGGTTTGGTCCTACTTCTTCTTTCTTTTGTTACGAAAAAAGGGGGGGGAAAGTCAGTGCCAAATGCTTGGCAATCCTTGGTAGAGCTTATTCATGATTTCGTGCCGAACCTGGTAAACGAACAAATAGGTGGTCTTTCCGGAAATGTGAAACAAAAGTTTTCCCCTCGCATCTCGGTCACTTTTACTTTTTCGTTATTTTGTAATCCCCAGGGTATGATACCCTTTAGCTTCACAGTGACAAGTCATTTTCTCATTACTTTGGCTCTCTCATTTTCCATTTTTATAGGCATTACGATCGTTGGATTTCAAAGACATGGGCTTCATTTTTTTAGCTTATCATTACCCGCAGGAGTCCCACTGCCATTAGCACCCTTTTTAGTACTCCTTGAGCTAATCCCTCATTGTTTTCGTGCATTAAGCTCAGGGATACGTTTATTTGCTAATATGATGGCCGGTCATAGTTCAGTAAAGATTATCAGTGGGTTTGCTTGGACTATGCTATTAATGAATAATCTGATCTATTTCATAGGAGATCCTGGTCCTTTATTTCTAGTTCTCGCATTAACCGGTCCGGAATTAGGTGTAGCTATATCACAAGCTCATGTTTCTACGATCTCAATCTGTATTTACTTGAATGATGCTACAAATCTCCATCA-----------------------------------------------------------------------------GAGGAGCCGAAGATGTTAGGGGGCTACAGCCTACGCTTTTGCAGCACTGAACATGGTTCCGGCAAGATATTGTGTTTGGAGAGGTAGATWKAWMGGAAGAGGAGTACTGCTTCACTCACAGGGACATCATCGAGAAGAAGAAGAAGAAGCCAAGATTACTCTCGAATAAAGAAGGAAAGAGGGTTGTGACTCAAATGGATCGTTGAAAGACTG-----------------AGTTTGGTTGGTTGAAGACTTGCGGGGGAAAGAAGTATGCGGGAGGAAGTAGCTCCAGATAATGAGAAGTAGGAGGAAAGTCAAGTATTGGAGCAAGAGGACTCGCATGTATGTGCCCATA-----------------------------------------------------------------------------------------------------------------------------------------------------------------------------------------------------------------------------------------------------------------------------------------------------------------------------------------------------------------------------------------------------------------------------------------------------------------------------------------------------------------------------------------------------------------------------------------------------------------------------------------------------------------------------------------------------------------------------------------------------------------------------------------------------------------------------------------------------------------------------------------------------------------------------------------------------------------------------------------------------------------------------------------------------------------------------------------------------------------------------------------GCGCTCCGAGAAGCTGGGCTGGCGGGTGCGCCTCCTGCGGTCGTTT-----CAGTGACTCATAGGGCTTCCCTCAGCTCAGACTGGTGTCGCCACCTCTCCCGGGACCGGAATGATTATCCCTGCCAGATGGGTCTACATTCATCCCTGAATGTCGTCGGGTACTGTTCACTTCCCCGCCATTCTTGTAACCGTCACCTGTAATCCGCGCAGGTGTGTCCGCACCC--------GGACGAGAAAGAAAGGATTTCTCGGAGCAACCCCCCTGGTTCCAGACCCAGGAGTTCACTTTCCCGTATGAGCATTCGGTACATGTATAAGTCCGTGGAAGAGTCAAAGGGTCACCACTACTGAGGATCTCCCCCCTATATCTTAGATGGGTCGTCTGAGGGTTCGCCGCGGTTCATTGCTTTGCTGACACACTAGGCTACCCTTCTCCGAAAGCTCCGCGGGACCACCTACCACTAGTCTTCTTCGGCCGGAGGGGTTTATTGCACGCACAAAACCGCCGGGACGCTGGCTCCCGCAGAGAAAAGCCCAACGAATGTCAGATGCAAAGCCCCGCACCTCATTAAGATCATATTGGCATACTCCCCCAAAAAAAAAAGAGCAGACCCCATTGAAGACGGGAGTGAGGTACAACAAGGCCATTTCCGTCCA----CCTTCTCACGGAGCCGTACGTGGACGTTACCGCTCATACAGCTCCCAGCCAGCAAGCAATTAGCTTTC--------AGAATGGAAGTGTGGATGAATCGACATCAATTCGGG---------TTTTCTTA------------------------------------------------------------------------------------------------------------------------------------------------------------------------------------------------------------------------------------------------------------------------------------------------------------------------------------------------------------------------------------------------------------------------------------------------------------------------------------------------------------------------------------------------------------------------------------------------------------------------------------------------------------GCTCCAGACGGGGGAAATGAAAGCAGAATTCGTTCTCTCTCCTCCCTCCCACATGTTCAATCTTTTTTTAGCTGTTTCCCCAGAGATCTTTCTCATTAACGCAACCTTCATTTTGCTCATTCATGGAGTTTTCTTTAGTACCTCTAAGAAAGATGATTATCCACCGTTAGTCAGTAATGT-----------------GGGTTGGCTTGGATTACTTAGTGTTGCGCGCCTAGGAGGGCAGCGCGCTTGGGGATGCGGAGGAGCTATGATCGCCAAGCTCCCTAACCTAATGCGGCCGGACCGCAGGGAACCGTAGCATGGGGGGGACGTCCTAATCCTTTTGGCGCCGCAAGGCTGGCTAATCGTACGCAGCAGGAGCAAGGGAACTCCCCTGGTTCTGGAAGGCACATGAGTCCGAACGCTATGTTGAATGTGCGACCG-------------------------------------ACACTACACTACGTAGGTACCTGTGCAGGTGAGGCGTCGGTCGGTCCTAGAAACGGCGGCAGCGGCGCGAGGAGTTCACGACCGGAACCGGACGTGCTGCAACCTAGGGATCACCAGGCAGCAGCTCTTTCGCTCTATAGGGATATCGGGGGGGCATAGCACAATTCTTCTTGTTTTTGGGTTGGTTTGCCCAGGTGACTGATCCTGCCATAATGTACTCCTACCTATTCTATTGCACCGGCAACCGAAGTCGAACATACATACATATGACGATCTTCATGCGTGAA----------GGGAGGAAAGAAAGGGCGGTAGATGATAATGAGAAAGGGCGCGCCGCGTCTGGACGGGCGGGCTTTCTCGAGTCAAGCCAAAGACGCCCCAAGACAAGGT--------------------------ACAACTGA--------------------------------------------------------------------------GAAAGGGCGGTAGATGATAATGAGAAAGGGCGCGCCGCGTCTGGACGGGCGGGCTTTCTCGAGTCAAGCCAAAGACGCCCCAAGACAAGGTACAACTGTAGGGAAGGGGACATGATCAATAGAACCTGGCTGGATCCGGGCTGGGATAGTGGCACCCATGCCTAACCAGTTCCGAAGAGGTTCGATCATGCTGGAGGGAGCATCCCGCTTAGTGAT-CGGTCCGCTAGTTCACGCAAATCTGAAGAAGTTATCATGGACGAGCCACATGCAGGGAAACTTGCACGTGTGGTTCTGGCCGGGCTTTCCTTCGGTATCTAATAACCTTGCTTCTGCTCGCCGCTGGCGCACCTCTCCTAACTCTTGCCCATTTCTTCTGGAATCATTTTTTTAGGAAGGACAATTTGACATATTTCTGCCAAATCCTTCCATTATTAAGTACGGCTGGTACCATTTCTATGTGTTTCGATTTTTCCGAACAATTTGATGCTTCTGAATCCATTGTATTAATTCCACTTCCGACTCGCAGTATGCTCTTAATGATCTCGGCTCATGATTCAATTGCCATGTATTTAGCTATTGAGCCTCAAAGTTTATGTTTTTATGTTATTGCAGCATCAAAAAGAAAGTCTGAATTTTCCACGGAAGCCGGCTCGAAATATTTGATCTTAGGTGCATTTTCCTCTGGAATCTTATTGTTCGGGTGCGACCGGACTACTATCGATCTCTTTTTTGAAACTTCTTTC-----------TTGTAGATAAATAGAAAATAGATTGAGTTTTCTATCTAGGGCAATCGATCTAC-TTCCCCCCCCTGCCGGCTGTGTCTCGATCCTCTACGTGCGAAAGATGCGGGAGACGGGGTCCTATGGGGATTCCCCTTGGTCTAATTCCACGACGGAGAGTCGGCGTGGCGTAAAGTGAAGATTGGGGGGAGTAGAGCGAAATCCCCGTCTGGGGTATTCCGAAGGTGTAACCTAGGCAACGAAAAAGGGGCCCGATACTTCAACTAGAGGAGCGACCTGTTGGTTCACCAAACCCCGACCCAGCGTCACACGTTCTCCAGGTCCGAAGGGATCCAGTGCCCAACTACCGACTCCTCCCGGAATTGCGTTATCGGAGCCGAGCCAGGAATAACCGTTAGTGGACACCTACCACTTTGAACCGGTGAGAGAGGCCCTCTTTAAGACTTTCA-AACAAAAAAATGTTCACAGGGGACAGAAAGACTCGGTCATAGGAACTTAGACCACCTACGCGCTGGTAAACGAAAACCACCTCGACTGGATCTACCGAACGAATCAGG-------------------------------------------------------------------------------------------------------------------------------------------------------------------------------------------------------------------------------------------------------------------------------------------------------------------------------------------------------------------------------------------------------------------------------------------------------------------------------------------------------------------------------------------GATGGTGACCGGTGTCAAAAGGAAGGTGGGGCAGAGGAATCGACGAAGAATCCAGGAAAGAGCGAAGTAAAAGCGAAGCGTGACGAGAATTCTAGACTCGAGATGTTAGAAGGTGCTAAATCAATGGGTGCCGGAGCAGCTACAATTGCTTCAGCGGGAGCTGCTGTCGGTATTGGAAACGTTTTCAGTTCTTTGATTCATTCCGTGGCGCGAAATCCATCATTGGCTAAACAATCATTTGGTTATGCAATTTTGGGCTTTGCTCTCACCGAAGCTATTGCATCGTTTGCCCCAATGATGGCGTCTCTGATCTCATTCGTCTTCCGATCGCAAAAAGGCGCTAGTAAGTCATATCTACGATCATCCATTTTCTAGTGTTTTGATCAAAGTCAATATCTCTTTGTCTTTATCTGGGGACCTTTGGCTTTTCGTCCTTTTTCTTTGAGTTGTGCCGTGGGTCAGTCATCCATTCGTACGATCTGAGTTCTGGAAGGAAACAGGGGAGTTGGCTGATCAAGATGGACAGT-----------------------------------------------------------------------------------------------------------------------------------------------TGAAGCAACTTGCTACTTCTATC------------------------------------------------------------------------------------AAAGGTGCCTATGAATAGGCGGGTTGAAGCAACTTGCTACTTCTATCGCATTCAAGTCAGGCTTTTCTTTTAGAATTGTCTGTGT-----CAAATCGAGATTGGGTTGGTGTTCAGTCTACCGCGTTCAAGCTATCGAAAATCATGCATTGGATGGATGCCCGGGCATTGAGAAGGAAGGACGCTTTCAGAGGCGAAAGGCCATGGGGAGAGAGAGCGTCTGTGATCCATGGATCTCCGATCGGGAAACCGTATCCAAGCTCCGTGGCTAGTCTGCGCTCTTTGGACTTTTCAAACTTAGCGAACTGAAACATCTGAGTAGCTAAAGGAAGGAAAATCAAAAGAGAAACCGTTAGTAGCGGCGAGCGAGAGCGGAACAAGGCACGTAGTGAAAGAGAAGCGGTTTCATTCGATTTGTTGTGGATTGGATGATGGAAAAACCAGCAAGCAGCAAGCGGGGGAGAGTCAAGTTGCCGTAGCGCGCCCGGATGACTTGTACAAAGTAAGCAACCGTTTTGGGGCGCAAGCGTAGGCAACACAGTACTGACGGGGTGGGGCGCGCAGTGAACTGGTTTTCTGAAAAGGTTGGAAGATCTGGCCAAAGAAGGTGATAGCCCTGTTCATTCGTTCCCATGGTTCGATCCTTCCCAGTCAAACGCGGCGTGTTCGAATGATGATCGCTTTTACGCGAGAAAGGGGGACCACCCTCTCAGCCTAAGTCTTCCTCAATGACCGATAGCGTACAAGTACCGTGAGGGAAAGGTGAAAAGAACCCCCATCGGGGAGTGCAATAGAGAACCTGAGATCCGATGCAAACAATCAGTCGAAGGAGCGGAGCGCTTAGCACTCACTCTAACGGCGTACCTTTCGCATGATGGGTCAGCGAGTAAATGGGAACAGCGGCTTAAG---------------------------------------------------------------CCATTAGGTGTAGGCGCTTGGAAGAGGTGTCAGATGATAGTTCTTCCTATTTGACCCGAAACCGATCGATCTAGCCATGAGCAGGTTGAAGAGAGCTCTCACAGGCCTTGGAGGACCGAACCCACGTATGTGGCAAAATACGGGGATGACTTGTGGCTAGGGGTGAAAGGCCAACCAAGATCGGATATAGCTGGTTTTCCGCGAAATCTATTTCAGTAGAGCGTATGATGTCGATGGCCCGAGGTAGAGCACTCAATGGGCTAGGGTGGCCCCTCTTTCGCTTGACCAACCCCAGGGAAACTCCGAAGACAGGCCGTCATCGTTTGTACAGACAGACTTCTTGGGTGCTAAGATCCAAAGTCGAGAGGGAAACAGCCCAGATCGTACGCTAAGGTCCCTAAGCAATCACTTAGTGGAAAAGGAAGTGATCGAGCGATGACAACCAGGAGGTKGGCTTAGAAGCAGCCATCCTTTAAAGAGTGCGTAATAGCTCACTGGTCTAGCGCCCTGGCGCCTAAAATGTCTCAGGGCTCAAGTGATTCACCGAAGCGACGAGACCTT----GAAAGCTGCTTTTTCAAGTGTCAGTAGCGGGACGTTCTGTCAATCGGGGAAGGTTTTTGGTGACAACACCTGGAGATATCAGAAGTGAGAATGCTGACATGAGTAACGAGAAATCCTGTGAAAAACACGATCGCCTGGCAGTGGAAGGTTTTCTGCGTTCAGTCAATCTACGCAGAGTGAATCGGTCCCTAAGGAACCCCCGAAAGGGCTGCCGTCCGATGGGTACACGAAAGTGACGAAGTTGCTTTGACTACTGAACCATGCCTGTCTGTTGGAGCGAATTGGATGATCGGGCCGAGGGCTGCCCCCTCTTCCCCTCGCTCTCCTTTCCCTAACGCTCCGCGCCTTGAGTCATCAAAGCCCCTGCCATAGTAGCGAGGATCT----------------------------TGATAGTCGGTCGCGACTGTTGTCATAGTCAACGACGGTGGAAACTTCCAGGAAAAAACTTCGAATTGGGAGGGCGATCCTCCCGGTGAACTGACCGTACCCCAAACCGACACAGGTTGACAAGTAGAGAATACTAGGGCGCG-CGAGACAACTCTCTCTAAGGAACTCGGCAAAATAGCCCCGTAACTTCGGGAGAAGGGGTGC--------CTCCTCAAAAAGGAGGTCGCAGTGACCAGGCCCGGGCGACTGTTTACCAAAAACACAGGTCTCCGCAAAGTCGTAAGACSATGTATAGGGGCTGACGCCTGCCCGGTGCTGGAAGGTCGGAAGGAGATGTGTGATAAGCTTTGAATGGAAGCCCCGGTAAACGGCGGCCGTAACTATAACGGTCCTAAGGTAGCGAAATTCCTTGTCGGGTAAGTTCCGACCCGCACGAAAGGCGTAACGATCTGGGCACTGTCTCGGAGAGAGGCTCGGTGAAATTGAATTCTCCGTGAAGATGCGGAGTACCAACGGCTAGACGGTCAGACCCCGTGCACCTTGACTATAGCTTCGCAGTGACAACCTTGATCGAATGTGTAGGATAGGTGGGAGGTGGTGACACACAACGACCAATCCTGAAAGACCACTCTTTCGTCTAAGGATGCCTAACCGCCGCACCGATCATTCGGGGGGGGGCGGGACACTGCGAGGTGGGTAGTTTCTATGGGGCGTAGGCCTCCTAAAGGGTAACGGAGGCGCGCGAAGGTTGGCTCAGGCCGGAATTTGGCCCTCGAGTGCAAGGGCATAAGGGAGCTTGACTGCAAGACCCACCCGTCGAGCAGGGACGAAAGTCGGCCTTAGTGATCCGACGGTGCCGAGTGGAAGGGCCGTCGCTCAACGGATAAAAGTTACTCTAGGGATAACAGGCTGATCTTCCCCAAGAGTTCACATCGACGGGAAGGTTTGGCACCTCGATGTCGGCTCTTCGCCACCTGGGGCTGTAGTATGTTCCAAGGGTTGGGCTGTTCGCCCATTAAAGCGGTACGTGAGCTGGGTTCAGAACGTCGTGAGACAGTTCGGTCCATATCCGGTGCGGGCGTTA----GAGCATTGAGAGGACCTTTCCCTAGTACGAGAGGACCGGGAAGGACGCACCTCTGGTGTACCAGTTGTCATGCCAATAGC-AGCGCCGGGCAGCTAAGTTGGTATGGAAGAACTGCTGCTAGCGGGAAATCCTTCTCTATACAAGTTCTCGTACGAGGTTTTTTAACATAACTTCGATAGGCGAGAGGTGTAAGCACCGCGAGGTGTGAAGCGATCTCGTACTAAACGAATTGAACTTTCCAACA-AAAAAGGAAAGAGAGTCGAACCGCAATTGCGGTCAGTCTCGCTACCTCTGAAGTTGCCGCACCCTACTTCTCCGGGTCTCGAAGAAGCAACCTATAGCAGCAAGCGGGGTAGAGGAATTGGTCGACTCATCAGGCTCATGACCTGAAGACTGCAGGTTCGAATCCTGTCCCCGC-------CTAATCACTTGAGATGCTGAGAAAGATGGCGCTGATGCATAAGACAGTGTGGCACCCGCTGAATCATATATWK----------------------------------------------------------------------------CACTGATTACTC--------------------------------------------------ATGCCTCAACTGGATAAATTGACTTATTTGACACAATTCTTCTGGTTATGCCTTCTTTTTTTTACTTTTTCTATTTTGATATGCAATGATGGAGATGGAATACTTGGGATCAGCAGAATTCTCAAACTACGGAACCAACTGCTTTCGCACCGGGGGAACAAGATCCGGAGCAACGACCCTAACAGTTTGGAAGATATCTCGAGAAAAGGTTTGAGTACCGGTGTCTCCTATATGTACTCCAGTTTCTTCGAAGTATCCCAATGGTGTCAGACCGTCGACTTATTGGGAAAAAGGCTACGAATCACTTTGATCTCTTGTTTCGGAGAAATAAGTGGCTCACGAGGAATTGAAAGGAACATTCTCTATTTGATCTCGAAGTCCTCATATAACACTTCTTCCAGTCGCCGGATCACTTGTAGGAATGAAAGAATGCTCATCCATGTTCCACACGGCGAAGGAAGAATTTTTTGTTAAATGGAAAATTGGAAAAGAAATTTATTTATGGAACCATAAGACGGTCCATACATGTACTACAATTCAGATGAAGGACTCGCTATTCATTCGGGTTTTGGTCAGGGAGACACAGAAATAACATTCTGTAGGAGAGATGGCCGAGTGGTTCAAGGCGTAGCATTGGAACTGCTATGTAGACTTTTGTTTACCGAGGGTTCGAATCCCTCTCTCTCCGTTTCTTTTCATTCATCAACGTTACCGACTACAATGTATCAAATCAAATAAGAATTGATATCATTATTCTAACGAACGGTAAGACACTTATTTACTTTTTTTATAGCAACTAGCTCACGTAAAGAAGGAAACT--------CTCATATCATCTACGATACGATATTGTGGAAATTTCTTTGTCATTAGAATAAAGTGTTGCATAACAACACTCCTCTTCTATTCTTATGCTATGCAATTGACAATTTGCCTTTTTTCACCGGGCTTTGACCATGTCTCCCGAACAATTTCAGTACATATGGCGCAAGACGATTCCACATATCGAGGTCGGAATGGGATCGGGTGTTTTCACGTCTCACCGTAGTGCCCGGTTTGTCTTGATTGTAGATTGATGAACAAGAAGGAAAATTGAAAAGTCGACTTTCAACATCAGCATCCGTTGCTTGCAAGTCCTTAGTTTAGTCAAGGGCATTTCATTGACAGATAGAAGGATTCAATCCAGCCACAGGTTCCCCTACGGCTACCTTGTTACGA-TTCTCCCCTTTTTTATGCTTTCTTTTAGATCTATAGTTTGAAATGTATTTTGACCTGTGTTTTATGAAAAAGATTCCGGCCGGGTCTTGCTCTGACTACTGGGGACCCGCACTGATAGGAGTTTTGCTTTCACACGG-AAAAAAATTTATCCTTTGAATTCC--TTTTTTTTTCTTTTTCTTTCGCACTGGAAACTATTCTAGGAGAAGTTCGAATCCGTTTCGTTCGGATATTGATCGGTCTTGGTTTGACATGGTTTACGCGTTACTGGTTCCCGGAAGAGTCAATTTCTCCATTAGCTAAACCCTTTCTGACCCTACCTTTGGACTCGTATTTTGTTCGTACACAATCAACGGAGGCCTCCCCGACATATGTTGCAACGTCTCCAATAGCATGCTCGTACTTCGTCTTTCCCTTAATAAGTCATCAAATTTGGTGCTTTTCGATCCCCAGTTGCTATGGGGAACAAAGGACGAAATACAATCGATTCCTCCATTTAAGTGGTTCTCGCTTCTCTTTGTTCCTGTTCCTAACTCCTCCCCGGGTAGTTCCCAATGTTTGGCACTTTCCATACTTCGTGGGTGCAACATCAACAAATTCGCTCATGATCAAGTTACAACCTAAGATCTATGACCATATTATGTTCACTGTTCGTATTTCGTTCATTCCATCGGTATGCTCCCAGGTACCTGTCATTTTGATCCGTTTGCCAGAACCAAGGCGCGAAGCGTCTGTGGAAACCTTCACGAGCAATCGTCGTTTTTTTATGGTTTTTCCGCTTATCACAGCAGCTCTTTCCACACCTCCAGATATCTGGTGCCAAATCGTCGCCCGTTTCCCTATTTCTTTGATAATAGAGTTGGCAATCTCTGTGGCATTGATTGTACAAGTTCGTGAAGAGGGCTGGACGAGTAGAATGAGGGAAAGCGGCTCGATCGACAAAAAAGAGGAGTAGAACCTGGCAAAAGTCACTATCAAAGAATTCCCGAGCAATTCTAAACCA-------CGATTCATTCCCGTC------ATTCTGATCTGAGAAAAAAAAGATCCTGACCTAAGGAGC-----------------------------------------------GGGATGAGTGATA------------------------------------------------------------------------------------------------------------------------------------------------------------------------------------------------------------------------------------------------------------------------CATCCGGCGAGCGCCGGTGAAGAACGCAAGC------------------------------------------------------------------------AAAGCTGGAGCTA----------------------------------GGGCAT--------------------------------------------TGAACTCTGAAAAAGAGAAAGGTTGCGAAGCAAA-------------------------------------------------------------------------------------------------------------------------------------------------------------------------------------------------------------------------CAGWTYTGAATC-----------------------------------------------CTAGCGACAACATGTCCTATATG-----------------TCTTTTGGTTGGTTATTGACGAAGAACCAATATTTAG---------------------------CTTAGTTTTTCTTAGACAAAACAAAATGGGGCGTGGCCAAGCGGT--AAGGCAACGGGTTTTGGTCCCGTTACTCGGAGGTTCGAATCCTTCCGT----CCCAGATCGTTTGCATCAGAAACGAAAGATTCTTCTCTATTGAAATTGAAAATTTAATTCAATAATATTCGATYTTTACGGTGCTTTCTCTATCAATTCGACTCTTTATCCATAGAGTATAGTATATAGGCCATTCCTCTTTYATGTCAATAAATTCATTCTCTCATTCTTCGTTATTTCCAGGTCTTTTCGTTGCATTCACTTACCACAAGAAACAACCACCAGCGTTTGGTGCAGCACCTGCATTTTTGTGCATTCTTCTTCCTTTCCTTGGTCTTTCGTTCCGTCATCTTCCTAAAAACTTATCAAATTCTCACGTCTTAACCGCTAATGCACCTTTCTTTTATCAAATCTCAGGGACATGGTCTAATCATGAGGGTAGTATTTTCTCATGGTGTTGGATCCCAAGTTTTTATGGATTCCTTCTTTGTTACCGGGGTCGACCCCAAAGCCATAATGTCTCAAAACGAAGAGGCTATAGAGAAACTTTTCC---------TGTCTCGAACTTCGTTAGGAATTCCATTCTATCTCTCCAACAA---------CCCCAGTTGTACACTTCCTTCGTTCTACGAACC------GATTCTGAACTTCGTTCGCGAAGGAACCGGACTTTTGACAGGCCAGCCCTTTTTTATGCGCCGCTTGACCCGAAAATGAGCTTTGCTCTTCTGGGCGCTGGGCTCTCCCGTGGTTCGCGAGAAGGAAAAAGGACTAATCTTTTGTTGCATCTGGCACGAGATGAAAAAGAGAGAGCTTCGTCTATCGATGAACAGCGGATTGACGGAGCTCTTGGCATTGCTTTGTTTTTCTCTCCTTTCCTATCAGCGAGTTCCGATCCTTTTGTTCGAAATTTCTTCGTTCGTACCGAACCGCTTGCAGAATCAAATCCTGTTCCACAAGATCAATTATCAGCTATACATCCTCCTCGCATTTATGCCGGAGACGTCGCCAGTGCTATGGGCTTTGGCTTATGTAGATCAAAAATGATGAATAGGATTGTGGCACTCCACTCGCCGCCAATGCTACAGGATGCCGCCGAAAAGAATGGAACGCTGCTTCGCTCTGCTGGATGCGTCGGATCCCATCATATAAGAAGCTCGCTCTTGACCCGATCATTCAAACATTTTGTGGGCGGCGCACCTGCTCTATTGTTGCGTAGCAAGAGAAGCCTGCTCATGCAGCTTCGGCGGCGCTTTTTCGCCTTCTCTTCGCTCTGGACA-GAGCGCTAATGGACACGGGGAGGGAG-----------------------------------------------------------------------------------------------------------------------------------------------------------------------------------------------------------------------------------------------------------------------------------------------------------------------------------------------------------------------------------------------------------------------------------------------------------------------------------------------------------------------------------------------------------------------------------------------------------------------------------------------------------------------------------------------------------------------------------------------------------------------------------------------------------------------------------------------------------------------------------------------------------------------------------------------------------------------AGGCACAGAG------------------------AATTGGTATTGGATGTATCATTAGGTTGTGCCGAGTCAAATCTGCTCCG----------------------------------TTTTT--------------TTTCCGTTGCAGAA----------------------AAGAGATCCCTTCCCCCGCTTTCAAAAATGATGAATAGGAAGTCGGCTGCAGGTACTATGGATCCTCTGACTCCCAATCGGGTTGCCTTCCCGGGTGTCTCGCCGGTGTTGCCTGTAGGTCGTGATGTGCCTCGAGATGGCCGTCTCCTGTCCCCTGCTGGTGG------------------GGAATCCGCTCCCGGGGCTGCGTATGGCCCGTCCTCTAGGCACCTTTGGAAGGCAGGGAGTGTGACAACGTACACGCTTCCTCGGTCCTTCTCATCAGTTGCAAGGTTTGGTGGCCCGAAATTGACTTGGCTTCGCCAAAAGGCCTCATCTCCAAAGCCCGGCTCGCGAGGCGTCCCTATGGCTGTAGGGAATTCTCCTCCTCTCTTGAGACATGCTATGTTTCCCTTCTCCATTCCCAAGTCAAGGGTGAGTCCCATGCTTTTGTGGATCGCGGTCTCACGCACTAATCCCTACAGGTGCCCATAAGTAGTAGGCCGGCCGCCCTACCTAAACCAATCATCATATCGGTCCCTAGGCCCCATTGCTGGAAAGGCTCGGCTTCAAAACCGTACGTGGAGCTTCCGCCTCATACGGCTCCTCTAGGGATGGGGGTAGGGCCACCCAGCTTGTGCGGTTCAGGTTGT---------------------------------------------------------------------------------------------------------------------------------------------------------------------------------------------------------------------------------------------------------------------------------------------------------------------------------------------------------AAGTAATTAATTACTACAAATACCAAATACAAAAGAAAAGGGGATTTCGCAAAAATGTTGCGGAGACAGGATTTGAACCCGTGACCTCAAGGTTATGAGCCTTGCGAGCTACCAAACTGCTCTACTCCGCGCTGAACAACTGGTAACTGATGGACGAAGAAAGATTGGATATGCCCCTCTACC----------------ATATCTATACAAATAGAATAGTCTATTTATACAAAATGGTAAAGGGGGACCCTC-----------------------------------------------------------------------------------------------------------------------------------------------------------------------------------------------------------------------------------------------------------------------------------------------------------------------------------------------CTTTTCGTTCTACTTAGGTGGAGCAATCCGAACTCTCGACAGAATAGAAAAGAGGGCCGCAGGCGTGTAGACACCTCAACGAACTCATGTGGACACTCCTCAGCCCGAGGACAATCTCTGAAATACACATGAATGAAGACCAGTTTTTCTTTTCTTTGCTGATTCCTCTCAATTCAATTTGCCATGTTGCACTAAGTTACTTACGGATGTATGCATGCAGTCCGGGAACACTTTGGGGTGAACACCCATCCGAACAAGTAGGGTCAATAGTTTAGCATTTAGGCCGTAATATTTAGCAAAAAACAAATCTTTCACCCAACAAGTGCTCTCCGAACCAAGCTAGATAGTCTCCTATCACTAGGCTCACCAACCAACCTGGACTTTGATTCTTCTTATTCTTACCGGATATCAAAATCAGAAAGTGGGAAGACAACGAGAGCTCTGGATCGACCCTTTCGTAGTTACTTCGCTTCGAATAAAGAGGCCTCTCATTCTCATTTTTCATGAGGCGGGCCAAATAGAGAATGAAATGCTGAAATAGGGGAAGGGGGGATGGTCGCGCCTTTTCTTTTTTTTAAGGGCTGCTSTGMCTAMTYCAACAAAGAGGCTAGTCCGTCC--------------------------------------------------------------------------------------------CCCTTAATGAATCGAATTGTCCTTCGACCTTCGTTTGATTTCGACGGCCGGCATAGATTCTATCTCATGAGACCGCCCACTATTACTACGAAAGAAAAAAGCCCTGCTTCGCTAGACGGAGAGTCAGCTACTTCTATTAGCGCCGGACCGTCGAGTCGAATTGATCGTGTCATGTGCAACGTCCATCAATGATGGTTAATTAATGTCCATTGATTTAGACTCCTTCCCCTTTCCCCGGCTACGAAAAAGATCGAGAGGGGCCCGAACC--------AATGGAAACTGATTCGACTCACTCTCGTATGGCTAACCCTCGAGCCCTGGGCGGGGCGGCTGGGTCTTTCCCTGTTGTTCTGTTCCCGCCACGATAAAGACGCACGGAAGAGGTATGGTATGCCCAGCGCGTGGAGGATCCGTTGAGAGTGTCCGTTGTCCCGGTAGGGAACAGTACCCTCTTTTCCCCTATTGTCTTTCAAAAAAAAAGTCAGTGCTATGGTCCCTTGATCCAATATTGACCGGGGACGAGCCCCGACTTCCATAGGTCCTTGGTTTGACCTCCCGCTAGCGCCTTGCTTTTC---------------------------------------------------------------------------------------------------------------------------------------------------------------------------CCCGCTGCTCCTGCCGCCCGCTTGGCGGGCTCCGCGCTCGTTATCCTTACTGTTCTCTCTGCTTGGGCCCCCTCCCATTGCTCTAGCCATAAGCTATGTCCAGCTCGCACCCACTCTGGCCCGCCCTGCGAGGCCAGAGTTAGCTCAGCGGTCAGCCCCTGACGTGGCGGGGGTCTTTCGCTTTTGCCGGA-----------AGAGATATTACGAGTCCTCCGTCCCAGATTCCCTCTAGCGGCCATCTGGTTCACCGGTACTACCAAAAAGTCTCATGCTTACGTAACTGTGACTTATATAGAAGTCTGATCTCGGACCACGAAGACCCCGGTCGTGCTTCTGGTTTCCATTCCCATCATCATCTTGAAGGAAACTCCTCGTGCTCTGC---CATAAGAACTTGGAGTCCGTATCATGGTGAAGGTAAGGTCACGCTGTGATTCTTGCTCAAAAAACTGACCGAACGCGTTCGAGTTATTGGCTCGTCCGACCCGGCTGCATTCATGAGTCGCTCGTTCAACTGTCCCTCGGAGACACGGTCGAGAAGTGCCATG------------------CATGGTCGCCCCCCGTCCTTTCTTTCTCTCGGTCCCACCCGG---GTAATAAAGAAATGGATCAAAAAATGAGACTTCTGCTACGGGCTATGCCACCCATTACTGATGAGGGAAGTAGCATCCGTCCCATCGCAAGCACCTACAATGTCATGATCACATTGGTTGACCCTTTTTTGGTAGTTCAACGAACGGTCGCCCCTCCAACAAGAAAAGGTAGAAATATGGAAACTTCTCTGCCATTTGGATCGGAGAATTTATGGAGGAAATCGGGTTTGAAATTCCCAGAAACCGCACGATTATATAGCCAAAGGGAATACGCCGCGCCTAAAATCATCCCAAGCGCTGCTAATGTGGCTACTAAGCTATTTCTTTGGAAAGCTCCTACTGAGATTGGAAATTCCCCTAGAAAGCTGCTAGTACCAGGTGAACTCATATTGGCCAAAGTGGAAGAGAAGGAAATGGTAGGGAGATTCGGCATGGTGCTCACTGAACCTCCATAATATCTAACAAGTCGAGTCTGATGTCGGTCATATAGAACACCAACACATAGAAAGAGGGCTGGAGGAACCAGTCCATGACTTGACATCGGTGGAATGCTACCTCCAATTCCCTGTATGTTCGATAGAGCCAAAGATTCCCCCCACTGATCGGAGTACGCCGATTACCCCCCGAACCGTACAAGATAGTTACCACCTATCATACGGCTTTCTAACTCCACTGATTTTTCTGGTCGTTCCGCTCTGTCGGATCGATGGTAGTATCAGAGATCTGTAGCCCCCGAAATTTTTGACATAAATGCCTGCTTCCGTTTTGAGTTGCGCATCTTTCTCCCCGGGTCATACGGCGAGTCTTCTAGTATCACATCGTAGACCTCCACCCCAACTAGATCTTCCTTATAAGTGAACCGGAACATAGTGCATAGGTACTCTTCGATGCTGCGAGGACGAGACGACGTGACATACTACGATCACGTACAGAAGTTCTGCCCTTCGGCTCGGCTGGAACCTCTAAACTGCTCCCTTTAGGGTTTAGGGTGTCCCTATTTTGGCCGAGTTACCCGTAGCGTAGGCCCCTATGTGACGAAACAGAAAGATT-----------------------------------------------------------------------------------------------------------------------------------------------------------------------------------------------------------------------------------------------------------------------------------------------------------------------------------------------------------------------------------------------------------------------------------------------------------------------------------------------------------------------------------------------------------------------------------------------------------------------------------------------------------------------------------------------------------------------------------------------------------------------------------------------------------------------------------------------------------------------------------------------------------------------------------------------------------------------------------------------------------------------------------------------------------------------------------------------------------------------------------------------------------------------------------------------------------------------------------------------------------------------------------------------------------------------------------------------------------------------------------------------------------------CGATTCGGACTTCGTAGAGCCGGTGCTGCTGCTGTCTGCGCGTAGGGCCGTCCCCCACTCCCGTCCCGGGGCGCCTCAGGAGTTTTTTTTTTTG--------------------------------------------------------------------------------------------------------------------------------GAACAGACAGCAGTGTTTTGCTGACGCCTCGAATCGACGCTTTTTTTGCGACATGCTAAGTTTTCTCCCCCATTGCTAGTAGGTTGATAAGTCGCACGCCCGGCACACATGTTTTGGCCTTGCTTGTGTGTTCATAACTCAAAATAGGTGACCTAACGGCCGCCGCCCGACTAGACATACCAATAGTCACCAGATTCATATGGGCTACTGGAGAGTAGGCAATGATCTTCTTAAGATCGATCTGTCTTGAAGTGGTCGAGGGAGTATATATTATAGCAATCGCGCTTGGAGTATAAATGAAAGGAGTGGAACGAAGTGTCGCTTCGGGAAACATGGGTATGGAAAATCTGAAAAACCCGTAGGTTCCCAATTTTAAAGGAATTCCTGCCAAGATGACGGATCCAGCCGTAGGTGCCTCTACATGGGCTTCGGGTAACCAAATATGAACTGGTACCATAGGCACTTTGACGGCGAAAGAGGCGAAAGAAGCAATCCATAGAAAGATTTGGCGCCGCTCACTAAATTCTGTTGTTAATAAGATTTGTGAATCGGTGGTTCCTGTTTGGAGAAGAATCAACGGAATAGCTAATAGCATAAAAACAGATCCAAGTGAAGTATATAGGAAAAACTGATATGCTGCCTTTATCTTTCTTTGTCTCGAACCCCATACCCCTATAATAATGGTAGAGTCAGGGGTGGCCCCAAAGCAGAATTGACCGGTGCTGGTTGGTCGAAGCTCCAGTGGGTAGCCACTCCCTTCTCAGGGAACCGTACGTGAGACTTCCGCATCATACGGCTCCGTCCCGAGCTTCCGTCGTCGGCCCTTGTCATTAGACCACTATGCTTGTCTTTTCTTTGCCCTCCGGGCAACCTTGACTCTCGTCTCGAATCTTTTGCTTCTCGGGTGGTGGCGAACAATGCTGCTTGCGTAGCGGGGATGCCCGCCCGTAGGGCCCGGCCTGCTTCCCGCCCGAAAGAACCGCTCACTAGCTAGCCGGGCTAGTGGTAGGGGGCCCGACCGTAAAAAACCCTGCCTTTCGAACCTCTTCAAAAGAAAGTTCAAGGCGCGAAGCGTTTCACTTAGACAAGTTCAAGGCGATAGTGAAAAAAAGG---------------------------------------------------------------GCTCTCGCTCTATAGATTTTGAGAGATCTGTGAAAGTCATTGCCTTATGTTATGGCCCGACTGACGGCCTTTACGCAACTACGACTACTGTGATGTGAGCGGTTCCAATTGGTTTGATCTTTCCGGCCGGAACTTGTACGCAGCACTTGTACGGAGATGCATGCATAAAGGTACCCGCCCCCTTTTTTTTTCCTATTTCGTTTAGGACAGGACCTACCCTATTCTCGAACCCTCTGCCGAGCTCGACCCTGCCCGCATTTCTTTTTCAGGGGGCCAAAGAAATGTCTCCACCTGCTGCCAACAGTCTTTCTTCGGAATTCTACTGAACGGGTCGATCCTCCCGTTTTAGCAACTTAT----------CCTACCGTCYCCTCGCCTAGCGTCCGMATTCTACTGAACG-----GGTCGATCCTCCCGTTTTAGCAACTTATCCTACGGTCTCCTCGCCAAGAGCTCCCCGGCGACGACAGAGGAACCAACCTGCCCGCTGTGGCGGGGCGGC-TTTTTTTTTCACAAGAAGACCTGGACGATTATCCCTACCCTCGGTAGCTTACGAGTTTACGTCCATCCCTGGTCGGGTACAGTTTCTTTTCTTTGCTCCGCACCTTGTAGCCTTGACTCGAATTCGCGCAAGTGTGTCCACACCCCCCTGACTTGACGAGGAATCCATTCTCGCGAACAAACACACCCCCTACACACACCTAGGAGCACCCCTTCCTGCATATCCATACAAGACCCGAGTAGGCGGGTCGAGGTCCTACGGGGTACCCACTACTCGGAGTACCCTCCCACCAAAAAAAGATGTGTGGTTCGGTGGTTCGACCAGAAATGCTATGCTGACGCACAAGACTACCCCTCTTCCCGAAAGCTTCGCGGGGAAGACTTGACTTTTTACTACTTGACGACGACGGAGGACCGCCCGTAGGGGGTTTACTGCACAAGGCCCCTGCAGAGGAAAAGCTTGATCCCAGCGAATAGAAGATGCTCAGCTCCGCACAACATAGGGATTGGCACGCTTTCGGGAAGAACATAGAATAGTAGAGGATCCAGCATGCGGGACACGGCGATCATTAGAAATTCACGAATTAGAGATGCTGTAATATACTCTTTCCCAAAACTTCTCATACCAGACCAACCCACTGAAATGCAAATAGGGATAAGAAATGTGGTCAATATTACGAAGAATAATGAAAGACCGTCTATACCCATAGAAAAATGGATGTTTTCATAAGGAAGCCATCGAAGGCTTTCCACAAATTGAGATTTGGCCGTAGAAGGATCGAATTGTATCCGAGGAACAGGGGGATACAAAAAAGTAATAAGAGAAGCGCACAGACCAATCAATCGTATCGGTCGTATTCTTGAATTTGGAATGAAAAGAGGAGTAATGCTTCCTAGCACGGGACACGGAATAAGACCACTTAGATCGGAATAGCATTCAAAGAAATGTTCTAACATAGGGCGGTAGCTCGAACATTGAAAAGATTAGTTGACAACAGTCAAAAGATGGGGCTAGAATTACTAGACAATAGGGGTCTTTCTGTGCAAGTCAGCTGAACACCTTGATTTAGGAGTGGGTAGGTGGGTTAGGTGCACCTCTCTACAGTGGGAAGTCATGAGGCTAGTCCCCCCCTGAATTCAGAAGTAGTGGGGCCCCCTTCCCGCCTCCGTATGCGCTAATATCCAA-------TATTGAGAATCTAAATATTGGACTTTATCCGGAGAGTCTTTCTAAAAGAATCTATCTGGCAAAACGCAATTCGTCGATTTCAATCTAAGGTGCACCTTGCCCTTTTTCAGGTAGCTTTGTTACGCCTATTAAGCTAGGTTTGGCATTGGTCATAGCCGAAATTC---------------------------------------------------------------------------------------------------------------------------------------------------------------------------------------------------------------------------------------------------------------------------------------------------------------------------------------------------------------------------------------------------------------------------------------------------------------------------------------------------------------------------------------------------------------------------------------------------------------------------------------------------------------------------------------------------------------------------------------------------------------------------------------------------------------------------------------------------------------------------------------------------------------------------------------------------------------------------------------------------------------------------------------------------------------------------------------------------------------------------TGCAAACACTTTGCACTCAGGTACGCAGGAGAGTGATGAGCTCTCCGTGAGTGGAATCAATTCCACTCACCCCCCAGCTCCCCTATCTTAGAAAGAGGATAGAA------TTTGTTCTGACATCAGGCGCGAAGCGAAAGATACAGATTCGTATATAGTCAGGTGAACCTTGACGATCCTGGTTAGCAGGCCAGTAGCGGTTTTCAAAGGTAGGGGGGAAGCGAAGCTTCAC----GTCTGTAGGCAGCGCGGAAGCTACTGCTTCACGAATGAAGGAGGCAGG-CCTACAGAGACTACAATCAAAGTCATGAGCGGTAGCGAAGGCTCTCCCATTCCCACCGGGAGCCCCTCCCCTGGTCGCAAACAGGGCCGACCGGGAGGCGTGAGCGAGATGTCGATTTGGTCTGTCGTCCTCCTCATTATAGTCCTCCTAGAATCCAACGCATTTCGTCGGAATACATCCTGTCTTTTCACCCTTGTAGTCCTATGCATAGTCAGTACTATAGCCCCAATCATGGCTACTAATAAAATCAGACTAGGAACCAAAAACCAGACAGAATAGTAGGTATACAGTAAATTGCCCAATGTTTCCAAATTAGTCCAACTTCGTACCTTTCCGGCATGAACCGTATATCTCAGAGAGGTCGTCTTTCTGTGGGTTGGTAGTAATGGAATGGTTTCATTATCACAAATGAAGAACATTTCCCACCAAAAGATCAGTCCAATAATACCACTCACTGGTAAATAGCGCAAGACTTCTTCGTGAATCTCCGCTATTTGAATATTGAACATCATAACCACGAATAGGAATGAAACGGCAATAGCTCCTATATGAACTACTGGGGAGATCATAGCGGAGAAGTCGAGACCTAAGAAAAGAAGTAAACCAGCAGTGTCGCGAAAGACTGGGATGGGAAACGAAACGGAATGTACCGGATTTTTAGCACGTACAACCATCAAACCAGAGACCAAAGCAGGGCTCGACGAAACAGAAAGTATCATGATACGTCGTCCTTCCCTGAAATGGAACTTGAATGCGTCTTCTTGCTCCAGCATTCAAGTCGATCTATTACGACCAGCGCGGTTGTTCGTCTTTCATTTTCTTATTCC--------AACTAAAAGCACTCACTTAATTACTTACGGAATCTCGTCTTTCTCTCTTAGCCGATCATTTTTGATGTGTCCGGGTCGATCAGAGGTTCGGCTTGCTTCTCCCCCACCCA--------------------------------------------------------------------------------------------------------------------------------------------------------------------------------------------------------------------------------------------------------------------------------------------------------------------------------------------------------------------------------------------------------------------------------------------------------------------------------------------------------------------------------------------------------CGTTCACGACATCCCTTGCTTCTCGCTGCGAACGGCTCCTCGGTGGAGGAGTAGAAGCGCTGGTCCCCTTCGGGAAAGTGCTTTGCTTGTGCCTGCTGTTACCTACCGTAGGACCTCCGTCCCCGAAGCGAAGGA--------AGGAACAAAAGGTTGTCCTCTCCTGGCCCAGTAGTTCCGCAACTACTACCGTGGTTGTTGCCAACGGGGATCCCCCATTCCGA-------AAGGTCATGGGGCTGGCCGTTAGGTCCAAAGTTGTATGCCACTGCTGTGGTGCCGATAGATTCACTACTTAAGCGCCGTTATCGAACATTGCAGGCTTAGCATCTATTTGTCGTATATAGCTTCACACCGAGAAGAGGTATGTGTACCTCCAGCAACAAAAAGAATTGAACCATAGGCCCCTATGCTGGGAGCATTTCGGGGTATAGGTCTAACCACCTCAACTCCCCGTTTCTGGCATGCTCATTTTCTTTTTTTCTCTCGACGACGGGAATGGGAGATTACCGGTCAGCCAGATGCTTCGCGAACCACCGGTACATTTCGTTGCACTTCAATCACCCTCGTGAAGAGGCGCACTCCGATACCATTGATGTCCAATAGCTTTCATAGTAATGGCTGGATCTACTACTACCTCGTCCATTGAGTATAAAAGAGCAAACGATGGTATAGCAATGAACATCAGGATGAGACTTGGAAAGATGGTCCGAAGAATCTCGATAGTAGTTCCATGAACAATCCTTTGCGGGATTGGATTAGTTTGCTCGTGGAAATGCCATAAAGCGCGAACCAACATCCGTGATACGAAAACCAAAATCAGAATTAGGAAGAAAAAGATATCGTGATGTAAGTCAATGATTCCTTGCATCATAGGTGTTGCTGCGTCTTGAGATCCTAATTGCCATGGTTCCGCCGCATCACAAGGAGCGATTGTGAGGAATCGGCATTCTAATAGACTGAAGAAGTCAAACATCATTTGGATTTCCATTCTGTGACTGCTCTGCTCCCTAAAAGAGACTGATCATCGCCTTGGCGTTGGTTTTTCCAACAAGAGTCTGATGGGAGAATGGCATGATTTTC----------------------------------------------------------------------------------------------------------------------------------------------------------------------------------------------------------------------------------------------------------------------------------------------------------------GATACCTAG--------TGGCTGATTCTCGCACTT--------------------------------------------------------------------------------------------------------------------------------------------------------------------------------------------------------------------------------------------------------------------------------------------------CGTTCAAACCG----------------------------------------------------------------------------------------------------------------------------------------------------------------------------------------------------------------------------------------------------------------------------------------------------------------------------------------------------------------------------------------------------------------------------------------------------------------------------------------------GCACCCGCTCTTGTTT------------------------------------------------------------------------------------------------------------------------------------------------------------------------------------------------------------------------------------------------------------------------------------------------------------------TGTTTGAACGAAACGAAATATATTGTCGATGAATA-GAAGTACATCTTGCTCATTCACATCCCGAAAATATTCCGCCATGGTTAGGGCGGTCAAGCCAACTCTCATACGAGCTCCTGGCGGTTCATTCATTTGACCATAGACTAGAGCCACTTTGGATTCTGCAATATTTTTTTCATTAATCACCCCGGATTCTTTCATTTCCATGTATAGATCATTTCCTTCACGAGTACGTTCACCTACTCCGCCAAATACGGATACGCCTCCGTGAGCTTTGGCAATGTTGTTGATCAATTCCATGATGAGTACTGTTTTACCCACTCCAGCTCCCCCAAATAGTCCGATTTTTCCTCCACGGCGATAGGGGGCTAAAAGATCCACCACTTTAATCCCTGTTTCAAAAATTGATAATTTCGTATCTAACTGTATGAAGGCGGGTGCAGATCTATGAATAGGAGATGTTGTGCGAGTATCGACAGGACCTAAATTATCAACGGGCTCTCCAAGAACGTTGAAAATTCGTCCGAGAGTAGCTCCCCCGACTGGAACACTTAGAGGAGCTCCTGTGTCAATCACTTTCATTCCTCTCATCAGACCATCTGTAGCACTCATAGCTACAGCTCTCACTCGATTATTTCCTAATAATTGTTGTACTTCACAAGTTACATTAATTTGCTGACCGACAGTATCTCGACCCTTAATTACCAAAGCATTATAAATATTAGGCATCTTGCTCGGTGGAAAAATGATATCCAGTACTGGGCCAATAATTTGAGGGCTCCGCGC-----TCTGCTCT--------------------------------------------------------------------------------------------------------------------------------------------------------ATCAGCTATCAGTTAG-----------TTTTGAGTTGGCGCGTAGCGCGACTTCAGTTGACAAAAGTGAACAACATAGCGCTAGCGCCCGCTGAGTTCTTTCTCTTTCTAGTGTTCGCCTTCTAAAAAAAAAGGCCTACTGACCTGCCGGTGAACAGCCGGTTACTAAAGAAAGAAAAGAAGAAGTTTTGAAAAAAAAA-ACAACTGAAGCCTACATCCCACTATGTCAGGGTTCCCTGTTCCTATGAACC-------------------------------------------TTGAGTCAATAGGTAGGGTCAACTATACCAAGGCCACTATCTAAGCTATTAGTGGGCTTGTTTTTTCTATGGAAAGACTGAATCGAGTGAAGCCGTGTTGCGTAAAAAGACTATAGGTCGCCAACACCTAGAAGTACAAGTGGTCGCCCTACCGGTCAC---------------TTGGGTGCCGAAAGTCACTTAGCTTCTTGAGTAGGGCTTGCAATATAGCAAAGCTATCCTCCGGTCACTTGGGTGCCGAAAGTCA----------------------CTTAGCTTCTTGAGTAGGGCTTGCA---------------------ATATAGCAAAGCTATC----CTCTTTCTGTCCGCTCTTCCGAAAGAATTGCATGTAGAGAAAGTCAAGTAAATAATTGGGGCTTCTAGTTGAATTGGTTGAAACGTACCGCTCATAACGGTCATCTTGTAGGTTCGAGCCCTACTAAGCCCATCTGACCTGCTTCATCAATGATTCCGGTAGTCACCTTAACCACTT--------TTGGATGCGAAAGAATCTTCGATCAACGTACCAGGTTTGCCCTCTTGTGAGAAGGACGGTGATTCATTGTGTTCTCAGTGCAAAAGGAGTCCGAAGAGAGAGAAGGTAAGTAGAGCAGTCCGGCAGCTGTTCGGGAAC--------------GAATCTAATCTCCATAACTCAATTCCACATCCTGACATTCCAACATGTGACTCGCTGCCAGAAAAGGTCTT----------------------------------------------------------GTGGGTCAGA------------------------------AACAGAGTC-----CAGGAAGACTAATTGAGAATGGGCCCATGGAC------------------------------------------CAAGGAAAACAAATCTCAGA----------AGGAGAACGCCTTTTTTTCAATGATATCCGACGCTCATAGCTCATAGAAGTTCTTCTGCTTCATTCAGAAGCAAATAGCATTTCCTATTTCTTTGTCCCCTGGACTC------GACCTATTCTGATTCTGAATTATCCGTCGCTACGCTGTTCCCAAGGACTAGCAGAATCGAAAGAGCGAAATTCTTGGGTCATCTCAATGGGTTCAGAAACTACACGTTTCTCTGGATCATCATAGCGTACTTCCACATATCCACTCAGAGGAAAGTCTTTTCGTAATGGATGACCTTCGAAACCATGATCTGTTGATAGACGGCGTAAATCCGGATGATTGATGGAAGAAACACCAGACATATCCCAGACTTCTCGCTCCCACCGGCCGGCTGATGGAAATGGACTGACTACCGGAGATATTCGTGTGACTTCGTCTGCACTTGTTTGTACACGAATGCGTGAGTTATACCGAGTACTCAGTAAATTATGGACAACTGAAAATCTTCGTTTTCGAGAGGGATGATCAACTCCGCAAATATCGATCGAAACTTGAACCCGTGTATAGGTATGCAATTTGAGAAAGCACAACAATGGAAATGAGTAGTCAGTCTTGGTATCAGATCTATTCCCATGTTCCGATCTTTTCATTTTATGTACCCATTTCTTGGGTAAAGTCTCCCAACTATATTGGAAAATGGATTGGTTATCCATAAAGAGGCGTTAGATTTTGGT--------TTGCTCTCAAAATTCA------GAAAGACTTGTCGGAAATCGCCGGTTGGGTTGGTCCGACCAAGAAAGGCATGGGAGTGGAGAGGCG------------------------------------------------------------------------------------------------------------------------------------------------------------------------------------------------------------------------------------------------------------------------------------------------------------------------------------------------------------------------------------------GGATTCAATCCAGCCACAGGTTCCCCTACGGCTACCTTGTTACGACTTCACCCCAGTCGAAGACCCCACCGTGGTATGCGCCAATAAGACCACCAAAAGCCTTTGTGGCACTAGTGGTACACAGTAGTCATGGGTGATCATTGGTCCGATGCTTCGGGCGAAACCCATTTCCAGGGTGTGACGGGCGGTGTGTACAGGGCCCGGGTACATATTCACCGCGGCATGCTGATCCGCGATTACTAGCGATTCCAACTTCATGTTCCCGAGTTGCAGAGAACAATCCGAACTGAGGCAATCTTTCCGGATTCGCTCCGCCTTACAGCCTTGCTTCCCATTGTCATTGCCATTGTAGCACGTGTGTGGCCCAGCCCATAAGGGCCATGCGGACTTGACGTCATCCCCACCTTCCTCCAGTATCTCACTGGCAGTCCCTCGTGAGTGCGGCACGCACCTTTTTCTTTGTTTCGGAGCGGGGCGCGTACTATTACCACTACGTACCACACCACCGGGCGGCTCGCCTGAATGCCGAGTCTTCCTCCGCCTAAACT----GTCGTCGTA-----------ACCAAACCGTCATGG------------------------------TCACTGGTACTTTGACGTCACTATAGGTAGGTCTCCGTGGGGAACGAGTGACGCAACACGACTTCGGTTCACACGTGAAAGCGCTTCGATTCGAAAGGCGCCGGCTCCCAATGGTGAAATTCTTGCTGAAAG-------------------CAC----AGCTACGTGCTGGCACTCAAGTCAAGTAGTAGCGCTGGCACGTCACTCGGCTCCTCGGCTCACTTCGGTTGCCATTTCTCCTGAGGCGCATGTCTCAGCAACACAAAACGAGGGTTTCGCTCGTTATAGGACTTGACCAAACATCTCACGACACGAGCTGACGACAGCCATGCAGCACCTGTATGAAAGTCAGTACCATCCCGTTAAGGACAGGTTTTGTTGTTCATATGTCAAGGGCTGGTAAGGTTTTGCGCGTTGTATCGAATTAAACCACATGCTCCACCGCTTGTGCAGGCCCCCGTCAATTCCTTTGAGTTTCGGTCTTGCGACCGTACTCCCCAGGCGGAGTGTTTCACGCGTTAGCTGGGCCCCCGATCCGCGTAGACCAAGGGCGAACACTCATCGTTTACGGCATGGACTACCAGGGTATCTAATCCTGTTCGCTCCCCATGCTTTCGCACCCCAGCGTCGGTAGGGACCCAGAGAGCTGCCTTCGCTTTTGGCGTTCCTTCGTAGATCTACGGATTTCACCCCTACACACGAAATTCCACTCTCCTCTGTCTCACTCAAGTGAATTGGTTTCGAGAGCATTCCGCCAGTTTTTGGCGACTTGAACTTGAAACCCGATTCACCGCCTACGTGCCCTTTACGCCCAGTCATTCCGAAGAACACTTGCCCCCCCCGTCTTACCGCGGCTGCTGGCACGGAGTTAGCCGGGGCTTCTTCCTCGAGTCCTGTCATGATCGCGCACTCGACGAAAGAGCTTTACAAGCGGCATTGCCCTTCTTCACTCACGCGATATTGCTGGATCGGGCTTTCGCCCATTGTCCAAGATTCCCCACTGCTGCCCCCCGTGGGAGTCCGGGCCGTGTCTCAGTCCCAGTGTGGCTGATCATCCGAAAAGACCAGCTAAGCATCATTGGCTTGGTCAGCCTTTACCTGACCAACTACCTAATACTACGCAGGCTCATCAAACAGCGCTTTTGAGCTTTCTTCAGGATTTGGCCCGAACTGTTCGGCAGATTCCCACGCGTTACGCACCCGTTCGCCACTTTGTTTGAAACT------CTTCCGATTCCAGCAA------GCTGAAAATCAAAGCCGTAGCTAGCGCCCTGTAGTTTTGAAGCAGGGCGAGACCACTTTAGCGGCGGAGCCTCTTTTCCTTCTTAA-AGCTCCCCGAAAACAACGTTCGACTTGCATGTGTTAAGCATATAGCTAGCGTTCCTTCTGAGCCAGGATCAAACTCCTATTTTGACTATGATTGGGCCCTGCAGTGGTAGAACCAGGTGAACCGGGCCTACTACTAAACATTGATTCTTTCTCCTTTTCTTAGATACGATCTCTTCTTTTTGACATTTCTGTTTTGTTTTTTTTCTTATT-------------------------GACAGAAAAAAG------------------------AAAGAGAAAATACGGTCA--------------------ATTAGAAACATTGATTCTTTCTCCTAAAAGAAAAACCCACGTCCGCCTCTTCCGAAAGTGAGATAAGTGCGATACGCTGGATCCCTAACGCCCGTGCCAGTTCACGGCAAAACTGTAGCTGTGGAAGGGAAAGTTCTAGTTGAAGCCATTAGAAGAGGGAGAGTGATGAACTCTCCATCCAGGACATTGACGTCCATGGATCCAAATCCATGTCTTTCTTGTTCCACTAGCAAGGCAAGGACAAAATTCTCACATGTCCGTTTCTTTATTACAACCTTCTTTCTTTATGTCAAAGACAAGAAGCTACACGCAAATTCTAATTGGATCTCGGTTGTTCTTAACAGCGATGGCTATTCATTCAAGTCTTCGGGTAGCACCACCAGATCTTCAACAAGGTGGAAATTCTCGTATTCCGTATGTACATGTTCCTGCGGCTCGGATGAGTATAGTAGTTTATATTGCAACGGCTATAAACAGTTTCTTGTTCCCATTAACAAAACATCCCCTTTTTCTTCGCTCTTCCGGAACCGGTACAGAAATTGGTGCTTTTTCTACTTTGTTGACCTTAGTGACTGGGGGGTTTCGGGGAAGGCCTATGTGGGGTACCTTTCGGGTGTGGGATGCTCGTTTAACTTCTGTATTCATCTTGTTCCTGATTTACCTGGGTGCACTTCGTTTTCAAAAGCTTCCTGTCGAACCGGCTCCTATTTTCATCCGTGCTGGACTGATCGATATACCAATAATCAAGTCTTCAGTCAACTGGTGGAATACATCGCATCAACCTGGGAGCATTAGCCGATCTGGTACATCCATACATGTTCCTATGCCCATTCCAATCTTGTCCAACTTTGCTAACTTCCCCTTCTCAACCCCTATCTTATTCGTTCTGGAAACACGTCTTCCTATTCCATCTTTTCTCGAATCTCCTTTCACTGAAGAAATAGAAGCTCGAGAAGGAAGAAAAAAACAAACCTAGCTCACTCGTTGTCACCTTCCATGGAGGAAG----------------------------------------------------------------------------------------------------------------------------------------------------------------------------------------------------------------------------------------------------------------------------------------------------------------------------------------------------------------------------------------------------------------------------------------------------------------------------------------------------------------------------------------------------------------------------------------------------------------------------------------------------------------------------------------------------------------------------------------------------------------------------------------------------------------------------------------------------------------------------------------------------------------------------------------------------------------------------------------------------------------------------------------------------------------------------------------------------------------------------------------------------------------------------------------------------------------------------------------------------------------------------------------------------------------------------------------------------------------------------------------------------------------------------------------------------------------------------------------------------------------------------------------------------------------------------------------------------------------------------------------------------------------------------------------------------------------------------------------------------------------------------------------------------------------------------------------------------------------------------------------------------------------------------------------------------------------------------------------------------------------------------------------------------------------------------------------------------------------------------------------------------------------------------------------------------------------------------------------------------------------------------------------------------------------------------------------------------------------------------------------------------------------------------------------------------------------------------------------------------------------------------------------------------------------------------------------------------------------------------------------------------------------------------------------------------------------------------------------------------------------------------------------------------------------------------------------------------------------------------------------------------------------------------------------------------------------------------------------------------------------------------------------------------------------------------------------------------------------------------------------------------------------------------------------------------------------------------------------------------------------------------------------------------------------------------------------------------------------------------------------------------------------------------------------------------------------------------------------------------------------------------------------------------------------------------------------------------------------------------------------------------------------------------------------------------------------------------------------------------------------------------------------------------------------------------------------------------------------------------------------------------------------------------------------------------------------------------------------------------------------------------------------------------------------------------------------------------------------------------------------------------------------------------------------------------------------------------------------------------------------------------------------------------------------------------------------------------------------------------------------------------------------------------------------------------------------------------------------------------------------------------------------------------------------------------------------------------------------------------------------------------------------------------------------------------------------------------------------------------------------------------------------------------------------------------------------------------------------------------------------------------------------------------------------------------------------------------------------------------------------------------------------------------------------------------------------------------------------------------------------------------------------------------------------------------------------------------------------------------------------------------------------------------------------------------------------------------------------------------------------------------------------------------------------------------------------------------------------------------------------------------------------------------------------------------------------------------------------------------------------------------------------------------------------------------------------------------------------------------------------------------------------------------------------------------------------------------------------------------------------------------------------------------------------------------------------------------------------------------------------------------------------------------------------------------------------------------------------------------------------------------------------------------------------------------------------------------------------------------------------------------------------------------------------------------------------------------------------------------------------------------------------------------------------------------------------------------------------------------------------------------------------------------------------------------------------------------------------------------------------------------------------------------------------------------------------------------------------------------------------------------------------------------------------------------------------------------------------------------------------------------------------------------------------------------------------------------------------------------------------------------------------------------------------------------------------------------------------------------------------------------------------------------------------------------------------------------------------------------------------------------------------------------------------------------------------------------------------------------------------------------------------------------------------------------------------------------------------------------------------------------------------------------------------------------------------------------------------------------------------------------------------------------------------------------------------------------------------------------------------------------------------------------------------------------------------------------------------------------------------------------------------------------------------------------------------------------------------------------------------------------------------------------------------------------------------------------------------------------------------------------------------------------------------------------------------------------------------------------------AATCCACTTATTCTATTCGTTCTTTCATAGACCTCCCCACCAATAGATAGAGACAAATGGGAATAACCGAACCACGTCTACAAAATGCCAGTACCATGCAGCTGCTTCAAAGCCAACGTGATGCTCCTTGGTCAGATGACCAAGATATTGGCGAATACAACATATGATCAAGAAGAGAGTACCTATAATCACATGAAAACCATGAAAGCCAGTTGCTAAGAAAAAGGTAGAACCATAAATACTATCCGAAATAGTGGAGGGTGCTTGGTAATATTCCATTCCTTGAAAGCCAGTGAATACTAGAGCCAGTGAAACGGTAGCTACTAAAGCGTAAACTGCTCGTTTTTCCTTCCCCGCGAGTATAGCATGATGAGCCCAAGTTACGGCAGCTCCGGATGAAGGGAGAATAGGAGTATTAAGAAAAGGGATTTCCCGAGGATCTAAAACCCCAATCCCTTTTGGGGGCCAAAGACCTCCGATATCTACCGTAGGTGCCAAAGAAGAATGAGAAGAAGCCCAAAAAAAAGCAAAAAGGAACATAACCTCCGAGACTATGAACAGAATAGAACCGTATCGAGGTCCTAATTGTACAGCTTTTGTATGATGTCCTTCCAACGTGGATTCACGTAGAACATCGCGCCACCATACGAACATGGTATATAGGAGAAAGATTAGGCCCAAACTGAGAAGTGTTGCACCCCCTTGAAATGGGTGCATGTACATCACACCTCCTACGGTGGTTGCCAAAGCTCCGAGTGAACCCGAAATAGGCCATGGACTTGGATCTACCAAATGATAAGAATGCCTAATAGATTCCA--------------------------------------------------------------------------------------------------------------------------------------------------------------------------------------------------------------------------------------------------------------------------------------------------------------------------------------------------------------------------------------------------------------------------------------------------TCCTGGAGCTTCCCCCTTTCCTCACCCTACAATTTTCTTTCCGCTCAAGCTTCCCCGGTTTGGAGGATGAATTGATTGGATACCCGAGAACCATAATCTTTCAAAGGAACAGCTTCAACAACGATTGGCATAAAGGCATGATTAGTTCCACGAATCTCACTGCACTGACCATAGTAAACTCCTTCTCGTTGTACCGAAATGGAGATCTGATTTGAACGACCAGGTACAGCATCACATTTGACACCTGAGGAAGGTACAGCCCAACTATGAGGTACATCAGCAGATGTGACAATCATACGTAGATGAGTTTTGGCTGGTACAACCACTCTATTGTCTACTTCTAATAAACGTGATTGACCTAATTCTAGATCATCTTCTGGAATCGTATAACTGTCAAAAGTGAGTGACTGTTCATCGGAACTGTTATAGTCCGAATACTCATAAGGTTGGGTCGACGCCCGCCTCCCCCCAAACTTGACTTGCAAGTTTCCCCGCAAAAAGCTCTCCACGCCTACTCTGAGAATAGGAAAAGCAC---------TCTTCTTATTTAGTTAGGTAGTTCTCCCCCCTATCAGAAACCGTCAGACTCCGGTGGTGGAATCGAAGGCCCGCTTACTACTTACTAATAGGCAACGGGGGACCCTTTCTCGCCCAGCCCTACCTACTTCAGTTTAGCTAAAACCGAA------AAAGACCTGGTTCAACACACATGAGACACGCAGAAGGTATGGGACGACCAGTTCACCACGGA--------------------------------------------GCCGATGTAGAGGC------------------------------------------------------------------------------------------------------------------------------------------------------------------------------------------CCTAACCAGCCTTCTCAAACTGGTCATAGATACCAATCAAATTTCTCAAAATGGGGATGATGACATGAACATAATCTTCTTATTCAGAGATAGAAGAAGATTGAGAATGCTCTCCCTGGACTCTCTGACGCAGGACTTCTTTCTAAGCCTCACATAATTGGAATTTTTCTGACATTCCACATTTCCGAAATGGATCTTCTCAAATATTTCACATTTTCTATGATCATCTCTATTTTAGGTATTCGGGGAATCCTTCTTAATAGACGAAATCTTCCTATTATGTCAATGTCAATTGAATCAATGTTATTAGCTGTCAATTCGAACTTTTTGGTCTTTTCCGTTTCTTTGGATGATATGATGGGTCAATCATTTGCTTCATTAGTTCCAACAGTGGCAGCTGCGGAATCTGCTATTGGATCAGCCATTTTCGTTCTGACTTTTCGAGTCCGAGGGACTATTGCTGTCGAATCTCTAAATTGCATTCAAGGTTAAATC-TAACTACGTTAGAGTGACCAAAGAC---------------------------------TCAGTTCTCTAGCGCCGTTCGTTCTCTTCTTTCTTTTTCACTTATC---CCGTTCCGTTGCTGAAAGATAGATACGGATAACCTTTCCCAATGAGATTGAGTTCAACGAAGATGCTGGATAGAAAGATGCTATTTGCTGCTATTCCATCTATTTGTGCATCAAGTCCGAAGAAGATCTCAATATATAATGAAGAAATGATAGTAGCTCGTTGTTTTATAGGCTTTCTCATATTCAGTCGGAAGAGTTTAGGTCAGACTTTCAAAGTCACTCTCGACGGGAGAATCCAGTCTATTCAGGAAGAATCGCAGCAATTCCCCAATCCTAACGAAGTAGTTCCTTCGGAATCCAATGAACAACAACGATTACTTAGGATCAGCTTGCGAATTTGCGGCACCGTAGTAGAATCATTAC---------------------CAACGGCACGCAGTGCGCCTAAGTGCGAAAAGACAGTGCAAGCTTTGTTATGCCGAAACCTCAATGTCAAGTCAGCAACACTTCTCAATGCCACTTCTTCCCGTCGCATCCGTCTTCAGGACGATATAGTCACAGGTTTTCACTTCTCAGTGAGTGAAAGATTTGTCCCCGGGTGTACGTTGAAAGCTTCTATCGTAGAACTTCTTCGAGAGGGCTTGGTAGTCTTAAGAAAGGTTCGGGTGG-GTGTTCTCTTTGTTTAGAATAAGGCGCGAAGCGAGAAT------------------------------------------------------------------------------------------------------------------------------------------------------------------------------------------------------------------------------------------------------------------------------------------------------------------------------------------------------------------------------------------------------------------------------------------------------------------------------------------------------------------------------------------------------------------------------------------------------------------------------------------------------------------------------------------------------------------------------ACGATGAGTGGTTT-------GGGTATAGCAGGACTTGAACCTGCGACCATTAGGTTAAAAGCCCAATGCTCTACCAACTGAGCTATACACCCGATTTGACAA------TTGGTGCGGAAAAGAAAAGAGGGCGGCCTGGCCCCTTTTCTTCTTTCAGAATCAAACTCTCG-----CTTTTCTTCTTATCATATCACAAGGGCGCG-------------------------------------------------------------------------------------------------------------------------------------------------------------------------------------------------------------------------------------------------------------------------------------------------------------------------------------------------------------------------------------------------GAACGAAGAA-----GTAAGGAAATGAGACGACTCTTTCTTTCACTATTTCATAAGCAGATCTTCCCCGGAACACCAATCACGAGTTTTTTTTTATTCCTATCGTATATCGTCGTCACGCCCTTAATGATAGGTTTTGAAAAAGACTTTTCATGTCATTCCCATTTAGGTCTGATTCGGATCCCTCTGTTGTTTCCCTTTCCTCCCGAACCTTTTCCTCGAAATGAGAAAGAAGATGGTACACTCGAATTGTCTTTTTTAAGTGCTTCTTGCTTGCCAAAGATCCAACTTCTACAATTGGTAGGTCACCGGGTTATTCAAATAAGTCGTGTTTTCCGTGGTTTTCCCATGTTACAACTTTCGTACCAATTCGATCGATCCGGAATGGATCGGTTAAACATTCCATTAGGGAGCCCAGTCTTGACTCTTCTGTGTGGTATTCATTCTCGTTCGGCTCTTGGAATCACATCCA------GTTGGAACAGCTCGCAAAATCCAACCACTTCACCTACTTCATTGCCCCCAACCGTTTCCCGTACCTCTATTGAAACAGAATGGTTTCATGTTCTTTCATCGATTGGTTATTCCTCCCCGTTCGTATCTCCTTATCCAATTTTGGTCTCTATTAGTTCACAAGATTGAAGGGCCAAGTCATTGAAAAGCCTAGATTCGATTGTTTTCCAAGAATGTTGAG------CCGGGTATGTAAGTGAAGTTAAGCCATGTATCTGGGAGGAAGT----------------------------------------------------------------------------------------------------------------------------------------------------------------------------------------------------------------------------------------------------------------------------------------------------------------------------------------------------------------------------------------------------------------------------------------------------------------CCTTGGCTACCGCTTGCTTGCTCACTGCCCTTGCTGCTGCTAGCTTTCTGGCTACTGGACTACTTGCTTGCGGCTGAAACCGGCTTTCTTGGCTATGCTACTTTTTTTGCTACCTGCAGGACAGGACTGCAGCTACGACTACATGCGCATCTAGTGCAGTGGCTTGGAAGCAAGCTACCTTGACCATCTTCCGAAGTTCGAAAGAATCTACTACTTACTTCTAAAAAAGGCTTCCGTCGCGGACTGCTCTACATTCAGCCACGCCACAGTGACTTCCGAAGCGCTACGGACGGGACGAAGCAGCCAATTGCTGGCTCTGAATAACCAGA---------AGAAGAAGCTCAATTCTTCCATAACATAACGGGGCGGGATTGCGCGCGAGCCGAGTGACGTAGGTGCACAAGAGTACTTCGCGCCACAACCATCTCTTTTTTAGATATTCTAAGGACCGATGCCTGCTGCTTCATCTGGTAGAAAAGATTCATAGATATGCCTGTAATTAGAAGGAAGAACCGCCATAAAAATCTTCCTCGTGTATCATCTGTAGCAGAACTATGAACGGGAGCTAGCAATCCGGACCGTATTGAAAAGGTTCCTGAGACACAGCATGGAAGAGTCAAAGTATTAAGAAGCGAGGTCCAAGAATGAAGAAGGGGTAGAATTACTGAATGAATACGAGCTGTGGCTAATACCCGAGGCATAAAAGACGCATTTTCTACGGGATCCCGAAACCACCAGCCACCCCGACCTAATTCATGATGAGCCCACCAACTTCCTGGCAAGATGCCTACGGTGAAAAAGAACCGACATGTCAAGATCCAAATTCGAACACTACGTGCCTGGTCCTGGTCAGAGACCACTGTGTTCGCGCCGGCGGTCCAACAAAGAGGCAAAGTAGTGGTCTCTTTCTTTCCATTACGAACGACACGCTTCGCCTGCTCCCTCCCCGTGTCCATTAGCGCTCCTGTCCAGAGCGAAGAG---------------CGCAACAATAGCATGAGAGCGTAGCYCGCACSARGACAAAAAGAA-------------------------------------------------------------------------AGGATTAGGAAAGATCTTCTCATCAGAAAGTAGGCGCTAGCTCGACTGAAAGAAACGAAGTAGCTCGAGCAAAGCGAGAGGAGACCTATCTATAGACAATAGATTTTCAAAAAGAAAAAAAACAAAACTTGAAAGAAGAGACTTCAAGGAGACAACCAACTATTGGACTATCTCAAATGAAAAGAAAATGCGCGTTGCGTGCTCGATCTAGGTTTCTTGGAAAATTTTTGATGAACTTTCACTAAAAAAAAGAAGAGAAAGAACTGAGAGTTGGCGCCTACATAACAGGTTGCTTGCTTACCAAGCCGTCCTGGCCCAGTTCGATTATGATTCTTTACTTTGATTATTCTGAAGAAAACTACTCACTATCAAAATGAAAGACGATCTAGAATCTACCCAAGAAGATATAGAGTCCCACATACGAGAAAAGGTCACAAATAGAGTTGAACCAAGTAAGATTGCAAAGGCATAATGATAGTAGGGTCGGGATATGCCCGCCCTCCGAACCGGACGTGAGGGTCTCCCCTCATCCGGCTCTCTGCAGGGGAATCTCCACTCACTGCTTCCCCTAATATCCTCCCTTTACCACATCATGGGGGTTTACAGGAGATCCCAGAGGCTCGCTCGGAAAGGCTGCGTTTACCATACCTTTTGACTTCACTCTACTCTAGTAGTCACTAGATATAGTAGTCCGTCTGGCTGCTCTTGCTGAAATCATTACTCTGAATTCTCCCGTGCTCTAACAATTTAGCTCCCTAGACAACTACCATGTAGTTAGGTAGGGAAAGGAAAGACGTAGTTACGGTAATAACGGAATGAATGGGGATCC--------CTATCAGAAAAAAA-----TTCTTCTTCCTTCACAGTCGCACCTTTCTTTCCATAGATGTATCTTGTCTGAGACGGTACAGTACTCTACGAGATGAATGCAATGGGATGGATGGTAGAGGGCTGCCTGCGCCCAAAAGCAATTATTCACTTGTCCCCTTGTCCATAGGGACCTCGTGGCATAAAACCGCCACGACTCCTGCGTTATAGCCGTCCCTTTCTCTCTTTTGACTGCCTCGTGGACGGACGAAAGAAGGAAAGTCACAGAACGGGGCAGTGAAGGCTCTCAAGTAGACAGCAAGCCCCCACCACCCCGTCAGTACTGTGTTGCCGTAGCGCGCCCTACTGAAAGAAGGTAAAACGGGATGGAATTCATTCACTTGCATTCCTGCTAGCACTACAAAA----------------------------------------------------------------------AGTACTGTGTTGCCGTAGCGCGCCCTACTGAAAGAAGGTAAAAC--------GGGATGGAATTCATTCACTTGCATTCCTGCTAGCACTACAAAAAGCTCCGGTCTTCACGCCCCCACGGAAGCTGTGCAGCCTTTCCTCGGGTTCGTAGAGTCGGGTTTCCCGTTTACCCACAACGGAGGAGCCGCCCCCACTAACCAAACCGGGCAGGCGGCCACGGTTCATAACGCACTCTTCGCACAACAAATCCACTTTGAAGTTGACTTATTCGCTCGGCCAATCGTCGGAATGTGTACGAGATACCATAAGGGCCCAATATCTCAATAGCACCTTTGTCTAAAGCTTGGAATGAGACTGAATATCCGAAACGCAGGAACGATCTGACTAGAAAGTCATTCAAAACTTGATCGAAGAACCAGCGTTTATTGAAGAAGGTATAGAGTCGATTACAAAAAGGACTAGTTTGAAAGGCTCGTTGGAATTGATCCGCTACGGGATTGACATTATACGCTATAGAAGCACCTGAAGTACTAAAAAGAATAGGTATGAGTTTTGTAATGGTTGGAGCAGCAAACTCGGATTCGGCAAGAATCTCATTTTTTGGTAGTACGAAGGGGGAATTGGCCCAAAAATTGGATGGGGTCAAGACGCTATCGGGCTAAGGCGGCTGAGTCAAGTGCCCCCCCGAACCGCGCGAAATGGTCGCCTATTACACGGCTCACAAACTCTGCCTGGGGTGGGGGTACCTATTCTTCGTCGGCGGTACGGCGCTAAC-GGGCCTCGGTTCGMTGC--GTGGACTTCCTATGCATTTCCTACAGAGTGCAATGGAACCCAGCTCAGCTCCGCCGAGCCAAAAGGAAAGAACCGCCGCCGGAGGCGGACAGTGCTCCGAAGTGCACTGAGAG-TTTTTTTTCTTTTCAGAACACTTGACCTGACCCGAGCCATGTCTAGGTGGAATCGGCAAGATTGAACCGAGGCCCTTTAGCGCCGTACCGCCGACGAAGAATAGGTACCCCCACCCAGAATAAAGAAACGAAAAAGGCCGCTCAGCGCGCTTTTAGCGCTCGCCTACTGACTATGGGCATTGAAGCTAACCAAACGAGAAAGATGAACAGAGAAATGTCCGAAGAAAAAGAACTAGCCAAGCTTCTTCACAAGCGAAGTCATATTGCAACCTAACCATCGATCGGTCGAGAGGCTCCCCAGTCCTCTTTAACGCCACTATTTCCGAGTCTCGTTTGTTTGATGAACTTACTCTTCTGTTAGTGAGAAGCTCAGTTCCGCTTTAAGCCCGACAAGCGGGCAAGAGAACTAGAGTTGGTGTGGCTAGCCCTAAAGCGGGCCCTAAAAGCAGGCAACCAAGAGAGGTAGGCGCGGAAGGAAGTGCTTTCAGTCGAGATAGCAAGCTAACCTTCACTAGAAGACATTCCCCTCGGCCCGTTGGAAGGGAATAGGGATACGGATTTGGATGCCTCAGTGGATTCAGATCCTTGATTACGCAGATTCGTATGCTTTTTATGTGTTATGTCCTTCCTGTTGTCTGATTTCCGACTCCGTCAGTGGTATCTGTTTCATAGTGAGCCCGTATGTGGAAGTACCTGAATTCTTAGGTCCCTAGCTTTCTTTGTTAGTGAGTCGGCAAAAAGTCTGTTGTCTGTTTCTGTCAAGGAGTGCTTTAATGAAAAATCAGACTSGTSWSTAGCATGGGGCACGTGGAATCCCGTGTGAATCAGCAAGGACCACCTTGCAAGGCTAAATACTCCTGGGTGACCGATAGCG-AAGTAGTACCGTGAGGGAAAGGTGAAAAGAACCCCCATCGGGGAGTGAAATAGAACATGAAACCGTGAGCTCCCAAGCAGTGGGAGGAGAATGTGATCTCTGACCGCGTGCCTGTTGAAGAATGAGCCGGCGACTCATAGGCAGTGGCTTGGTTAAGGGAATCCACCGTAGCCGTAGCGAAAGCGAGTCTTCATAGGACGATTGTCACTGCTTATGGACCCGAACCTGGGTGATCTATCCATGACCAGGATGAAGCTTGGGTGAAACTAAGTGGAGGTCCGAACCGACTGATGTTGAAGAATCAGCGGATGAGTTGTGGTTGGGGGTGAAAAAATGATTGGTGTAAGAATTTTTCACTGATCAGGTGTGATCAGTCTCATCCGTGTAAGAATTTGGAATTCCTCTTCCAACCCGTCCCAGAATGGGCGTTATGGCAAAGAACAAGAAGAAAAAGAAAGAAGAAATTTGTCCAATAGTAACAAATGGTGCCTCCACAGGTTGACATCCGATCCAACCTAGTAGTAAGCGATCCGCCAAAAGCAACCAAAATATTCCTTGGTGAATCGGTCGAAAACTTGAACTACGCACATACAGACTTTTCAAAAAAGGTAAAGCCAACAGAGATATAGAAACTGGTGCTATTGCGGCTACACCTCCCGATTTGTCAGGTATACTGCGAAGAATGGCATGGATCGGTAGGAAATACCATTCCGGCACAATATGAGGCGGGGTGGGCATCGGATTAGCAGGTATATAATTGTCGGGATGCCCCAAAACATTAGGAGCATAAAAAATCCAAATGGAAAAAAAGATAGCAGAAGCTACCCGACCTACTAGATCCTTTACATAAAAATAAGGGTAAGAAGCAATTTTATCCATCTCTGAATGTACACCCAATGGATTATTTGATCCATATTGATGCAATGCGGCCAGATGAAGAAGACTGGCGCCTACTAAAAGAAAGGGGAGTAAATGATGAAGACTAAAAAAACGATTTAAGGTGGCATTGTCCACGGAGAAACCACCCCAAAGCCAAGTCACTATGGTATCTCCTACTACAGGTATGGCGCTAGCTAAGCTTGTAATTACTGTAGCTCCCCAAAAGCTCATCTGACCCCAAGGTGGTACGTATCCTATAAAAGCTGTCACAATCATTAATAGGAATATGACAACTCCGAGACACCGAACAAATTCCCTAGGACTGCTATAACTCGCATAATATAGACCACGAAAAAGATGAAGGTGAACCACAATGAGAAACATACTTGCCCCATTAGCATGCATATAACGGAGCAACCAGCCCCCTTCAACATCTCTCATAACGTGTTCTACGCTGTTGAAAGCTAGATCCACATGAGGTGTGTGATGCATAGCTAAAAAAACGCCAGTCACTATCTGAATGGCTAAACAAAGACCAGCTAACGGACCGAACCCCCACCAATAACTCAGATTGCTCGGGGTTGGATAATCTATCAAATGCTGATTAAGTGTGGAGGATATAGGTTGTTTAAGAAGAGAGAATCGTTGGTTCCTTATAGTCAT??????????????????????????????????????TACCTGGTTGATCCTGCCAGTAGTCATATGCTTGTCTCAAAGATTAAGCCATGCATGTGTAAGTATGAACTATTTCAGACTGTGAAACTGCGAATGGCTCATTAAATCAGTTATAGTTTGTTTGATGGTACGTGCTACTCGGATAACCGTAGTAATTCTAGAGCTAATACGTGCACCAAACCCCGACTTCTGGAAGGGATGCATTTATTAGGTAAAAGGTCAATGCGGGCTTTTGCCCGTTGCCCTGATGATTCATGATAACTCGTCGGATCGCACGGCCTTTGTGCCGGCGACGCATCATTCGAATATCTGCCCTATCAACTTTCGATGGTAGGATAGGGGCCTACCATGGTGGTGACGGGTGACGGAGAATTAGGGTTCGATTCCGGAGAGGGAGCCTGAGAGACGGCTACCACATCCAAGGAAGGCAGCAGGCGCGCAAATTACCCAATCCTGACACGGGGAGGTAGTGACAATAAATAACAATACCGGGCTCTTCGAGTCTGGTAATTGGAATGAGTACAATCTAAACCCCTTAACGAGGATCCATTGGAGGGCAAGTCTGGTGCCAGCAGCCGCGGTAATTCCAGCTCCAATAGCGTATATTTAAGTTGTTGCAGTTAAAAAGCTCGTAGTTGGACCTTGGGTTGGGTCGGTCGGTCCGCCTTACGGTGTGCACCGCCCGTCTCGTCCCTTATGCCGGCGATGCGCTCCTGGCCTTAATTGGCCGGGTCGTGCCTCCGGCGCTGTTACTTTGAAGAAATTAGAGTGCTCAAAGCAAGCCCACGCTCTGGATACATTAGCATGGGATAACACCACAGGATTTCGGTCCTATTGTGTTGGCCTTCGGGATCGGAGTAATGATTAAGAGGGACGGTCGGGGGCATTCGTATTTCATAGTCAGAGGTGAAATTCTTGGATTTATGAAAGACGAACCACTGCGAAAGCATTTGCCAAGGATGTTTTCATTAATCAAGAACGAAAGTTGGGGGCTCGAAGACGATCAGATACCGTCCTAGTCTCAACCATAAACGATGCCGACCAGGGATTGGCGGATGTTGCTTTTAGGACTCCGCCAGCACCTTGTGAGAAATCAAAGTTTTTGGGTTCCGGGGGGAGTATGGTCGCAAGGCTGAAACTTAAAGGAATTGACGGAAGGGCACCACCAGGAGTGGAGCCTGCGGCTTAATTTGACTCAACACGGGGAAACTTACCAGGTCCAGACATAGTAAGGATTGACAGACTGAGAGCTCTTTCTTGATTCTATGGGTGGTGGTGCATGGCCGTTCTTAGTTGGTGGAGCGATTTGTCTGGTTAATTCCGTTAACGAACGAGACCTCAGCCTGCTAACTAGCTATGCGGAGTTCAACCTGCGCGGCCAGCTTCTTAGAGGGACTATGGCCGTTTAGGCCACGGAAGTTTGAGGCAATAACAGGTCCGTGATGCCCTTAGATGTTCTGGGCCGCACGCGCGCTACACTGATGTATTCAACGAGTATATAGCCTTGGCCGACAGGCCCGGGTAATCTTTAGAAAATTTCATCGTGATGGGGATAGATCATTGCAATTGTTGGTCTTCAACGAGGAATTCCTAGTAAGCGCGAGTCATCAGCTCGCGTTGACTACGTCCCTGCCCTTTGTACACACCGCCCGTCGCTCCTACCGATTGAATGGTCCGGTGAAGTGTTCGGATCGCTGTGATGCGGGCGGTTCGCCGCTCGTGACTCTGCGAGAAGTCCATTGAACCTTATCATTTAGAGGAAGGAGAAGTCGTAACAAGGTTTCCGTAGGTGAACCTGCGGAAGGATCATTGTCGAGACCGGAACATATCGAGCGATTCGGAGAACCCGTGAACGAGCGGCGGCACCTGCCGTCGTGTAACAGCCGTCCCGGTCGTCGACCTCGTCTCGGGCGGGGGACACGATGGGGGGTGAA----------------ACCAGCTACGCGCCAAGTGAAT--ATAAAGAGACGAGCCCCCTGCATAGGGTTCGGTGGCGTGGAGTGCTGTT-GCACAACACTCGGATCGAAACGACTCTCGGCAATGGATATCTCGGCTCTCGCATCGATGAAGAGCGCAGCGAAATGCGATACGTGGTGCGAATTGCAGAATCCCGCGAACCATCGAGAATTTGAACGCAAGTTGCGCCCGAGGCCAGCTGGCCAAGGGCACGTCCGCCTGGGCGTCAAGCGTTGCGTCGCTCCGTGCCAACTCCATCCCCCCCCCN-AGGGGGGTGCGGGGGGGGGCTCGGATGTGC-GAGTGGCTCTC-------------------GGCTGAAGAGCGGGTGATCGTCTCATTGGCCACGAAGAGCAAGGGGTGGAT---GAAAGTTGTGCCTGTGCTGTATCGTGTCGGCCTGAG---ACAGATTATACCTCACGGATGATCCCGTCCCAAGCGTCGTCGATCCACCGATGGCGGCTTGGAATGCGACCCCAGGATGGGCGAGGCCACCCGCTGAGTTTAAGCATATCAATAAGCGGAGGAGAAGAAACTTACGAGGATTCCCCTAGTAACGGCGAGCGAACCGGGAAATGCCCAGCATGGGAATCGGGCTGCCATGCAGCAGCTCGAATTGTAGTCTGTAGAAGCGTCCTCAGCGTCGGACCGGGCCCAAGTCCCCTGGAAAGGGGCGCCGGGGAGGGTGAGAGCCCCGTTCGGCCCGAACCCTGACGCAACACGAGGCGCTGTCGGCGAGTCGGGTTGTTTGGGAATGCAGCCCTAATCGGGCGATAAATTCCGTCCAAGGCTAAATATAGGCGAGAGACCGATAGCGAACAAGTACCGCGAGGGAAAGATGAAAAGGACTTTGAAAAGAGAGTCAAAGAGTGCTTGAAATTGTCGGGAGGGAAGCGGATGGGGGCCGGCGGTGCGCCTCGGCCCGAAGCGGAATGGCTGCGGCTCGTTCGCTGCTCGGCTCGAGGCGCGGATCGTTGCAGGCCTCCCCGGCGGCAGGAGCCCGGGCGATCGACGCCCGAGGAGACACCGTCGGTGCGGTCGGCGGACACGGCACGCGCCGATGAGGCGAGCCCTGCGGGGCTCTTGCGTGCTCGTTGCAACGGCCAGTGGGCTCCCCATTCGACCCGTCTTGAAACACGGACCAAGGAGCCTGACATGCGTGCGAGCCGACGGGTGTTGAAGCCCGGTGGGCACAAGGAAGCTGATGCGCGGGATCCCGTTGTACGGGTGCACCGCCGACCGACCCAGATCTTATGTGAAGGGTTCGAGTGAGAGCATGCGTGTCGGGACCCGAAAGATGGTGAACTATGCCTGAGCGGGGCGAAGCCAGAGGAAACTCTGGTGGAGGCCCGCAGCGATACTGACGTGCAAATCGTTCGTCTGACTCGGGTATAGGGGCGAAAGACTAATCGAACCATCTAGTAGCTGGTTCCCTCCGAAGTTTCCCTCAGGATAGCTGGAGCCCCATACGGAGTTCTATCGGGTAAAGCCAATGATTAGAGGCATCGGGGGCACAACGCCCTCGACCTATTCTCAAACTTTAAATAGGTAGGATGGCTAGGCTGCTTTGATGAGCCGTGCCACGGAATCGAGGGCTCCAAGTGGGCCATTTTTGGTAAGCAGAACTGGCGATGCGGGATGAACCGGAAGCCGGGTTACGGTGCCCAACTGCGCGCTAACCCAGAACCCACAAAGGGTGTTGGTCGATTAAGACAGCAGGACGGTGGTCATGGAAGTCGAAATCCGCTAAGGAGTGTGTAACAACTCACCTGCCGAATCAACTAGCCCCGAAAATGGATGGCGCTTAAGCGCGCGACCCACACCCGGCCATCGGGGCAACTGCCAGGCCCGGATGAGTAGGAGGGCGCGGCGGCCGCCGTAAAACTCGGGGCGCGAGCCCGTGCGGAGCGGCCGTCGGTGCGGATCTTGGTGGTAGTAGCAAATATTCAAATGAGAGCTTTGAAGGCCGAAGGGGGGAAAGGTTCCATGTGAACGGCACTTGCACATGGGTTAGCCGATCCTAAGAGACGGGGGAGGCCCGTCAGAGAGCGCGACTCGGCGCGAGCTTCGAAAGGGAGTCGGGTTAAAATTCCCGAGCCGGGATGTGGCGGCTGACGGCAACGTTAGGTAGTCCGGAGACGCCGGCGGGGGCCTCGGGAAGAGTTATCTTTTCTGCTTAACAGCCTGCCAGCCCTGGAAACGGCTCAGCCGGAGGTAGGGTCCAGCGGCTGGAAGAGCGCCGCACGTTGAGCGGCGTCCGGTGCGCCCCCGGCGGCCCTTGAAAATCCGGAGGGCCGAGTGCCGTCCACGCCCGGTCGTACTCATAACCGCATCAGGTCTCCAAGGTGAACAGCCTCTGGTCGATGGAGCAATGTAGGCAAGGGAAGTCGGCAAAATGGATCCGTAACTTCGGGAAAAGGATTGGCTCTGAGGGTTGGGCACGGGGGTCCCAGTCCCGAATCCATCGGCTGTCGGCGGACTGCTTGAGCTGCACCCGCGGCGAGAGCGGGTCGCCGCGTGCGGGCTGGGGGACGGATTGGGAACGGCCCCCCT--GGGGGCCTTCCCCGGGCGTCGAACAACCGACTCAGAACTGGTACGGTCAAGGGGAATCCGACTGTTTAATTAAAACAAAGCATTGCGATGGTCCCAGCGGATGCTCACGCAATGTGATTTCTGCCCAGTGCTCTGAATGTCAAAGTGAAGAAATTCAACCAAGCGCGGGTAAACGGCGGGAGTAACTATGACTCTCTTAAGGTAGCCAAATGCCTCGTCATCTAATTAGTGACGCGCATGAATGGATTAACGAGATTCCCACTGTCCCTGTCTACTATCCAGCGAAACCACAGCCAAGGGAACGGGCTTGGCGGAATCAGCGGGGAAAGAAGACCCTGTTGAGCTTGACTCTAGTCCGACTTTGTGAAATGACTTGAGAGGTGTAGGATAAGTGGGAGCCGGCTCGCCGGCGGAAGTGAAATACCACTACTTTTAACGTTATTTTACTTATTCCGTGAGACGGAGGCGGGGCCTGGCCCCTCCTTTTGGCTTTCAAGACCCGCCCCGGCGGGTCGATCCGGGCGGAAGACATTGTCAGGTGGGGAGTTTGGCTGGGGCGGCACATCTGTTAAAAGATAACGCAGGTGTCCTAAGATGAGCTCAACGAGAACAGAAATCTCGTGTGGAACAAAAGGGTAAAAGCTTGTTTGATTCTGATTTCCAGTGCGAATACGAACCGTGAAAGCGTGGCCTATCGATCCTTTAGTCATTCGGAATTTGAAGCTAGAGGTGTCAGAAAAGTTACCACAGGGATAACTGGCTTGTGGCAGCCAAGCGTTCATAGCGACGTTGCTTTTTGATCCTTCGATGTCGGCTCTTCCTATCATTGTGAAGCAGAATTCACCAAGTGTTGGATTGTTCACCCACCAATAGGGAACGTGAGCTGGGTTTAGACCGTCGTGAGACAGGTTAGTTTTACCCTACTGATGATCGTGCCGCGATAGTAATTCAACCTAGTACGAGAGGAACCGTTGATTCACACAATTGGTCATCGCGCTTGGTTGAAAAGCCAGTGGCGCGAAGCTACCGTGTGCAGGATTATGACTGAACGCCTCTAAGTCAGAATCCGCGCTAAAAATGCGGCGCCTGAGCCCATCGTTCGCCCGCCGTCCAGAAGTAGGGGCTTCGGCCCCCAAGGGCACGTGACATGGGCTGCACTCGTGCCGGTCATCT-ATACAACCGGCACGAGCGCCCTGAAATGTAGTTCCGAACGGACGATGGGCAGAATCCTTTGCAGACGACTTAAATTCGCGACGGGGCATTGTACGTGGCAGAGTGGCCTTTGCTGCCACGATCCACTGAGATCCGGCCCCAAGTCG
[truncated: 1,912,701 more chars]
